# Supplementary material for: Lipid-associated macrophages reshape BAT cell identity in obesity
Source: Cell Rep. Author manuscript; Available in PMC 2025 Jan 2. (PMC11693933; doi:10.1016/j.celrep.2024.114447)
Supplement: 2 [file NIHMS2041215-supplement-2.xlsx]

## Sheet: Analysis
CTRL_1	CTRL_2	CTRL_3b	EXP_1	EXP_2	EXP_3	Student's T-test Significant EXP_CTRL	Student's T-test significant	GOBP name	GOMF name	GOCC name	KEGG name	Peptides	Razor + unique peptides	Unique peptides	Sequence coverage [%]	Unique + razor sequence coverage [%]	Unique sequence coverage [%]	Mol. weight [kDa]	Q-value	Score	Intensity	MS/MS count	-Log Student's T-test p-value EXP_CTRL	Student's T-test q-value EXP_CTRL	Student's T-test Difference EXP_CTRL	Significantly regulated EXP_CTRL	Student's T-test Test statistic EXP_CTRL	Protein IDs	Majority protein IDs	Protein names	Gene names
27.2577	26.9938	27.3073	27.8632	28.8574	28.8893	+	EXP_CTRL		antigen binding;binding			4	4	4	19.5	19.5	19.5	36.718	0	52.628	1169400000	13	1.73798	0.0292	1.35038	+	3.85133	A0A075B6A3;A0A0A6YXW6;P01878	A0A075B6A3;A0A0A6YXW6;P01878	Ig alpha chain C region	Igha
25.2415	25.2164	23.5465	26.4896	26.421	26.5921	+	EXP_CTRL	cellular component movement;cellular process;microtubule-based movement;microtubule-based process	binding;cytoskeletal protein binding;kinesin binding;protein binding	cell part;cytoplasmic part;endoplasmic reticulum;intracellular membrane-bounded organelle;intracellular organelle;intracellular part;membrane;membrane-bounded organelle;organelle		5	5	1	3.8	3.8	1.4	137.63	0	4.2126	312190000	6	1.50541	0.041483	1.83276	+	3.25488	A0A087WQF8;A0A087WP48;A0A087WS04;A0A087WS29;A0A087WQG4;A0A087WQD0;A0A087WNW3;A0A087WQI3;A0A087WPW5;A0A087WS23;A0A087WQ25;A0A087WRS1;A0A087WQQ5;A0A087WP85;A0A087WP14;A0A087WPX0;F8VQC7	A0A087WQF8;A0A087WP48;A0A087WS04;A0A087WS29;A0A087WQG4;A0A087WQD0;A0A087WNW3;A0A087WQI3;A0A087WPW5;A0A087WS23;A0A087WQ25;A0A087WRS1;A0A087WQQ5;A0A087WP85;A0A087WP14;A0A087WPX0;F8VQC7		Ktn1
24.2887	25.0691	26.8223	27.8204	27.8318	28.3603	+	EXP_CTRL	activation of immune response;biological regulation;cellular metabolic process;cellular process;chordate embryonic development;complement activation;complement activation, classical pathway;defense response;developmental process;electron transport chain;embryo development;embryo development ending in birth or egg hatching;female pregnancy;generation of precursor metabolites and energy;humoral imm…		cell part;external side of plasma membrane;integral to membrane;intrinsic to membrane;macromolecular complex;membrane part;plasma membrane part;protein complex;receptor complex	Complement and coagulation cascades	3	3	3	12.9	12.9	12.9	28.522	0	6.0044	778990000	8	1.56044	0.0365611	2.61083	+	3.39062	A0A0A6YVT1;A0A0A6YXN9;A0A0A6YY75;Q64735-2;Q64735;A0A0A6YXR6	A0A0A6YVT1;A0A0A6YXN9;A0A0A6YY75;Q64735-2;Q64735	Complement component receptor 1-like protein	Cr1l
25.9291	26.2075	26.2993	23.7019	24.0937	25.4355	+	EXP_CTRL	biosynthetic process;carboxylic acid biosynthetic process;carboxylic acid metabolic process;cellular biosynthetic process;cellular ketone metabolic process;cellular lipid metabolic process;cellular metabolic process;cellular process;fatty acid biosynthetic process;fatty acid elongation;fatty acid elongation, saturated fatty acid;fatty acid metabolic process;lipid biosynthetic process;lipid metabo…	catalytic activity;transferase activity;transferase activity, transferring acyl groups;transferase activity, transferring acyl groups other than amino-acyl groups	cell part;cytoplasmic part;endoplasmic reticulum;endoplasmic reticulum part;integral to endoplasmic reticulum membrane;integral to membrane;integral to organelle membrane;intracellular membrane-bounded organelle;intracellular organelle;intracellular organelle part;intracellular part;intrinsic to endoplasmic reticulum membrane;intrinsic to membrane;intrinsic to organelle membrane;membrane part;mem…	Biosynthesis of unsaturated fatty acids	2	2	2	23	23	23	8.9664	0	4.7848	203100000	3	1.4966	0.0422555	-1.73496	+	-3.23346	A0A0G2JFD6;Q920L5	A0A0G2JFD6;Q920L5	Elongation of very long chain fatty acids protein 6	Elovl6
25.0779	25.7953	24.4901	26.5386	26.9676	26.0959	+	EXP_CTRL	anatomical structure development;biological regulation;cell development;cellular component organization;cellular component organization or biogenesis;cellular developmental process;cellular membrane organization;cellular process;developmental process;endothelial cell development;epithelial cell development;establishment of endothelial barrier;establishment of localization;establishment of localiz…		cell cortex part;cell junction;cell part;cell projection;cell-cell junction;cortical actin cytoskeleton;cortical cytoskeleton;cytoplasmic part;cytoskeletal part;cytoskeleton;extracellular membrane-bounded organelle;extracellular organelle;extracellular region part;extracellular vesicular exosome;integral to membrane;intracellular non-membrane-bounded organelle;intracellular organelle;intracellula…		2	2	2	33.3	33.3	33.3	8.6402	0	5.1079	309820000	9	1.4473	0.0456858	1.41298	+	3.11489	A0A0N4SW94;O35682	A0A0N4SW94;O35682	Myeloid-associated differentiation marker	Myadm
34.7146	34.7613	35.1257	33.6209	34.0287	33.4619	+	EXP_CTRL		binding;catalytic activity;NADH dehydrogenase activity;oxidoreductase activity;oxidoreductase activity, acting on NADH or NADPH;protein binding;protein complex binding	cell part;cytoplasmic part;intracellular membrane-bounded organelle;intracellular organelle;intracellular organelle lumen;intracellular organelle part;intracellular part;macromolecular complex;membrane;membrane part;membrane-bounded organelle;membrane-enclosed lumen;mitochondrial inner membrane;mitochondrial matrix;mitochondrial membrane;mitochondrial membrane part;mitochondrial part;mitochondria…	Alzheimer's disease;Huntington's disease;Oxidative phosphorylation;Parkinson's disease	25	25	25	70.2	70.2	70.2	42.121	0	323.31	110480000000	202	2.26232	0.0174294	-1.16339	+	-5.46115	A0A0R3P9C8;Q9DC69	A0A0R3P9C8;Q9DC69	NADH dehydrogenase [ubiquinone] 1 alpha subcomplex subunit 9, mitochondrial	Ndufa9
29.2365	29.0875	29.0726	30.1181	30.8141	30.8417	+	EXP_CTRL	anatomical structure formation involved in morphogenesis;angiogenesis;biological regulation;cell activation;cellular process;cellular response to chemical stimulus;cellular response to inorganic substance;cellular response to iron ion;cellular response to metal ion;cellular response to stimulus;chemotaxis;cofactor transport;defense response;defense response to fungus;developmental process;establi…	binding;carbohydrate binding;cation binding;cysteine-type endopeptidase inhibitor activity;endopeptidase inhibitor activity;endopeptidase regulator activity;enzyme inhibitor activity;enzyme regulator activity;glycoprotein binding;glycosaminoglycan binding;heme binding;heparan sulfate proteoglycan binding;heparin binding;immunoglobulin binding;ion binding;iron ion binding;metal ion binding;pattern…	blood microparticle;extracellular membrane-bounded organelle;extracellular organelle;extracellular region part;extracellular vesicular exosome;membrane-bounded organelle;membrane-bounded vesicle;organelle;vesicle		12	12	12	20.5	20.5	20.5	60.438	0	90.339	4914200000	38	2.41561	0.0176907	1.45907	+	6.01785	A0A0R4J039;Q9ESB3;A0A338P6H8	A0A0R4J039;Q9ESB3;A0A338P6H8	Histidine-rich glycoprotein	Hrg
23.7776	24.4494	22.6721	25.9716	25.7392	25.9933	+	EXP_CTRL	activation of caspase activity;activation of plasma proteins involved in acute inflammatory response;biological regulation;blood coagulation;cell surface receptor linked signaling pathway;cellular process;cellular response to chemical stimulus;cellular response to cytokine stimulus;cellular response to organic substance;cellular response to stimulus;coagulation;cytokine-mediated signaling pathway…	binding;cytokine binding;cytokine receptor activity;enzyme binding;lipid binding;molecular transducer activity;phospholipid binding;protease binding;protein binding;receptor activity;signal transducer activity;signaling receptor activity;transmembrane signaling receptor activity	cell part;cell surface;extracellular matrix;extracellular membrane-bounded organelle;extracellular organelle;extracellular region part;extracellular space;extracellular vesicular exosome;integral to membrane;intrinsic to membrane;membrane;membrane part;membrane-bounded organelle;membrane-bounded vesicle;organelle;plasma membrane;vesicle	Complement and coagulation cascades	2	2	2	11.2	11.2	11.2	32.923	0	2.9568	139030000	4	1.9066	0.0235396	2.26834	+	4.32489	A0A0R4J088;P20352;A0A0G2JGS5	A0A0R4J088;P20352;A0A0G2JGS5	Tissue factor	F3
27.4586	26.7666	27.1862	29.3851	29.2791	29.6607	+	EXP_CTRL	alpha-beta T cell activation;alpha-beta T cell differentiation;antigen processing and presentation;antigen processing and presentation of endogenous antigen;antigen processing and presentation of exogenous antigen;antigen processing and presentation of lipid antigen via MHC class Ib;antigen processing and presentation via MHC class Ib;antigen processing and presentation, endogenous lipid antigen …	antigen binding;beta-2-microglobulin binding;binding;cell adhesion molecule binding;endogenous lipid antigen binding;exogenous lipid antigen binding;histone binding;lipid antigen binding;lipid binding;lipopeptide binding;peptide binding;protein binding;protein complex binding;receptor binding;T cell receptor binding	cell part;cell surface;cytoplasm;cytoplasmic part;early endosome;endosomal part;endosome;endosome membrane;external side of plasma membrane;integral to membrane;intracellular membrane-bounded organelle;intracellular organelle;intracellular organelle part;intracellular part;intrinsic to membrane;late endosome;lysosomal membrane;lysosome;lytic vacuole;membrane;membrane part;membrane-bounded organel…	Hematopoietic cell lineage	7	7	7	22	22	22	38.576	0	22.345	2078900000	20	3.245	0.014	2.30452	+	9.96878	A0A0R4J090;P11609;E9QLX1;P11610;E9Q395	A0A0R4J090;P11609;E9QLX1;P11610	Antigen-presenting glycoprotein CD1d1;Antigen-presenting glycoprotein CD1d2	Cd1d1;Cd1d2
25.2754	26.5005	25.6935	27.9051	27.5685	28.2448	+	EXP_CTRL	biological regulation;regulation of anatomical structure morphogenesis;regulation of biological process;regulation of biological quality;regulation of cell morphogenesis;regulation of cell shape;regulation of cellular component organization;regulation of cellular process;regulation of developmental process		cell part;cell projection;cell projection part;cytoplasm;dendritic spine;intracellular part;membrane;neuron projection;neuron spine		6	6	6	15.4	15.4	15.4	62.644	0	21.056	710130000	19	2.15338	0.01917	2.08299	+	5.0914	A0A0R4J0J0;Q9JHU2;Q3UVT7;D3Z486	A0A0R4J0J0;Q9JHU2;Q3UVT7	Palmdelphin	Palmd
32.662	32.9012	33.0828	31.6067	31.9147	31.5365	+	EXP_CTRL	response to chemical stimulus;response to oxidative stress;response to stimulus;response to stress	catalytic activity;electron carrier activity;NADH dehydrogenase (quinone) activity;NADH dehydrogenase (ubiquinone) activity;NADH dehydrogenase activity;oxidoreductase activity;oxidoreductase activity, acting on NADH or NADPH;oxidoreductase activity, acting on NADH or NADPH, quinone or similar compound as acceptor	cell part;cytoplasm;cytoplasmic part;intracellular membrane-bounded organelle;intracellular organelle;intracellular organelle part;intracellular part;macromolecular complex;membrane part;membrane-bounded organelle;mitochondrial membrane part;mitochondrial part;mitochondrial respiratory chain complex I;mitochondrion;NADH dehydrogenase complex;organelle;organelle part;protein complex;respiratory ch…	Alzheimer's disease;Huntington's disease;Oxidative phosphorylation;Parkinson's disease	15	15	15	75.2	75.2	75.2	17.633	0	81.317	27297000000	130	2.68326	0.0146337	-1.19605	+	-7.10442	A0A0R4J275;Q7TMF3;F6RBR6	A0A0R4J275;Q7TMF3;F6RBR6	NADH dehydrogenase [ubiquinone] 1 alpha subcomplex subunit 12	Ndufa12
24.8351	23.7105	24.1916	25.3745	25.7208	25.5289	+	EXP_CTRL	anatomical structure morphogenesis;axonogenesis;biological regulation;cell differentiation;cell part morphogenesis;cell projection morphogenesis;cell projection organization;cell recognition;cell-cell recognition;cellular component morphogenesis;cellular component organization;cellular component organization at cellular level;cellular component organization or biogenesis;cellular component organi…	binding;enzyme binding;enzyme regulator activity;GTPase binding;GTPase regulator activity;guanyl-nucleotide exchange factor activity;nucleoside-triphosphatase regulator activity;protein binding;Rac GTPase binding;Ras GTPase binding;Rho GTPase binding;small GTPase binding	adherens junction;anchoring junction;axon;cell junction;cell leading edge;cell part;cell projection;cell-substrate adherens junction;cell-substrate junction;focal adhesion;intracellular organelle part;intracellular part;macromolecular complex;membrane;neuron projection;nuclear part;organelle part;protein complex;signalosome		2	2	2	1.8	1.8	1.8	238.09	0	4.8494	103950000	4	1.71955	0.0293276	1.29569	+	3.80178	A0A0U1RNK7;E9PX48;A2A9M5;A2A9M4;Q8R1A4-2;Q8R1A4;A0A0U1RNY4;Q8C147	A0A0U1RNK7;E9PX48;A2A9M5;A2A9M4;Q8R1A4-2;Q8R1A4;A0A0U1RNY4;Q8C147	Dedicator of cytokinesis protein 7;Dedicator of cytokinesis protein 8	Dock7;Dock8
25.7041	26.6077	25.4598	27.5463	27.4901	28.1104	+	EXP_CTRL	activation of MAPK activity;biological regulation;biosynthetic process;cellular biosynthetic process;cellular lipid metabolic process;cellular macromolecule metabolic process;cellular metabolic process;cellular process;cellular protein metabolic process;glycerolipid biosynthetic process;glycerolipid metabolic process;glycerophospholipid biosynthetic process;glycerophospholipid metabolic process;l…	antigen binding;binding;MHC class II protein complex binding;MHC protein complex binding	adherens junction;anchoring junction;cell junction;cell part;cell-substrate adherens junction;cell-substrate junction;extracellular membrane-bounded organelle;extracellular organelle;extracellular region part;extracellular vesicular exosome;focal adhesion;immunological synapse;integral to membrane;integral to plasma membrane;intrinsic to membrane;intrinsic to plasma membrane;membrane;membrane par…	B cell receptor signaling pathway;Hepatitis C;Malaria	1	1	1	16.5	16.5	16.5	13.176	0	103.22	943030000	17	1.95367	0.0227206	1.79176	+	4.46402	A0A140LJL0;P35762	A0A140LJL0;P35762	CD81 antigen	Cd81
29.3668	29.0851	29.2843	30.814	30.9112	31.0401	+	EXP_CTRL	cellular metabolic process;cellular process;cofactor metabolic process;heme metabolic process;heterocycle metabolic process;metabolic process;nitrogen compound metabolic process;pigment metabolic process;porphyrin-containing compound metabolic process;tetrapyrrole metabolic process	binding;cation binding;heme binding;ion binding;iron ion binding;metal ion binding;tetrapyrrole binding;transition metal ion binding	cell part;cytoplasm;cytoplasmic part;cytosol;extracellular membrane-bounded organelle;extracellular organelle;extracellular region part;extracellular vesicular exosome;intracellular membrane-bounded organelle;intracellular organelle;intracellular part;membrane-bounded organelle;membrane-bounded vesicle;mitochondrion;organelle;vesicle		11	11	11	66.3	66.3	66.3	21.053	0	94.141	5841500000	44	4.02634	0.0220952	1.67638	+	15.7849	A0A140T8J4;Q9R257	A0A140T8J4;Q9R257	Heme-binding protein 1	Hebp1
30.2505	29.1765	28.862	26.36	24.1419	24.5981	+	EXP_CTRL	acylglycerol metabolic process;arachidonic acid metabolic process;carboxylic acid metabolic process;catabolic process;cellular catabolic process;cellular ketone metabolic process;cellular lipid metabolic process;cellular metabolic process;cellular process;drug catabolic process;drug metabolic process;epoxygenase P450 pathway;exogenous drug catabolic process;fatty acid metabolic process;glycerol e…	arachidonic acid epoxygenase activity;arachidonic acid monooxygenase activity;binding;catalytic activity;cation binding;enzyme binding;heme binding;ion binding;iron ion binding;metal ion binding;monooxygenase activity;oxidoreductase activity;oxidoreductase activity, acting on paired donors, with incorporation or reduction of molecular oxygen;oxidoreductase activity, acting on paired donors, with …	cell part;cytoplasmic part;endoplasmic reticulum;endoplasmic reticulum part;Golgi apparatus part;Golgi membrane;intracellular membrane-bounded organelle;intracellular organelle;intracellular organelle part;intracellular part;intrinsic to endoplasmic reticulum membrane;intrinsic to membrane;intrinsic to organelle membrane;membrane;membrane part;membrane-bounded organelle;mitochondrion;organelle;or…	Arachidonic acid metabolism;Drug metabolism - cytochrome P450;Linoleic acid metabolism;Metabolism of xenobiotics by cytochrome P450	11	11	11	24.2	24.2	24.2	49.855	0	39.526	2111500000	24	2.27945	0.016	-4.3963	+	-5.52117	A0A1B0GSV7;Q05421;Q0PGA1	A0A1B0GSV7;Q05421;Q0PGA1	Cytochrome P450 2E1	Cyp2e1
32.0325	31.8338	31.549	30.5865	30.7538	30.5776	+	EXP_CTRL	amine biosynthetic process;amine catabolic process;amine metabolic process;biological regulation;biosynthetic process;branched chain family amino acid biosynthetic process;branched chain family amino acid catabolic process;branched chain family amino acid metabolic process;carboxylic acid biosynthetic process;carboxylic acid catabolic process;carboxylic acid metabolic process;catabolic process;ce…	branched-chain-amino-acid transaminase activity;catalytic activity;L-isoleucine transaminase activity;L-leucine transaminase activity;L-valine transaminase activity;transaminase activity;transferase activity;transferase activity, transferring nitrogenous groups	cell part;cytoplasmic part;intracellular membrane-bounded organelle;intracellular organelle;intracellular part;membrane-bounded organelle;mitochondrion;organelle	Pantothenate and CoA biosynthesis;Valine, leucine and isoleucine biosynthesis;Valine, leucine and isoleucine degradation	11	11	11	28.1	28.1	28.1	43.493	0	46.034	13895000000	77	2.81341	0.0149006	-1.16581	+	-7.69195	A0A1B0GX27;O35855;O88374;A0A1B0GST1;A0A1B0GQY4	A0A1B0GX27;O35855;O88374	Branched-chain-amino-acid aminotransferase, mitochondrial;Branched-chain-amino-acid aminotransferase	Bcat2
30.5354	30.8476	30.5368	31.7961	31.7129	31.675	+	EXP_CTRL	biological adhesion;biological regulation;cell adhesion;cellular component organization;cellular component organization at cellular level;cellular component organization or biogenesis;cellular component organization or biogenesis at cellular level;cellular process;cytoskeletal anchoring at plasma membrane;cytoskeleton organization;maintenance of location;maintenance of location in cell;maintenanc…	structural constituent of cytoskeleton;structural molecule activity	adherens junction;anchoring junction;cell junction;cell part;cell projection;cell-cell adherens junction;cell-cell junction;cell-substrate adherens junction;cell-substrate junction;cytoplasm;cytoskeleton;fascia adherens;focal adhesion;intracellular non-membrane-bounded organelle;intracellular organelle;intracellular part;membrane;non-membrane-bounded organelle;organelle;plasma membrane;ruffle;syn…	Focal adhesion	72	57	57	38	33	33	271.66	0	271.85	11831000000	183	3.23452	0.0135172	1.0881	+	9.90677	E9PUM4;A0A1L1SQ51;Q71LX4;Q8CDM9;A0A1L1SRI1;A0A1L1SQP9;A0A1L1SVA8	E9PUM4;A0A1L1SQ51;Q71LX4;Q8CDM9;A0A1L1SRI1	Talin-2	Tln2
26.8329	25.209	25.4472	30.0251	28.9776	29.8701	+	EXP_CTRL	anatomical structure development;biological regulation;bone development;cellular process;cellular response to chemical stimulus;cellular response to growth factor stimulus;cellular response to organic substance;cellular response to stimulus;developmental process;heart development;inner ear development;lung development;multicellular organismal process;negative regulation of angiogenesis;negative r…	binding;calcium ion binding;cation binding;collagen binding;extracellular matrix binding;ion binding;metal ion binding;protein binding	basement membrane;cell part;cell surface;cytoplasmic membrane-bounded vesicle;cytoplasmic part;cytoplasmic vesicle;cytoplasmic vesicle membrane;cytoplasmic vesicle part;extracellular matrix;extracellular matrix part;extracellular region part;extracellular space;intracellular membrane-bounded organelle;intracellular organelle;intracellular organelle part;intracellular part;membrane;membrane-bounde…		4	4	4	22.3	22.3	22.3	34.322	0	66.196	2122200000	11	2.48862	0.0179924	3.79458	+	6.29908	Q5NCU4;A0A1L1SSH9;P07214	Q5NCU4;A0A1L1SSH9;P07214	SPARC	Sparc
23.5254	25.1191	24.6535	27.3424	27.4379	26.9731	+	EXP_CTRL	catabolic process;cellular catabolic process;cellular component organization;cellular component organization at cellular level;cellular component organization or biogenesis;cellular component organization or biogenesis at cellular level;cellular metabolic process;cellular process;cellular response to chemical stimulus;cellular response to hydrogen peroxide;cellular response to oxidative stress;ce…	antioxidant activity;binding;catalytic activity;cation binding;extracellular matrix structural constituent;heme binding;ion binding;iron ion binding;metal ion binding;oxidoreductase activity;oxidoreductase activity, acting on peroxide as acceptor;peroxidase activity;structural molecule activity;tetrapyrrole binding;transition metal ion binding	cell part;cytoplasmic part;endoplasmic reticulum;extracellular matrix;extracellular membrane-bounded organelle;extracellular organelle;extracellular region part;extracellular space;extracellular vesicular exosome;intracellular membrane-bounded organelle;intracellular organelle;intracellular part;membrane-bounded organelle;membrane-bounded vesicle;organelle;proteinaceous extracellular matrix;vesic…		10	10	10	9.9	9.9	9.9	144.35	0	9.3805	416570000	12	2.33144	0.0159643	2.81848	+	5.70668	A0A1W2P6L9;Q3UQ28	A0A1W2P6L9;Q3UQ28	Peroxidasin homolog	Pxdn
29.8446	30.0624	29.793	28.8079	29.1584	28.7194	+	EXP_CTRL			cell part;cytoplasmic part;intracellular membrane-bounded organelle;intracellular organelle;intracellular organelle part;intracellular part;membrane;membrane-bounded organelle;mitochondrial inner membrane;mitochondrial membrane;mitochondrial part;mitochondrion;organelle;organelle inner membrane;organelle membrane;organelle part		8	8	8	41.9	41.9	41.9	24.923	0	24.546	3569700000	31	2.50972	0.0177795	-1.00475	+	-6.38241	A0A1W2P7G5;A0A1W2P7J1;E9Q3H6;G5E8J7;A0A0R4J066;Q3THF9-2;Q3THF9	A0A1W2P7G5;A0A1W2P7J1;E9Q3H6		Coq10a
27.7698	27.8054	27.2534	28.9557	28.4147	28.598	+	EXP_CTRL	biological regulation;cellular component organization;cellular component organization at cellular level;cellular component organization or biogenesis;cellular component organization or biogenesis at cellular level;cellular process;COPI coating of Golgi vesicle;establishment of localization;establishment of protein localization;Golgi organization;Golgi transport vesicle coating;organelle organizat…	binding;protein binding;SNARE binding;syntaxin binding	cell part;cytoplasmic part;endoplasmic reticulum;endoplasmic reticulum membrane;endoplasmic reticulum part;endoplasmic reticulum-Golgi intermediate compartment;endoplasmic reticulum-Golgi intermediate compartment membrane;extracellular membrane-bounded organelle;extracellular organelle;extracellular region part;extracellular vesicular exosome;Golgi apparatus;Golgi apparatus part;Golgi membrane;in…		4	4	4	14.4	14.4	14.4	24.597	0	21.565	1456400000	19	1.92596	0.0233594	1.04656	+	4.38175	A0A286YDS5;Q99KF1	A0A286YDS5;Q99KF1	Transmembrane emp24 domain-containing protein 9	Tmed9
26.6807	26.0351	26.0793	27.0351	27.6925	27.8445	+	EXP_CTRL	biological regulation;cellular process;establishment of localization;establishment of localization in cell;establishment of protein localization;intracellular protein transport;intracellular transport;positive regulation of biological process;positive regulation of catabolic process;positive regulation of macromolecule metabolic process;positive regulation of metabolic process;positive regulation…		AP-type membrane coat adaptor complex;cell part;clathrin adaptor complex;cytoplasmic part;endosomal part;endosome membrane;Golgi apparatus;intracellular membrane-bounded organelle;intracellular organelle;intracellular organelle part;intracellular part;macromolecular complex;membrane;membrane part;membrane-bounded organelle;nuclear part;nucleoplasm;organelle;organelle membrane;organelle part;prote…	Lysosome	3	3	3	13.5	13.5	13.5	41.046	0	6.6174	1014400000	9	1.75017	0.0282943	1.259	+	3.88432	A0A2R8VI72;Q8R0H9	A0A2R8VI72;Q8R0H9	ADP-ribosylation factor-binding protein GGA1	Gga1
27.6647	28.2	28.2907	26.8545	27.0631	25.9171	+	EXP_CTRL	biological regulation;macromolecule metabolic process;metabolic process;negative regulation of biological process;negative regulation of cellular component organization;negative regulation of cellular process;negative regulation of mitochondrion organization;negative regulation of organelle organization;negative regulation of release of cytochrome c from mitochondria;primary metabolic process;pro…	catalytic activity;endopeptidase activity;hydrolase activity;peptidase activity;peptidase activity, acting on L-amino acid peptides;serine hydrolase activity;serine-type endopeptidase activity;serine-type peptidase activity	cell part;cytoplasmic part;integral to membrane;intracellular membrane-bounded organelle;intracellular organelle;intracellular organelle part;intracellular part;intrinsic to membrane;membrane;membrane part;membrane-bounded organelle;mitochondrial inner membrane;mitochondrial membrane;mitochondrial part;mitochondrion;nucleus;organelle;organelle inner membrane;organelle membrane;organelle part		4	4	4	14.3	14.3	14.3	38.458	0	8.1264	870180000	10	1.63302	0.032832	-1.44021	+	-3.57459	A0A338P6U4;Q5XJY4;D6RJ50;D6RCZ6;A0A338P6A0	A0A338P6U4;Q5XJY4;D6RJ50	Presenilins-associated rhomboid-like protein, mitochondrial;P-beta	Parl
31.0482	30.785	31.2952	30.1893	29.8013	29.8595	+	EXP_CTRL	biosynthetic process;cellular biosynthetic process;cellular macromolecule biosynthetic process;cellular macromolecule metabolic process;cellular metabolic process;cellular process;cellular protein metabolic process;macromolecule biosynthetic process;macromolecule metabolic process;metabolic process;primary metabolic process;protein metabolic process;translation	structural constituent of ribosome;structural molecule activity	adherens junction;anchoring junction;cell junction;cell part;cell-substrate adherens junction;cell-substrate junction;cytoplasm;cytoplasmic part;cytosolic large ribosomal subunit;extracellular membrane-bounded organelle;extracellular organelle;extracellular region part;extracellular vesicular exosome;focal adhesion;intracellular membrane-bounded organelle;intracellular non-membrane-bounded organe…	Ribosome	8	8	8	35.8	35.8	35.8	21.636	0	15.853	7699500000	54	2.33963	0.0165046	-1.09277	+	-5.73634	A0A3B2WDD2;A0A3B2WBL1;Q5XJF6;P53026;A0A3B2W824;A0A3B2W820;A0A3B2WCA5;D6RE43	A0A3B2WDD2;A0A3B2WBL1;Q5XJF6;P53026;A0A3B2W824;A0A3B2W820	Ribosomal protein;60S ribosomal protein L10a	Rpl10a
24.3931	25.0078	25.0457	26.2013	26.2021	26.8071	+	EXP_CTRL	cellular component organization;cellular component organization or biogenesis;cellular process;establishment of localization;establishment of localization in cell;establishment of protein localization;intracellular protein transport;intracellular transport;membrane fusion;membrane organization;protein transport;transport;vesicle-mediated transport	binding;protein binding;SNARE binding;soluble NSF attachment protein activity;syntaxin binding	cell part;cytoplasmic part;extracellular membrane-bounded organelle;extracellular organelle;extracellular region part;extracellular vesicular exosome;intracellular membrane-bounded organelle;intracellular organelle;intracellular organelle part;intracellular part;lysosomal membrane;macromolecular complex;membrane;membrane part;membrane-bounded organelle;membrane-bounded vesicle;mitochondrion;myeli…		3	3	3	17.4	17.4	17.4	25.648	0	7.4136	226320000	5	2.25406	0.0176309	1.58798	+	5.43237	A0A494BA20;D3Z4B2;Q9CWZ7;A0A494BAE3;A0A494BBF5	A0A494BA20;D3Z4B2;Q9CWZ7;A0A494BAE3	Gamma-soluble NSF attachment protein	Napg
31.0633	31.0615	30.0696	31.8189	31.6754	32.0574	+	EXP_CTRL			cell part;extracellular membrane-bounded organelle;extracellular organelle;extracellular region part;extracellular vesicular exosome;integral to membrane;intrinsic to membrane;membrane part;membrane-bounded organelle;membrane-bounded vesicle;organelle;vesicle		9	9	9	41.7	41.7	41.7	11.535	0	21.403	12938000000	40	1.48481	0.0428082	1.11911	+	3.20486	A0A494BBE3;G3X8R0;Q60870	A0A494BBE3;G3X8R0	Receptor expression-enhancing protein	Reep5
31.1429	31.1099	30.9747	32.5631	32.015	32.9088	+	EXP_CTRL			cell part;cytoplasm;cytoplasmic part;intracellular part;lipid particle;membrane;plasma membrane		34	34	34	61.5	61.5	61.5	158.67	0	140.19	21375000000	153	2.23101	0.0186376	1.41981	+	5.35274	A0A571BEC9;O88492;O88492-2	A0A571BEC9;O88492;O88492-2	Perilipin-4	Plin4
25.4188	24.204	24.5049	28.5496	26.6983	29.2522	+	EXP_CTRL	biological regulation;cellular process;cellular response to stimulus;establishment of localization;establishment of localization in cell;establishment of protein localization;intracellular protein transport;intracellular transport;positive regulation of biological process;positive regulation of biosynthetic process;positive regulation of cAMP biosynthetic process;positive regulation of cAMP metab…	adenylate cyclase binding;binding;enzyme binding;protein binding;protein complex scaffold;receptor signaling complex scaffold activity;structural molecule activity	adherens junction;anchoring junction;cell junction;cell part;cell-substrate adherens junction;cell-substrate junction;cytoplasm;cytoskeleton;focal adhesion;intracellular non-membrane-bounded organelle;intracellular organelle;intracellular part;membrane;non-membrane-bounded organelle;organelle;plasma membrane		16	16	16	14.2	14.2	14.2	172.56	0	50.345	864370000	26	1.82565	0.0258407	3.45744	+	4.09287	A0A668KLV9;A0A668KLD3;Q9WTQ5-2;Q9WTQ5;A0A668KM55	A0A668KLV9;A0A668KLD3;Q9WTQ5-2;Q9WTQ5	A-kinase anchor protein 12	Akap12
26.404	26.1973	25.9908	28.0462	27.3275	28.3644	+	EXP_CTRL					6	6	6	25.1	25.1	25.1	368.47	0	40.938	745690000	15	2.18986	0.0193125	1.71534	+	5.21292	A0A7N9VR94	A0A7N9VR94
27.2418	27.8061	28.1901	25.1122	24.9429	23.5367	+	EXP_CTRL	amine metabolic process;asparagine metabolic process;aspartate family amino acid metabolic process;carboxylic acid metabolic process;catabolic process;cellular amine metabolic process;cellular amino acid metabolic process;cellular ketone metabolic process;cellular lipid metabolic process;cellular metabolic process;cellular nitrogen compound metabolic process;cellular process;lipid catabolic proce…	1-alkyl-2-acetylglycerophosphocholine esterase activity;asparaginase activity;carboxylic ester hydrolase activity;catalytic activity;hydrolase activity;hydrolase activity, acting on carbon-nitrogen (but not peptide) bonds;hydrolase activity, acting on carbon-nitrogen (but not peptide) bonds, in linear amides;hydrolase activity, acting on ester bonds;lipase activity;lysophospholipase activity;phos…			7	7	7	17.4	17.4	17.4	60.594	0	13.709	514550000	8	2.31256	0.0158145	-3.2154	+	-5.63872	A0JNU3;A0A1Y7VLT0;A0A1Y7VK88;A0A1Y7VIV3	A0JNU3	60 kDa lysophospholipase;L-asparaginase;Platelet-activating factor acetylhydrolase	Aspg
29.5165	29.6604	29.6812	27.9731	28.1394	28.1743	+	EXP_CTRL	biosynthetic process;cellular biosynthetic process;cellular macromolecule biosynthetic process;cellular macromolecule metabolic process;cellular metabolic process;cellular process;cellular protein metabolic process;macromolecule biosynthetic process;macromolecule metabolic process;metabolic process;primary metabolic process;protein metabolic process;translation	structural constituent of ribosome;structural molecule activity	adherens junction;anchoring junction;cell junction;cell part;cell-substrate adherens junction;cell-substrate junction;cytoplasm;cytosolic large ribosomal subunit;focal adhesion;intracellular non-membrane-bounded organelle;intracellular organelle;intracellular organelle part;intracellular part;large ribosomal subunit;macromolecular complex;membrane;non-membrane-bounded organelle;nuclear part;nucle…	Ribosome	6	6	6	26.3	26.3	26.3	23.247	0	19.973	2736500000	25	4.33099	0.0425	-1.52378	+	-18.8478	A2A547;P84099	A2A547;P84099	Ribosomal protein L19;60S ribosomal protein L19	Rpl19
28.8544	28.9443	28.8425	27.595	27.8991	26.929	+	EXP_CTRL	aerobic respiration;anatomical structure morphogenesis;behavior;biological regulation;carbohydrate homeostasis;cell communication;cell part morphogenesis;cell surface receptor linked signaling pathway;cellular component morphogenesis;cellular component organization;cellular component organization at cellular level;cellular component organization or biogenesis;cellular component organization or bi…	binding;catalytic activity;insulin-activated receptor activity;kinase activity;molecular transducer activity;odorant binding;pheromone binding;phosphotransferase activity, alcohol group as acceptor;protein kinase activity;protein tyrosine kinase activity;receptor activity;signal transducer activity;signaling receptor activity;transferase activity;transferase activity, transferring phosphorus-cont…	cell part;cytoplasmic part;cytosol;extracellular region;extracellular region part;extracellular space;intracellular membrane-bounded organelle;intracellular organelle;intracellular part;membrane-bounded organelle;nucleus;organelle		7	7	1	48.9	48.9	8.9	20.6	0	17.046	1630300000	20	2.08742	0.0202353	-1.40602	+	-4.87727	Q58EV3;A9R9W0;A2CEL1;A2AKN9;A2BIM8;P11588;P02762;B5X0G2;P04938;B8JI96;L7MUC7;A2CEK6;A2CEK7;A2AKN8;A9C497;E9QA79;A9C496;A2CEL0;A2BIN0;L7N222;E9PVW0;A2CEK9;P11591	Q58EV3;A9R9W0;A2CEL1;A2AKN9;A2BIM8;P11588;P02762;B5X0G2;P04938;B8JI96;L7MUC7;A2CEK6;A2CEK7;A2AKN8;A9C497;E9QA79;A9C496;A2CEL0;A2BIN0;L7N222;E9PVW0	Major urinary protein 1;Major urinary protein 6;Major urinary protein 17;Major urinary proteins 11 and 8	Mup1;Mup15;Mup4;Mup9;Mup6;Mup17;Mup8;Mup14;Mup7;Mup13;Mup19;Mup11
29.2455	29.4618	30.132	28.6051	28.6144	28.4402	+	EXP_CTRL	biosynthetic process;cellular biosynthetic process;cellular metabolic compound salvage;cellular metabolic process;cellular nitrogen compound biosynthetic process;cellular nitrogen compound metabolic process;cellular process;CMP biosynthetic process;CMP metabolic process;CMP salvage;CTP biosynthetic process;CTP metabolic process;CTP salvage;heterocycle biosynthetic process;heterocycle metabolic pr…	adenyl nucleotide binding;adenyl ribonucleotide binding;ATP binding;binding;catalytic activity;kinase activity;nucleobase-containing compound kinase activity;nucleoside kinase activity;nucleotide binding;purine nucleotide binding;purine ribonucleoside triphosphate binding;purine ribonucleotide binding;ribonucleotide binding;transferase activity;transferase activity, transferring phosphorus-contai…		Drug metabolism - other enzymes;Pyrimidine metabolism	9	9	1	42.8	42.8	9.5	31.669	0	34.033	2681300000	19	1.75059	0.0283368	-1.05986	+	-3.88546	A2AN37;F7CBX2;A0A0A6YXG9;A0A0B4J1E5;Q99PM9	A2AN37	Uridine-cytidine kinase	Uck1
27.4476	28.2089	27.08	28.6651	28.4154	28.9267	+	EXP_CTRL	biological regulation;regulation of anatomical structure morphogenesis;regulation of biological process;regulation of biological quality;regulation of cell morphogenesis;regulation of cell shape;regulation of cellular component organization;regulation of cellular process;regulation of developmental process		cell part;membrane		8	8	8	12.6	12.6	12.6	101.6	0	58.552	1426700000	28	1.39746	0.0493572	1.09023	+	2.9974	A2API8;F7AA26;O54931-5;O54931-4;O54931-3;O54931-2;O54931;A0A5F8MPZ6	A2API8;F7AA26;O54931-5;O54931-4;O54931-3;O54931-2;O54931	A-kinase anchor protein 2	Akap2;Pakap
24.2888	24.737	23.962	26.5774	26.6636	27.0249	+	EXP_CTRL	amine metabolic process;aminoglycan catabolic process;aminoglycan metabolic process;anatomical structure development;anatomical structure morphogenesis;biological adhesion;biological regulation;branching involved in prostate gland morphogenesis;branching involved in ureteric bud morphogenesis;branching morphogenesis of a tube;carbohydrate catabolic process;carbohydrate metabolic process;cartilage…	binding;carbohydrate binding;catalytic activity;cytokine binding;cytokine receptor activity;glycosaminoglycan binding;hexosaminidase activity;hyaluronic acid binding;hyalurononglucosaminidase activity;hydrolase activity;hydrolase activity, acting on glycosyl bonds;hydrolase activity, hydrolyzing O-glycosyl compounds;molecular transducer activity;pattern binding;polysaccharide binding;protein bind…	adherens junction;anchoring junction;basolateral plasma membrane;cell junction;cell part;cell surface;cell-substrate adherens junction;cell-substrate junction;cytoplasm;cytoplasmic part;external side of plasma membrane;extracellular membrane-bounded organelle;extracellular organelle;extracellular region part;extracellular vesicular exosome;focal adhesion;Golgi apparatus;integral to membrane;intra…	ECM-receptor interaction;Hematopoietic cell lineage;Shigellosis	2	2	2	5.8	5.8	5.8	40.263	0	4.41	261230000	6	3.11399	0.0116436	2.42602	+	9.21945	Q3U8S1;A2APM5;A2APM3;A2APM4;E9QKM8;Q80X37;A2APM1;A2APM2;P15379-2;P15379-3;P15379-6;P15379-11;P15379-5;P15379-12;P15379-13;P15379-10;P15379-9;P15379-4;P15379-8;P15379-7;P15379	Q3U8S1;A2APM5;A2APM3;A2APM4;E9QKM8;Q80X37;A2APM1;A2APM2;P15379-2;P15379-3;P15379-6;P15379-11;P15379-5;P15379-12;P15379-13;P15379-10;P15379-9;P15379-4;P15379-8;P15379-7;P15379	CD44 antigen	Cd44
26.2192	26.1574	25.4301	27.3371	27.2976	27.445	+	EXP_CTRL	cellular component organization;cellular component organization at cellular level;cellular component organization or biogenesis;cellular component organization or biogenesis at cellular level;cellular process;organelle organization		cell part;cytoplasmic part;Golgi apparatus;Golgi apparatus part;Golgi membrane;intracellular membrane-bounded organelle;intracellular organelle;intracellular organelle part;intracellular part;membrane;membrane-bounded organelle;organelle;organelle membrane;organelle part		5	5	5	16.5	16.5	16.5	45.026	0	8.9643	531880000	9	2.28438	0.0156836	1.42435	+	5.53855	A2ATI9;Q99JX3;A2ATI8;A2ATI6;Q99JX3-2	A2ATI9;Q99JX3;A2ATI8;A2ATI6;Q99JX3-2	Golgi reassembly-stacking protein 2	Gorasp2
27.0771	27.2105	26.6761	29.132	28.5067	29.476	+	EXP_CTRL		binding;identical protein binding;protein binding;protein dimerization activity;protein heterodimerization activity;protein homodimerization activity	cell part;cytoplasm;cytoplasmic part;intracellular part;perinuclear region of cytoplasm		8	8	8	51.9	51.9	51.9	22.466	0	61.747	1641500000	14	2.48605	0.0177895	2.0503	+	6.28901	Q3TAI4;A2AUD5;Q9CYZ2;Q3TUJ9;Q8BKP1;F6VQ81;V9GWU5	Q3TAI4;A2AUD5;Q9CYZ2;Q3TUJ9;Q8BKP1;F6VQ81;V9GWU5	Tumor protein D54	Tpd52l2
27.0804	26.6784	26.5839	27.9812	27.9035	28.4647	+	EXP_CTRL	biological regulation;negative regulation of apoptosis;negative regulation of biological process;negative regulation of cell death;negative regulation of cellular process;negative regulation of neuron apoptosis;negative regulation of programmed cell death;regulation of apoptosis;regulation of biological process;regulation of cell death;regulation of cellular process;regulation of neuron apoptosis…		cell part;clathrin-coated vesicle;coated vesicle;cytoplasmic membrane-bounded vesicle;cytoplasmic part;cytoplasmic vesicle;extracellular membrane-bounded organelle;extracellular organelle;extracellular region part;extracellular vesicular exosome;intracellular membrane-bounded organelle;intracellular organelle;intracellular organelle part;intracellular part;lysosomal membrane;melanosome;membrane;m…	Protein processing in endoplasmic reticulum	2	2	2	22.7	22.7	22.7	15.819	0	4.6047	902710000	13	2.34276	0.0165556	1.33554	+	5.74774	A2AUE1;G5E8T0;P60904	A2AUE1;G5E8T0;P60904	DnaJ homolog subfamily C member 5	Dnajc5
28.8382	29.1575	28.9584	30.5959	30.2774	30.8345	+	EXP_CTRL	biological regulation;cell differentiation;cellular developmental process;cellular process;cellular response to stimulus;developmental process;establishment of localization;establishment of protein localization;osteoblast differentiation;protein transport;regulation of biological process;regulation of cellular process;response to stimulus;signal transduction;transport		cell part;cytoplasmic part;endoplasmic reticulum part;integral to endoplasmic reticulum membrane;integral to membrane;integral to organelle membrane;intracellular organelle part;intracellular part;intrinsic to endoplasmic reticulum membrane;intrinsic to membrane;intrinsic to organelle membrane;membrane part;organelle part	Protein processing in endoplasmic reticulum	27	27	27	22.3	22.3	22.3	158.39	0	128.77	4712400000	77	2.97958	0.0112903	1.5846	+	8.50516	A2AVJ7;Q99PL5;Q99PL5-12;Q99PL5-11;Q99PL5-10;Q99PL5-9;Q99PL5-8;Q99PL5-7;Q99PL5-6;Q99PL5-5;Q99PL5-4;Q99PL5-3;Q99PL5-2	A2AVJ7;Q99PL5	Ribosome-binding protein 1	Rrbp1
28.6764	28.9263	28.5037	26.3313	26.6649	26.8353	+	EXP_CTRL	anatomical structure development;biological regulation;carbohydrate homeostasis;cellular chemical homeostasis;cellular glucose homeostasis;cellular homeostasis;cellular metabolic process;cellular process;cellular response to carbohydrate stimulus;cellular response to chemical stimulus;cellular response to glucose stimulus;cellular response to hexose stimulus;cellular response to monosaccharide st…	binding;catalytic activity;endopeptidase activity;hydrolase activity;peptidase activity;peptidase activity, acting on L-amino acid peptides;peptide binding;serine hydrolase activity;serine-type endopeptidase activity;serine-type peptidase activity	cell part;extracellular matrix;extracellular region part;extracellular space;intracellular	Renin-angiotensin system	4	4	4	17.7	17.7	17.7	29.051	0	7.5079	1292900000	13	3.39249	0.0132537	-2.09163	+	-10.8804	A4QPC5;P21844	A4QPC5;P21844	Chymase	Cma1
28.9202	29.2686	29.5592	27.616	27.8623	27.4184	+	EXP_CTRL		2 iron, 2 sulfur cluster binding;binding;cation binding;ion binding;iron-sulfur cluster binding;metal cluster binding;metal ion binding	cell part;cytoplasmic part;intracellular membrane-bounded organelle;intracellular organelle;intracellular part;membrane-bounded organelle;mitochondrion;organelle		3	3	3	21.7	21.7	21.7	13.155	0	4.3642	1957600000	16	2.70239	0.0142591	-1.61709	+	-7.18823	Z4YKM2;B2RWE3;B1AR13	Z4YKM2;B2RWE3;B1AR13	CDGSH iron-sulfur domain-containing protein 3, mitochondrial	Cisd3
27.3458	28.3233	28.0706	29.3885	28.9736	29.3337	+	EXP_CTRL	biological adhesion;biological regulation;cell adhesion;cell migration;cell motility;cellular component movement;cellular component organization;cellular component organization or biogenesis;cellular membrane organization;cellular process;cellular response to stimulus;diapedesis;endocytosis;establishment of localization;immune system process;intracellular signal transduction;leukocyte migration;l…		cell junction;cell part;cell periphery;contractile fiber;contractile fiber part;cytoplasmic part;external side of plasma membrane;extracellular membrane-bounded organelle;extracellular organelle;extracellular region part;extracellular space;extracellular vesicular exosome;integral to membrane;intracellular non-membrane-bounded organelle;intracellular organelle;intracellular part;intrinsic to memb…	Cell adhesion molecules (CAMs);Leukocyte transendothelial migration;Malaria	14	14	14	25	25	25	81.917	0	47.599	1905700000	27	1.83308	0.0254837	1.31869	+	4.11379	B1ARB3;Q08481-3;Q08481;Q08481-2;Q08481-4;B1ARA9	B1ARB3;Q08481-3;Q08481;Q08481-2;Q08481-4;B1ARA9	Platelet endothelial cell adhesion molecule	Pecam1
24.778	24.4904	23.5844	27.4487	27.3487	28.2084	+	EXP_CTRL	cellular component organization;cellular component organization or biogenesis;cellular membrane organization;cellular process;clathrin-mediated endocytosis;endocytosis;establishment of localization;establishment of localization in cell;establishment of protein localization;intracellular protein transport;intracellular transport;membrane invagination;membrane organization;protein transport;recepto…	binding;clathrin binding;clathrin heavy chain binding;peptide binding;protein binding;structural molecule activity	cell part;clathrin coat;clathrin coat of coated pit;clathrin coat of trans-Golgi network vesicle;clathrin complex;clathrin vesicle coat;cytoplasmic membrane-bounded vesicle;cytoplasmic part;cytoplasmic vesicle;cytoplasmic vesicle part;Golgi apparatus part;intracellular membrane-bounded organelle;intracellular organelle;intracellular organelle part;intracellular part;macromolecular complex;membran…	Bacterial invasion of epithelial cells;Endocrine and other factor-regulated calcium reabsorption;Endocytosis;Huntington's disease;Lysosome	4	4	4	12	12	12	23.478	0.00032196	2.914	503190000	9	2.77427	0.0141556	3.38434	+	7.5109	B1AWE0;Q6PFA2;B1AWE1;B1AWD8;B1AWD9;O08585	B1AWE0;Q6PFA2;B1AWE1;B1AWD8;B1AWD9;O08585	Clathrin light chain A	Clta
25.6763	25.5623	24.9345	26.7857	26.6005	27.1428	+	EXP_CTRL	developmental process;multicellular organismal development;multicellular organismal process	receptor activity	cell part;extracellular membrane-bounded organelle;extracellular organelle;extracellular region part;extracellular vesicular exosome;integral to membrane;intrinsic to membrane;membrane;membrane part;membrane-bounded organelle;membrane-bounded vesicle;organelle;plasma membrane;vesicle		3	3	3	5.7	5.7	5.7	59.388	0	6.0344	370670000	11	2.18044	0.019814	1.45195	+	5.18133	B1AY85;Q9DC11;B1AY86	B1AY85;Q9DC11;B1AY86	Plexin domain-containing protein 2	Plxdc2
27.0938	27.5754	27.8377	25.8338	26.2476	26.7173	+	EXP_CTRL	anatomical structure development;biological regulation;cell development;cellular developmental process;cellular macromolecule metabolic process;cellular metabolic process;cellular nitrogen compound metabolic process;cellular process;cellular process involved in reproduction;developmental process;developmental process involved in reproduction;female gamete generation;gamete generation;germ cell de…	binding;chromatin binding;DNA binding;lipid binding;mRNA 3'-UTR binding;mRNA binding;nucleic acid binding;ribonucleoprotein binding;RNA binding;translation regulator activity	cell part;cytoplasm;intracellular non-membrane-bounded organelle;intracellular organelle;intracellular organelle part;intracellular part;macromolecular complex;non-membrane-bounded organelle;nuclear part;nucleolus;organelle;organelle part;polysome;ribonucleoprotein complex		9	6	6	42.3	31.2	31.2	38.08	0	29.99	632780000	18	1.67503	0.0308556	-1.2361	+	-3.68379	B2RUF0;Q9Z2C8;A0A0A0MQD2;Q9Z2C8-2;J3QNB9	B2RUF0;Q9Z2C8;A0A0A0MQD2;Q9Z2C8-2	Y-box-binding protein 2	Ybx2
32.2096	32.4669	31.7695	33.1319	33.3539	33.0802	+	EXP_CTRL	actin crosslink formation;actin cytoskeleton organization;actin cytoskeleton reorganization;actin filament organization;actin filament-based process;anatomical structure formation involved in morphogenesis;anatomical structure morphogenesis;biological adhesion;biological regulation;biosynthetic process;cAMP-mediated signaling;cell adhesion;cell cycle process;cell morphogenesis;cell morphogenesis …	actin binding;actin filament binding;binding;cytoskeletal protein binding;enzyme binding;Fc-gamma receptor I complex binding;glycoprotein binding;GTPase binding;identical protein binding;immunoglobulin receptor binding;kinase binding;molecular transducer activity;protein binding;protein dimerization activity;protein homodimerization activity;protein kinase binding;protein kinase C binding;Rac GTP…	actin cytoskeleton;actin filament;actin filament bundle;adherens junction;anchoring junction;brush border;cell body;cell cortex;cell cortex part;cell junction;cell part;cell projection;cell projection part;cell-substrate adherens junction;cell-substrate junction;chromosomal part;cortical cytoskeleton;cytoplasm;cytoplasmic part;cytoskeletal part;cytoskeleton;cytosol;dendritic shaft;extracellular m…	Focal adhesion;MAPK signaling pathway	79	79	72	41.6	41.6	39.6	280.5	0	323.31	33145000000	311	2.03827	0.0199403	1.04004	+	4.72224	B7FAU9;Q8BTM8;B7FAV1;F6XC15;J3JS91;F6Z2C0;Q8BTM8-2;A0A668KLG7;F7AVL7	B7FAU9;Q8BTM8;B7FAV1	Filamin-A	Flna
32.443	31.6669	31.2105	30.2596	29.7608	30.0986	+	EXP_CTRL	anatomical structure development;anatomical structure homeostasis;biological adhesion;biological regulation;cardiac muscle tissue development;cell adhesion;cellular component organization;cellular component organization at cellular level;cellular component organization or biogenesis;cellular component organization or biogenesis at cellular level;cellular process;collagen fibril organization;devel…		collagen;extracellular matrix;extracellular matrix part;extracellular membrane-bounded organelle;extracellular organelle;extracellular region part;extracellular space;extracellular vesicular exosome;interstitial matrix;membrane-bounded organelle;membrane-bounded vesicle;organelle;proteinaceous extracellular matrix;vesicle	Protein digestion and absorption	48	48	48	36.4	36.4	36.4	192.75	0	323.31	13011000000	130	1.95279	0.0226769	-1.73379	+	-4.46139	B7ZNH7;K3W4R4;Q80X19-2;Q80X19;F7D5Y4	B7ZNH7;K3W4R4;Q80X19-2;Q80X19	Collagen alpha-1(XIV) chain	Col14a1
28.6294	28.7161	28.5698	29.6665	29.6693	30.2956	+	EXP_CTRL	cellular component assembly;cellular component assembly at cellular level;cellular component organization;cellular component organization at cellular level;cellular component organization or biogenesis;cellular component organization or biogenesis at cellular level;cellular macromolecular complex assembly;cellular macromolecular complex subunit organization;cellular process;chromatin organization…		cell part;intracellular membrane-bounded organelle;intracellular organelle;intracellular part;membrane-bounded organelle;nucleus;organelle		10	10	8	38.6	38.6	35.8	43.934	0	55.46	3123100000	39	2.3576	0.016815	1.2387	+	5.80191	B7ZNL2;Q78ZA7;A0A140LJB5;A0A140LJ37;A0A140LI78	B7ZNL2;Q78ZA7;A0A140LJB5	Nucleosome assembly protein 1-like 4	Nap1l4
28.3509	28.4985	29.0735	26.9984	26.7974	26.6227	+	EXP_CTRL			cell part;cytoplasmic part;intracellular membrane-bounded organelle;intracellular organelle;intracellular part;membrane-bounded organelle;mitochondrion;organelle		6	6	6	23.3	23.3	23.3	26.69	0	8.3261	1222700000	15	2.76478	0.0146077	-1.83481	+	-7.46757	B8JJ66;B8JJ69;F6X1P1;F6W3U3;B8JJ67	B8JJ66;B8JJ69;F6X1P1;F6W3U3		2310061I04Rik
29.9484	29.442	29.8575	30.4905	31.378	30.8152	+	EXP_CTRL	activation of immune response;biological regulation;cell proliferation;complement activation;complement activation, alternative pathway;defense response;humoral immune response;immune effector process;immune response;immune system process;innate immune response;macromolecule metabolic process;metabolic process;positive regulation of apoptotic cell clearance;positive regulation of biological proce…	catalytic activity;endopeptidase activity;hydrolase activity;peptidase activity;peptidase activity, acting on L-amino acid peptides;serine hydrolase activity;serine-type endopeptidase activity;serine-type peptidase activity	blood microparticle;extracellular membrane-bounded organelle;extracellular organelle;extracellular region part;extracellular space;extracellular vesicular exosome;membrane-bounded organelle;membrane-bounded vesicle;organelle;vesicle	Complement and coagulation cascades;Staphylococcus aureus infection	20	20	19	16.5	16.5	15.5	142.32	0	83.699	6525900000	88	1.7136	0.0295575	1.14524	+	3.78589	B8JJN0;B8JJM5;F6VQX8;P04186;F6XQ00;B8JJM6;H3BK95;F6W2T4;B8JJM3;F6ZCY7	B8JJN0;B8JJM5;F6VQX8;P04186;F6XQ00;B8JJM6;H3BK95	Complement factor B;Complement factor B Ba fragment;Complement factor B Bb fragment	Gm20547;Cfb
25.9645	25.6903	25.7205	25.169	24.0727	24.9829	+	EXP_CTRL	establishment of localization;establishment of localization in cell;establishment of protein localization;establishment of protein localization in mitochondrion;establishment of protein localization to organelle;intracellular protein transport;intracellular transport;mitochondrial transport;protein import;protein targeting;protein targeting to mitochondrion;protein transport;transport		cell part;cytoplasmic part;intracellular organelle part;intracellular part;membrane;mitochondrial membrane;mitochondrial outer membrane;mitochondrial part;organelle membrane;organelle outer membrane;organelle part;outer membrane		4	4	4	13.8	13.8	13.8	34.89	0	4.6422	202670000	9	1.40009	0.0492503	-1.05018	+	-3.00354	D3YTP3;A0A286YDW3	D3YTP3		Mtx3
27.1314	27.5917	26.6963	24.6283	24.2203	24.4777	+	EXP_CTRL	cellular process;establishment of localization;establishment of protein localization;ion transport;protein transport;transmembrane transport;transport	channel activity;passive transmembrane transporter activity;porin activity;transmembrane transporter activity;transporter activity;wide pore channel activity	cell part;cytoplasmic part;intracellular membrane-bounded organelle;intracellular organelle;intracellular organelle part;intracellular part;macromolecular complex;membrane;membrane part;membrane-bounded organelle;mitochondrial membrane;mitochondrial outer membrane;mitochondrial part;mitochondrion;organelle;organelle membrane;organelle outer membrane;organelle part;outer membrane;pore complex;prot…	Amyotrophic lateral sclerosis (ALS)	2	2	2	10.6	10.6	10.6	30.376	0.00032092	2.8792	467620000	4	3.16027	0.01225	-2.69772	+	-9.47796	D3YXS8;Q9CZR3;M0QWR6;D3Z346;D3YY29	D3YXS8;Q9CZR3;M0QWR6;D3Z346;D3YY29	Mitochondrial import receptor subunit TOM40B	Tomm40l
29.1191	28.8479	29.2633	27.8583	27.8673	28.3359	+	EXP_CTRL	biological regulation;biosynthetic process;cellular biosynthetic process;cellular macromolecule biosynthetic process;cellular macromolecule metabolic process;cellular metabolic process;cellular process;cellular protein metabolic process;macromolecule biosynthetic process;macromolecule metabolic process;metabolic process;posttranscriptional regulation of gene expression;primary metabolic process;p…	binding;mRNA binding;nucleic acid binding;RNA binding;structural constituent of ribosome;structural molecule activity	adherens junction;anchoring junction;cell junction;cell part;cell-substrate adherens junction;cell-substrate junction;cytosolic small ribosomal subunit;extracellular membrane-bounded organelle;extracellular organelle;extracellular region part;extracellular vesicular exosome;focal adhesion;intracellular organelle part;intracellular part;macromolecular complex;membrane;membrane-bounded organelle;me…	Ribosome	7	7	7	51.6	51.6	51.6	20.413	0	66.868	1962900000	28	2.21579	0.0190538	-1.05627	+	-5.30068	D3YYM6;D3Z1S8;Q91V55;P97461	D3YYM6;D3Z1S8;Q91V55;P97461	40S ribosomal protein S5;40S ribosomal protein S5, N-terminally processed	Rps5
25.7578	25.4702	24.391	27.2079	26.5034	27.4105	+	EXP_CTRL	biological regulation;cellular component organization;cellular component organization at cellular level;cellular component organization or biogenesis;cellular component organization or biogenesis at cellular level;cellular process;cytoskeleton organization;microtubule bundle formation;microtubule cytoskeleton organization;microtubule-based process;organelle organization;positive regulation of bio…	binding;cation binding;cytoskeletal protein binding;ion binding;metal ion binding;microtubule binding;microtubule plus-end binding;nucleic acid binding;protein binding;transition metal ion binding;tubulin binding;zinc ion binding	cell part;cell projection;centrosome;cytoplasm;cytoplasmic part;cytoplasmic vesicle membrane;cytoplasmic vesicle part;cytoskeletal part;cytoskeleton;endosome;intracellular membrane-bounded organelle;intracellular non-membrane-bounded organelle;intracellular organelle;intracellular organelle part;intracellular part;macromolecular complex;macropinosome;membrane;membrane-bounded organelle;microtubul…		9	9	9	7.9	7.9	7.9	160.01	0	12.63	405420000	19	1.67295	0.0308564	1.83421	+	3.67833	D3Z2Z1;F8WIA1;Q922J3;D3Z3M7;Q922J3-2;F6RCU2;Q8C0S5;F7CB97	D3Z2Z1;F8WIA1;Q922J3;D3Z3M7;Q922J3-2;F6RCU2;Q8C0S5	CAP-Gly domain-containing linker protein 1	Clip1
24.3171	25.4855	24.8417	26.9053	26.5087	26.1296	+	EXP_CTRL	biological regulation;regulation of biological process;regulation of lipid storage;regulation of localization;response to chemical stimulus;response to external stimulus;response to extracellular stimulus;response to nutrient;response to nutrient levels;response to retinoic acid;response to stimulus;response to vitamin;response to vitamin A	catalytic activity;hydrolase activity	cell part;cytoplasmic part;endoplasmic reticulum;endoplasmic reticulum membrane;endoplasmic reticulum part;extracellular membrane-bounded organelle;extracellular organelle;extracellular region part;extracellular vesicular exosome;integral to membrane;intracellular membrane-bounded organelle;intracellular organelle;intracellular organelle part;intracellular part;intrinsic to membrane;membrane;memb…		3	3	3	15.2	15.2	15.2	39.502	0	9.2194	207930000	6	1.80271	0.0263898	1.63307	+	4.02871	D3Z383;Q07646-2;Q07646	D3Z383;Q07646-2;Q07646	Mesoderm-specific transcript protein	Mest
24.7034	23.709	24.0489	26.2943	26.2586	26.7593	+	EXP_CTRL	biological regulation;cellular component movement;cellular component organization;cellular component organization at cellular level;cellular component organization or biogenesis;cellular component organization or biogenesis at cellular level;cellular process;cytoskeleton organization;cytoskeleton-dependent intracellular transport;establishment of localization;establishment of localization in cell…	binding;enzyme binding;GTPase binding;protein binding;Rab GTPase binding;Ras GTPase binding;small GTPase binding	cell part;cytoplasm;cytoplasmic part;cytoplasmic vesicle;cytoskeleton;Golgi apparatus;intracellular membrane-bounded organelle;intracellular non-membrane-bounded organelle;intracellular organelle;intracellular part;membrane;membrane-bounded organelle;non-membrane-bounded organelle;organelle;plasma membrane;vesicle		3	3	3	4.2	4.2	4.2	84.702	0	5.1506	330770000	7	2.62381	0.0149041	2.28365	+	6.84952	D3Z390;Q921C5;Q921C5-2;Q921C5-3	D3Z390;Q921C5;Q921C5-2;Q921C5-3	Protein bicaudal D homolog 2	Bicd2
25.866	26.3156	25.5286	26.846	27.2089	26.7891	+	EXP_CTRL	cognition;multicellular organismal process;neurological system process;system process	binding;cytoskeletal protein binding;GABA receptor binding;kinesin binding;nucleic acid binding;protein binding;receptor binding;RNA binding	cell part;extrinsic to membrane;intracellular part;macromolecular complex;membrane part;ribonucleoprotein complex		1	1	1	1.4	1.4	1.4	75.56	0.00088652	1.9547	701110000	11	1.78133	0.0267894	1.04458	+	3.96953	G3UYZ9;D3Z4U5	G3UYZ9;D3Z4U5		Jakmip1
26.1048	26.5879	26.7044	24.6376	23.854	24.4559	+	EXP_CTRL					4	4	4	50.7	50.7	50.7	7.818	0	3.829	260670000	5	2.69943	0.0144569	-2.14984	+	-7.17521	D3Z7Q2	D3Z7Q2		Smim20
26.2561	26.2353	27.0936	24.9623	24.9509	23.5948	+	EXP_CTRL	biosynthetic process;cellular biosynthetic process;cellular lipid metabolic process;cellular metabolic process;cellular process;lipid biosynthetic process;lipid metabolic process;metabolic process;organophosphate metabolic process;phospholipid biosynthetic process;phospholipid metabolic process;primary metabolic process	catalytic activity;phosphotransferase activity, for other substituted phosphate groups;transferase activity;transferase activity, transferring phosphorus-containing groups	cell part;cytoplasmic part;integral to membrane;intracellular membrane-bounded organelle;intracellular organelle;intracellular organelle part;intracellular part;intrinsic to membrane;membrane;membrane part;membrane-bounded organelle;mitochondrial inner membrane;mitochondrial membrane;mitochondrial part;mitochondrion;organelle;organelle inner membrane;organelle membrane;organelle part	Glycerophospholipid metabolism	1	1	1	13	13	13	15.869	0	5.117	285210000	9	1.7144	0.0296	-2.02566	+	-3.78802	E9PUW6;E9PUH6;Q80ZM8	E9PUW6;E9PUH6;Q80ZM8	Cardiolipin synthase (CMP-forming)	Crls1
24.7051	24.1209	23.8465	26.7048	26.6125	26.9524	+	EXP_CTRL	biological regulation;cell junction assembly;cell junction organization;cell surface receptor linked signaling pathway;cell-cell junction assembly;cell-cell junction organization;cellular component assembly;cellular component assembly at cellular level;cellular component organization;cellular component organization at cellular level;cellular component organization or biogenesis;cellular component…	binding;double-stranded RNA binding;NF-kappaB binding;nucleic acid binding;protein binding;protein binding transcription factor activity;RNA binding;RNA polymerase II transcription factor binding;transcription coactivator activity;transcription cofactor activity;transcription factor binding;transcription factor binding transcription factor activity	apical plasma membrane;cell junction;cell part;cell-cell junction;cytoplasm;cytoplasmic part;endoplasmic reticulum;endoplasmic reticulum membrane;endoplasmic reticulum part;integral to membrane;intercellular canaliculus;intracellular membrane-bounded organelle;intracellular non-membrane-bounded organelle;intracellular organelle;intracellular organelle part;intracellular part;intrinsic to membrane…		5	5	5	26.2	26.2	26.2	18.215	0	11.837	240360000	11	3.12576	0.01176	2.53239	+	9.28459	E9PUX0;Q80WJ7;F6ZQL0;F6QFT1;F6QHD1	E9PUX0;Q80WJ7	Protein LYRIC	Mtdh
25.4457	24.3865	24.2282	29.5411	30.0058	29.6806	+	EXP_CTRL	biological adhesion;cell adhesion;cell differentiation;cellular developmental process;cellular process;developmental process;endodermal cell differentiation		collagen;extracellular matrix;extracellular matrix part;extracellular membrane-bounded organelle;extracellular organelle;extracellular region part;extracellular space;extracellular vesicular exosome;membrane-bounded organelle;membrane-bounded vesicle;organelle;proteinaceous extracellular matrix;vesicle	Protein digestion and absorption	29	29	29	13.4	13.4	13.4	333.73	0	79.497	1955800000	52	3.62032	0.0181905	5.05573	+	12.4452	E9PX70;Q60847-2;Q60847-5;Q60847;Q60847-4;Q60847-3	E9PX70;Q60847-2;Q60847-5;Q60847;Q60847-4;Q60847-3	Collagen alpha-1(XII) chain	Col12a1
26.0374	25.814	25.3451	28.8452	28.509	29.3342	+	EXP_CTRL	biological regulation;cAMP-mediated signaling;cell differentiation;cell surface receptor linked signaling pathway;cellular developmental process;cellular lipid metabolic process;cellular metabolic process;cellular process;cellular process involved in reproduction;cellular response to chemical stimulus;cellular response to organic substance;cellular response to stimulus;cyclic-nucleotide-mediated …	binding;G-protein-coupled receptor binding;protein binding;receptor binding	cell part;cytoplasmic part;extracellular membrane-bounded organelle;extracellular organelle;extracellular region part;extracellular space;extracellular vesicular exosome;Golgi apparatus;intracellular membrane-bounded organelle;intracellular non-membrane-bounded organelle;intracellular organelle;intracellular organelle part;intracellular part;lysosome;lytic vacuole;membrane-bounded organelle;membr…	Lysosome	4	4	4	9.3	9.3	9.3	60.672	0	7.1781	1324100000	13	3.25957	0.0147	3.16402	+	10.0555	E9PZ00;Q8BFQ1;K3W4L3;J3QPG5;Q61207	E9PZ00;Q8BFQ1;K3W4L3;J3QPG5;Q61207	Prosaposin	Psap
31.6258	31.5273	31.2906	32.1701	33.0681	32.7968	+	EXP_CTRL	biological regulation;cation homeostasis;cation transport;cellular cation homeostasis;cellular chemical homeostasis;cellular homeostasis;cellular ion homeostasis;cellular iron ion homeostasis;cellular metal ion homeostasis;cellular process;chemical homeostasis;copper ion transport;establishment of localization;homeostatic process;ion homeostasis;ion transport;iron ion homeostasis;metabolic proces…	binding;catalytic activity;cation binding;chaperone binding;copper ion binding;ferroxidase activity;ion binding;metal ion binding;oxidoreductase activity;oxidoreductase activity, oxidizing metal ions;oxidoreductase activity, oxidizing metal ions, oxygen as acceptor;protein binding;transition metal ion binding	blood microparticle;cell part;cytoplasmic part;extracellular membrane-bounded organelle;extracellular organelle;extracellular region part;extracellular space;extracellular vesicular exosome;intracellular organelle part;intracellular part;lysosomal membrane;membrane;membrane-bounded organelle;membrane-bounded vesicle;organelle;organelle membrane;organelle part;vacuolar membrane;vacuolar part;vesic…	Porphyrin and chlorophyll metabolism	34	34	34	35.6	35.6	35.6	121.08	0	199.73	23130000000	167	1.86914	0.0241241	1.19708	+	4.21643	G3X9T8;G3X8Q5;E9PZD8;Q61147;G3UXG1;G3UWP5;CON__ENSEMBL:ENSBTAP00000031900;G3UZ53	G3X9T8;G3X8Q5;E9PZD8;Q61147	Ceruloplasmin	Cp
26.9973	27.1922	27.7161	25.5436	25.3827	24.3211	+	EXP_CTRL	biological regulation;regulation of biological process;regulation of cellular metabolic process;regulation of cellular process;regulation of generation of precursor metabolites and energy;regulation of metabolic process;regulation of oxidative phosphorylation;regulation of phosphate metabolic process;regulation of phosphorus metabolic process;regulation of phosphorylation	catalytic activity;cation transmembrane transporter activity;cytochrome-c oxidase activity;heme-copper terminal oxidase activity;hydrogen ion transmembrane transporter activity;inorganic cation transmembrane transporter activity;ion transmembrane transporter activity;monovalent inorganic cation transmembrane transporter activity;oxidoreductase activity;oxidoreductase activity, acting on a heme gr…	cell part;cytoplasmic part;intracellular membrane-bounded organelle;intracellular organelle;intracellular organelle part;intracellular part;membrane part;membrane-bounded organelle;mitochondrial membrane part;mitochondrial part;mitochondrial respiratory chain;mitochondrion;organelle;organelle part;respiratory chain	Alzheimer's disease;Cardiac muscle contraction;Huntington's disease;Oxidative phosphorylation;Parkinson's disease	2	2	2	33.6	33.6	33.6	14.913	0	20.657	456240000	7	2.14081	0.0190588	-2.21941	+	-5.05004	E9PZS8;Q61387	E9PZS8;Q61387	Cytochrome c oxidase subunit 7A-related protein, mitochondrial	Cox7a2l
27.1525	26.9059	27.2533	28.4672	28.3578	28.3878	+	EXP_CTRL	carboxylic acid catabolic process;carboxylic acid metabolic process;catabolic process;cellular catabolic process;cellular ketone metabolic process;cellular lipid catabolic process;cellular lipid metabolic process;cellular metabolic process;cellular process;fatty acid beta-oxidation;fatty acid beta-oxidation using acyl-CoA oxidase;fatty acid catabolic process;fatty acid metabolic process;fatty aci…	acyl-CoA dehydrogenase activity;acyl-CoA oxidase activity;binding;catalytic activity;coenzyme binding;cofactor binding;flavin adenine dinucleotide binding;oxidoreductase activity;oxidoreductase activity, acting on the CH-CH group of donors;oxidoreductase activity, acting on the CH-CH group of donors, oxygen as acceptor;pristanoyl-CoA oxidase activity;protein binding;receptor binding	cell part;cytoplasmic part;intracellular membrane-bounded organelle;intracellular organelle;intracellular organelle lumen;intracellular organelle part;intracellular part;membrane;membrane-bounded organelle;membrane-enclosed lumen;microbody;microbody lumen;microbody part;mitochondrion;organelle;organelle lumen;organelle part;peroxisomal matrix;peroxisomal part;peroxisome	alpha-Linolenic acid metabolism;Biosynthesis of unsaturated fatty acids;Fatty acid metabolism;Peroxisome;PPAR signaling pathway	8	8	8	18.1	18.1	18.1	75.359	0	16.792	1117300000	21	3.56037	0.0144151	1.30036	+	12.0138	Q3TAW3;E9Q296;Q8C178;Q9EPL9;A0A0J9YVH1	Q3TAW3;E9Q296;Q8C178;Q9EPL9	Acyl-coenzyme A oxidase;Peroxisomal acyl-coenzyme A oxidase 3	Acox3
24.7988	24.4737	23.4139	27.2981	27.7705	27.5904	+	EXP_CTRL	chordate embryonic development;developmental process;embryo development;embryo development ending in birth or egg hatching;in utero embryonic development	structural constituent of cytoskeleton;structural molecule activity	cell part;contractile fiber;contractile fiber part;cytoplasm;cytoplasmic part;cytoskeletal part;intracellular non-membrane-bounded organelle;intracellular organelle;intracellular organelle part;intracellular part;muscle thin filament tropomyosin;myofibril;non-membrane-bounded organelle;organelle;organelle part		20	4	0	58.1	14.1	0	28.668	0	14.515	466520000	11	2.7831	0.0144773	3.3242	+	7.55139	E9Q456	E9Q456		Tpm1
33.2826	33.5321	32.7359	35.6651	35.3421	36.0448	+	EXP_CTRL	biological regulation;cellular component assembly;cellular component organization;cellular component organization or biogenesis;macromolecular complex assembly;macromolecular complex subunit organization;protein complex assembly;protein complex subunit organization;protein oligomerization;regulation of biological process;regulation of cellular metabolic process;regulation of cellular process;regu…		actin cytoskeleton;adherens junction;anchoring junction;cell junction;cell part;cell-cell contact zone;cell-cell junction;cell-substrate adherens junction;cell-substrate junction;contractile fiber part;costamere;cytoplasm;cytoplasmic part;cytoskeleton;cytosol;extracellular membrane-bounded organelle;extracellular organelle;extracellular region part;extracellular vesicular exosome;focal adhesion;i…		264	264	264	76	76	76	604.25	0	323.31	151910000000	996	2.88816	0.0134595	2.50046	+	8.04865	E9Q616;A0A494BBD5;G5E8K8;A0A494B8Y7	E9Q616		Ahnak
25.7439	25.4627	25.3277	26.4359	27.0467	27.4983	+	EXP_CTRL	biological regulation;cell surface receptor linked signaling pathway;cellular process;cellular response to chemical stimulus;cellular response to cytokine stimulus;cellular response to organic substance;cellular response to stimulus;cytokine biosynthetic process;cytokine metabolic process;cytokine-mediated signaling pathway;defense response;immune response;immune system process;inflammatory respo…	binding;cytokine binding;cytokine receptor activity;growth factor binding;interleukin-1 binding;interleukin-1 receptor activity;molecular transducer activity;protein binding;receptor activity;signal transducer activity;signaling receptor activity;transmembrane signaling receptor activity	cell part;extracellular region;integral to membrane;intrinsic to membrane;membrane;membrane part;plasma membrane	Apoptosis;Cytokine-cytokine receptor interaction	2	2	2	5.5	5.5	5.5	39.881	0	3.0295	415590000	7	1.95673	0.0226228	1.4822	+	4.47317	G3UY13;E9Q6I2;Q61730-2;Q61730;Q61730-3	G3UY13;E9Q6I2;Q61730-2;Q61730;Q61730-3	Interleukin-1 receptor accessory protein	Il1rap
28.5341	28.2752	29.0648	27.7211	27.7515	27.2901	+	EXP_CTRL	cellular component organization;cellular component organization at cellular level;cellular component organization or biogenesis;cellular component organization or biogenesis at cellular level;cellular process;mitochondrion organization;organelle organization		cell part;cytoplasmic part;integral to membrane;integral to mitochondrial inner membrane;integral to mitochondrial membrane;integral to organelle membrane;intracellular membrane-bounded organelle;intracellular organelle;intracellular organelle part;intracellular part;intrinsic to membrane;intrinsic to mitochondrial inner membrane;intrinsic to organelle membrane;membrane part;membrane-bounded orga…		3	3	3	18.8	18.8	18.8	19.808	0	8.3203	1384800000	15	1.70282	0.0297746	-1.03716	+	-3.75717	E9Q933;Q8BK08;Z4YN74	E9Q933;Q8BK08	Transmembrane protein 11, mitochondrial	Tmem11
26.9515	27.6944	26.7895	29.2471	29.3263	29.8796	+	EXP_CTRL	biological regulation;multicellular organismal process;muscle contraction;muscle system process;regulation of biological process;regulation of multicellular organismal process;regulation of muscle contraction;regulation of muscle system process;regulation of smooth muscle contraction;regulation of system process;system process	actin binding;binding;cytoskeletal protein binding;protein binding	actin cap;cell cortex part;cell part;cytoplasmic part;cytoskeletal part;intracellular organelle part;intracellular part;membrane;organelle part;plasma membrane	Vascular smooth muscle contraction	21	21	21	37.7	37.7	37.7	60.452	0	47.66	2109100000	50	2.62	0.0148364	2.33918	+	6.83346	Q8VCQ8;E9QA16;E9Q0M9;S4R1T7;D3Z6I7;E9QA15;F6ZAW1;F6QLP8;E9Q9F3;F6RGN9;F6T2Z7;REV__B2RXW8;REV__F7CYX4;REV__Q8BSS9;REV__B8QI34;REV__B2RXQ2	Q8VCQ8;E9QA16;E9Q0M9;S4R1T7;D3Z6I7;E9QA15		Cald1
27.5611	27.5232	26.7338	29.2421	29.0179	28.203	+	EXP_CTRL	biosynthetic process;cellular biosynthetic process;cellular lipid metabolic process;cellular metabolic process;cellular process;lipid biosynthetic process;lipid metabolic process;metabolic process;organophosphate metabolic process;phospholipid biosynthetic process;phospholipid metabolic process;primary metabolic process	catalytic activity;transferase activity;transferase activity, transferring acyl groups	cell part;cytoplasm;cytoplasmic part;endoplasmic reticulum membrane;endoplasmic reticulum part;integral to membrane;intracellular organelle part;intracellular part;intrinsic to membrane;membrane;membrane part;organelle membrane;organelle part	Glycerophospholipid metabolism	8	8	8	20.3	20.3	20.3	47	0	32.256	1486700000	28	1.69219	0.0298287	1.54832	+	3.729	E9QL80;Q91YX5;D3YVK0	E9QL80;Q91YX5;D3YVK0	Acyl-CoA:lysophosphatidylglycerol acyltransferase 1	Lpgat1
23.8178	24.3032	23.3862	25.4791	24.7407	25.0673	+	EXP_CTRL			cell part;cytoplasmic part;endoplasmic reticulum;endoplasmic reticulum membrane;endoplasmic reticulum part;integral to membrane;intracellular membrane-bounded organelle;intracellular organelle;intracellular organelle part;intracellular part;intrinsic to membrane;membrane;membrane part;membrane-bounded organelle;organelle;organelle membrane;organelle part		2	2	2	7.2	7.2	7.2	42.497	0.0033985	1.5416	78089000	2	1.68224	0.0308447	1.25996	+	3.70274	E9QMH7;Q9DBZ1;Q9DBZ1-2	E9QMH7;Q9DBZ1;Q9DBZ1-2	Inhibitor of nuclear factor kappa-B kinase-interacting protein	Ikbip
31.2081	30.978	31.1347	30.1424	29.5919	29.6861	+	EXP_CTRL	biosynthetic process;cellular biosynthetic process;cellular component biogenesis;cellular component biogenesis at cellular level;cellular component organization or biogenesis;cellular component organization or biogenesis at cellular level;cellular macromolecule biosynthetic process;cellular macromolecule metabolic process;cellular metabolic process;cellular process;cellular protein metabolic proc…	binding;nucleic acid binding;RNA binding;rRNA binding;structural constituent of ribosome;structural molecule activity	adherens junction;anchoring junction;cell junction;cell part;cell-substrate adherens junction;cell-substrate junction;cytoplasm;cytoplasmic part;cytosol;cytosolic small ribosomal subunit;extracellular membrane-bounded organelle;extracellular organelle;extracellular region part;extracellular vesicular exosome;focal adhesion;intracellular membrane-bounded organelle;intracellular organelle;intracell…	Ribosome	14	14	14	63.8	63.8	63.8	17.671	0	33.726	7877300000	60	2.68315	0.0145616	-1.30016	+	-7.10396	F6YVP7;P62270;S4R1N6;A0A1Y7VKY1;A0A3Q4EGP3	F6YVP7;P62270;S4R1N6;A0A1Y7VKY1	40S ribosomal protein S18	Gm10260;Rps18
25.4685	25.4404	25.9108	27.3143	27.1182	27.3619	+	EXP_CTRL	cellular component organization;cellular component organization or biogenesis;cellular membrane organization;cellular process;clathrin-mediated endocytosis;endocytosis;establishment of localization;establishment of localization in cell;establishment of protein localization;intracellular protein transport;intracellular transport;membrane invagination;membrane organization;protein transport;recepto…	binding;clathrin binding;clathrin heavy chain binding;peptide binding;protein binding;structural molecule activity	cell part;cell projection membrane;cell projection part;cilium membrane;cilium part;clathrin coat;clathrin coat of coated pit;clathrin coat of trans-Golgi network vesicle;clathrin vesicle coat;cytoplasm;cytoplasmic part;cytoplasmic vesicle part;Golgi apparatus part;intracellular membrane-bounded organelle;intracellular organelle;intracellular organelle part;intracellular part;macromolecular compl…	Bacterial invasion of epithelial cells;Endocrine and other factor-regulated calcium reabsorption;Endocytosis;Huntington's disease;Lysosome	4	4	4	22	22	22	14.191	0	5.1478	401680000	6	3.21226	0.0130667	1.65823	+	9.77638	F7BHJ0;Q6IRU5-3;Q6IRU5-2;Q6IRU5	F7BHJ0;Q6IRU5-3;Q6IRU5-2;Q6IRU5	Clathrin light chain B	Cltb
23.7081	24.4937	25.2116	25.9877	25.6639	25.914	+	EXP_CTRL	anatomical structure morphogenesis;biological regulation;bone morphogenesis;developmental process;negative regulation of biological process;negative regulation of cell communication;negative regulation of cellular process;negative regulation of protein processing;negative regulation of response to stimulus;negative regulation of signal transduction;negative regulation of signaling;negative regula…		cell part;cytoplasmic part;extracellular matrix;extracellular membrane-bounded organelle;extracellular organelle;extracellular region part;extracellular vesicular exosome;Golgi apparatus;Golgi apparatus part;Golgi membrane;integral to membrane;intracellular membrane-bounded organelle;intracellular organelle;intracellular organelle part;intracellular part;intrinsic to membrane;membrane;membrane pa…	Cell adhesion molecules (CAMs)	4	4	4	3.3	3.3	3.3	132.35	0	7.2385	163220000	10	1.44509	0.0456035	1.38405	+	3.10964	F8WHM5;Q61543;E9PWD8	F8WHM5;Q61543	Golgi apparatus protein 1	Glg1
29.3252	29.2963	29.3995	28.3757	27.9285	28.5025	+	EXP_CTRL					6	6	6	37.9	37.9	37.9	19.811	0	13.385	2349200000	23	2.42682	0.0180632	-1.07144	+	-6.06033	F8WIU1;Q9D1K7;H7BXB9;Q6IR22	F8WIU1;Q9D1K7;H7BXB9	UPF0687 protein C20orf27 homolog	1700037H04Rik
24.0851	23.592	24.132	26.898	26.7788	26.6565	+	EXP_CTRL	biological regulation;catabolic process;cellular catabolic process;cellular metabolic process;cellular process;macromolecule metabolic process;metabolic process;neurotransmitter catabolic process;neurotransmitter metabolic process;primary metabolic process;protein metabolic process;proteolysis;regulation of biological quality;regulation of neurotransmitter levels	binding;carboxypeptidase activity;catalytic activity;cation binding;dipeptidase activity;exopeptidase activity;hydrolase activity;hydrolase activity, acting on carbon-nitrogen (but not peptide) bonds;hydrolase activity, acting on carbon-nitrogen (but not peptide) bonds, in linear amides;ion binding;metal ion binding;metallopeptidase activity;N-formylglutamate deformylase activity;peptidase activi…	cell part;integral to membrane;intrinsic to membrane;membrane part		6	6	6	8.7	8.7	8.7	87.198	0	7.2583	308780000	6	3.96791	0.0193333	2.8414	+	15.2557	G3UWC2;Q9CZR2	G3UWC2;Q9CZR2	N-acetylated-alpha-linked acidic dipeptidase 2	Naalad2
26.5428	26.8439	26.8119	27.9633	28.7483	28.8284	+	EXP_CTRL	arachidonic acid metabolic process;carboxylic acid metabolic process;catabolic process;cellular catabolic process;cellular ketone metabolic process;cellular lipid metabolic process;cellular metabolic process;cellular process;drug catabolic process;drug metabolic process;epoxygenase P450 pathway;exogenous drug catabolic process;fatty acid metabolic process;icosanoid metabolic process;lipid metabol…	arachidonic acid epoxygenase activity;arachidonic acid monooxygenase activity;aromatase activity;binding;catalytic activity;cation binding;heme binding;ion binding;iron ion binding;metal ion binding;monooxygenase activity;oxidoreductase activity;oxidoreductase activity, acting on paired donors, with incorporation or reduction of molecular oxygen;oxidoreductase activity, acting on paired donors, w…	cell part;cytoplasm;cytoplasmic part;endoplasmic reticulum membrane;endoplasmic reticulum part;intracellular membrane-bounded organelle;intracellular organelle;intracellular organelle part;intracellular part;membrane;membrane part;membrane-bounded organelle;organelle;organelle membrane;organelle part	Arachidonic acid metabolism;Drug metabolism - cytochrome P450;Metabolism of xenobiotics by cytochrome P450;Retinol metabolism	8	8	8	18.1	18.1	18.1	55.87	0	16.521	1090300000	20	2.43652	0.0179929	1.78048	+	6.09729	Q9WUD0;G3X8Q9;P12791-2;P12791;O55071;A6H6J2;E9Q593;Q9WV19;P12790	Q9WUD0;G3X8Q9;P12791-2;P12791	Cytochrome P450 2B10	Cyp2b10
29.5299	29.4602	29.4579	31.2124	30.8695	31.3249	+	EXP_CTRL	anatomical structure development;anatomical structure morphogenesis;biological adhesion;biological regulation;blood vessel morphogenesis;cell adhesion;cell differentiation;cell migration;cell motility;cell surface receptor linked signaling pathway;cell-cell adhesion;cellular component movement;cellular developmental process;cellular process;cellular response to stimulus;developmental process;endo…	binding;cation binding;ion binding;metal ion binding	adherens junction;alpha7-beta1 integrin complex;anchoring junction;cell junction;cell part;cell surface;cell-substrate adherens junction;cell-substrate junction;cytoplasm;integrin complex;intracellular part;macromolecular complex;membrane;membrane part;muscle tendon junction;neuromuscular junction;plasma membrane;plasma membrane part;protein complex;receptor complex;sarcolemma;synapse	Arrhythmogenic right ventricular cardiomyopathy (ARVC);Dilated cardiomyopathy;ECM-receptor interaction;Focal adhesion;Hypertrophic cardiomyopathy (HCM);Regulation of actin cytoskeleton	24	24	1	27.4	27.4	1.7	124.61	0	94.492	6843400000	77	3.54352	0.0136429	1.65292	+	11.8952	G3X9Q1;Q61738-5;Q61738-4;Q61738;Q61738-6;A0A1W2P7M9	G3X9Q1;Q61738-5;Q61738-4;Q61738;Q61738-6	Integrin alpha-7;Integrin alpha-7 heavy chain;Integrin alpha-7 light chain	Itga7
30.5891	30.7628	30.3232	31.7201	31.6555	31.985	+	EXP_CTRL	carboxylic acid metabolic process;cellular ketone metabolic process;cellular lipid metabolic process;cellular metabolic process;cellular process;fatty acid metabolic process;lipid metabolic process;metabolic process;monocarboxylic acid metabolic process;organic acid metabolic process;oxidation-reduction process;oxoacid metabolic process;primary metabolic process;small molecule metabolic process	binding;catalytic activity;cation binding;CoA desaturase activity;enzyme binding;heme binding;ion binding;iron ion binding;metal ion binding;oxidoreductase activity;oxidoreductase activity, acting on paired donors, with incorporation or reduction of molecular oxygen;oxidoreductase activity, acting on paired donors, with oxidation of a pair of donors resulting in the reduction of molecular oxygen …	cell part;cytoplasmic part;endoplasmic reticulum membrane;endoplasmic reticulum part;extracellular membrane-bounded organelle;extracellular organelle;extracellular region part;extracellular vesicular exosome;integral to membrane;intracellular membrane-bounded organelle;intracellular organelle;intracellular organelle part;intracellular part;intrinsic to membrane;membrane;membrane part;membrane-bou…		6	6	6	74.5	74.5	74.5	11.142	0	35.11	11815000000	47	2.78214	0.0143955	1.2285	+	7.54697	G5E850;P56395;A0A494B9D8;E0CY88	G5E850;P56395;A0A494B9D8	Cytochrome b5	Cyb5a
28.7126	28.1087	28.3545	29.2717	29.9275	29.9545	+	EXP_CTRL	acute inflammatory response;acute-phase response;biological regulation;calcium ion homeostasis;cation homeostasis;cell activation;cell surface receptor linked signaling pathway;cellular calcium ion homeostasis;cellular cation homeostasis;cellular chemical homeostasis;cellular divalent inorganic cation homeostasis;cellular homeostasis;cellular ion homeostasis;cellular metal ion homeostasis;cellula…	binding;calcium ion binding;catalytic activity;cation binding;endopeptidase activity;hydrolase activity;ion binding;metal ion binding;molecular transducer activity;peptidase activity;peptidase activity, acting on L-amino acid peptides;protein binding;receptor activity;receptor binding;serine hydrolase activity;serine-type endopeptidase activity;serine-type peptidase activity;signal transducer act…	blood microparticle;extracellular membrane-bounded organelle;extracellular organelle;extracellular region part;extracellular space;extracellular vesicular exosome;membrane-bounded organelle;membrane-bounded vesicle;organelle;vesicle	Complement and coagulation cascades;Neuroactive ligand-receptor interaction;Regulation of actin cytoskeleton	9	9	9	13.8	13.8	13.8	70.211	0	21.257	2854500000	24	2.02186	0.0203515	1.32597	+	4.67129	H7BX99;P19221;CON__P00735	H7BX99;P19221	Prothrombin;Prothrombin;Activation peptide fragment 1;Activation peptide fragment 2;Thrombin light chain;Thrombin heavy chain	F2
28.1365	27.877	27.2435	29.2525	29.036	29.0474	+	EXP_CTRL	acute inflammatory response;acute-phase response;alcohol metabolic process;anatomical structure development;anatomical structure morphogenesis;aromatic compound biosynthetic process;benzene-containing compound metabolic process;biological regulation;biosynthetic process;biphenyl catabolic process;biphenyl metabolic process;carbohydrate metabolic process;carboxylic acid metabolic process;catabolic…	binding;carboxylic acid binding;catalytic activity;drug binding;enzyme binding;enzyme inhibitor activity;enzyme regulator activity;fatty acid binding;glucuronosyltransferase activity;identical protein binding;isoprenoid binding;kinase binding;lipid binding;monocarboxylic acid binding;protein binding;protein dimerization activity;protein heterodimerization activity;protein homodimerization activit…	cell part;cytochrome complex;cytoplasmic part;endoplasmic reticulum;endoplasmic reticulum chaperone complex;endoplasmic reticulum membrane;endoplasmic reticulum part;extracellular membrane-bounded organelle;extracellular organelle;extracellular region part;extracellular vesicular exosome;integral to membrane;integral to plasma membrane;intracellular membrane-bounded organelle;intracellular organe…	Ascorbate and aldarate metabolism;Drug metabolism - cytochrome P450;Drug metabolism - other enzymes;Metabolism of xenobiotics by cytochrome P450;Other types of O-glycan biosynthesis;Pentose and glucuronate interconversions;Porphyrin and chlorophyll metabolism;Retinol metabolism;Starch and sucrose metabolism;Steroid hormone biosynthesis	11	11	3	24.5	24.5	6.4	60.49	0	52.417	1826000000	24	2.11174	0.0200753	1.35962	+	4.95539	K9J7B2;B2RT14;E9PXN7;D3Z748;Q62452;P70691;Q63886;D3YZE6;D3Z7G0;D3YZ96;G3UZC9;D6RH94;D3YWN0;D3YUP6;Q8BJL9;Q91WH2;Q8VCN3;Q8K169;Q3UEP4;P17717	K9J7B2;B2RT14;E9PXN7;D3Z748;Q62452;P70691;Q63886	UDP-glucuronosyltransferase 1-9;UDP-glucuronosyltransferase 1-2;UDP-glucuronosyltransferase 1-1	Ugt1a6b;Ugt1a5;Ugt1a10;Ugt1a8;Ugt1a9;Ugt1a2;Ugt1a1
23.7879	23.378	25.8803	26.9351	26.6657	27.2059	+	EXP_CTRL	activated T cell proliferation;aging;biological adhesion;biological regulation;cell activation;cell adhesion;cell chemotaxis;cell differentiation;cell migration;cell motility;cell proliferation;cell surface receptor linked signaling pathway;cell-cell adhesion;cell-matrix adhesion;cell-substrate adhesion;cellular component movement;cellular component organization;cellular component organization or…	binding;cation binding;cell adhesion molecule binding;enzyme binding;glycoprotein binding;ICAM-3 receptor activity;ion binding;kinase binding;metal ion binding;molecular transducer activity;protein binding;protein kinase binding;receptor activity;signal transducer activity;signaling receptor activity;transmembrane signaling receptor activity	alphaL-beta2 integrin complex;cell part;cell surface;extracellular membrane-bounded organelle;extracellular organelle;extracellular region part;extracellular vesicular exosome;integrin complex;macromolecular complex;membrane;membrane part;membrane raft;membrane-bounded organelle;membrane-bounded vesicle;organelle;plasma membrane part;protein complex;receptor complex;vesicle	Amoebiasis;Cell adhesion molecules (CAMs);ko05152;Leishmaniasis;Leukocyte transendothelial migration;Malaria;Natural killer cell mediated cytotoxicity;Phagosome;Regulation of actin cytoskeleton;Rheumatoid arthritis;Staphylococcus aureus infection;Viral myocarditis	4	4	4	11.9	11.9	11.9	53.042	0	7.0393	295950000	9	1.51272	0.0412094	2.58684	+	3.27274	M0QWA7;Q542I8;P11835;D3Z1S4;D3YYP8	M0QWA7;Q542I8;P11835	Integrin beta;Integrin beta-2	Itgb2
33.2771	33.5141	33.7461	32.3922	32.5389	32.2559	+	EXP_CTRL	alcohol catabolic process;alcohol metabolic process;apoptotic mitochondrial changes;biological regulation;body fluid secretion;carbohydrate catabolic process;carbohydrate homeostasis;carbohydrate metabolic process;carbohydrate phosphorylation;catabolic process;cellular carbohydrate catabolic process;cellular carbohydrate metabolic process;cellular chemical homeostasis;cellular component organizat…	adenyl nucleotide binding;adenyl ribonucleotide binding;ATP binding;binding;carbohydrate binding;carbohydrate kinase activity;catalytic activity;fructokinase activity;glucokinase activity;glucose binding;hexokinase activity;kinase activity;mannokinase activity;monosaccharide binding;nucleotide binding;phosphotransferase activity, alcohol group as acceptor;purine nucleotide binding;purine ribonucl…	cell part;cytoplasmic part;cytosol;intracellular membrane-bounded organelle;intracellular organelle;intracellular organelle part;intracellular part;membrane;membrane-bounded organelle;mitochondrial membrane;mitochondrial outer membrane;mitochondrial part;mitochondrion;organelle;organelle membrane;organelle outer membrane;organelle part;outer membrane	Amino sugar and nucleotide sugar metabolism;Butirosin and neomycin biosynthesis;Carbohydrate digestion and absorption;Fructose and mannose metabolism;Galactose metabolism;Glycolysis / Gluconeogenesis;Insulin signaling pathway;Starch and sucrose metabolism;Streptomycin biosynthesis;Type II diabetes mellitus	32	32	1	33.2	33.2	1	102.53	0	178.71	42847000000	216	2.67356	0.0144902	-1.11672	+	-7.06227	O08528	O08528	Hexokinase-2	Hk2
28.5663	28.5343	28.4547	27.441	27.237	26.8906	+	EXP_CTRL	biological regulation;catabolic process;cellular catabolic process;cellular macromolecule catabolic process;cellular macromolecule metabolic process;cellular metabolic process;cellular nitrogen compound metabolic process;cellular process;chordate embryonic development;developmental process;DNA catabolic process;DNA catabolic process, endonucleolytic;DNA fragmentation involved in apoptotic nuclear…	binding;catalytic activity;cation binding;endonuclease activity;hydrolase activity;hydrolase activity, acting on ester bonds;ion binding;metal ion binding;nuclease activity;nucleic acid binding	cell part;cytoplasmic part;intracellular membrane-bounded organelle;intracellular organelle;intracellular part;membrane-bounded organelle;mitochondrion;organelle	Apoptosis	6	6	6	25.2	25.2	25.2	32.19	0	20.344	1282200000	24	2.89898	0.0138333	-1.32891	+	-8.10148	O08600	O08600	Endonuclease G, mitochondrial	Endog
31.2405	31.132	31.2199	32.315	33.0726	33.1238	+	EXP_CTRL	biological regulation;blood coagulation;circulatory system process;coagulation;defense response;hemostasis;inflammatory response;multicellular organismal process;negative regulation of catalytic activity;negative regulation of endopeptidase activity;negative regulation of hydrolase activity;negative regulation of molecular function;negative regulation of peptidase activity;regulation of anatomica…	binding;cysteine-type endopeptidase inhibitor activity;endopeptidase inhibitor activity;endopeptidase regulator activity;enzyme inhibitor activity;enzyme regulator activity;peptidase inhibitor activity;peptidase regulator activity;protein binding;receptor binding	blood microparticle;extracellular membrane-bounded organelle;extracellular organelle;extracellular region part;extracellular space;extracellular vesicular exosome;membrane-bounded organelle;membrane-bounded vesicle;organelle;vesicle	Complement and coagulation cascades	13	13	0	25.9	25.9	0	47.898	0	67.536	22555000000	74	2.46858	0.0178007	1.63962	+	6.22081	O08677-2	O08677-2	Kininogen-1;Kininogen-1 heavy chain;Bradykinin;Kininogen-1 light chain	Kng1
28.4739	28.7897	29.0011	29.8968	29.4999	30.3643	+	EXP_CTRL	anatomical structure development;biological regulation;carbohydrate metabolic process;cellular component assembly;cellular component organization;cellular component organization or biogenesis;chordate embryonic development;developmental process;embryo development;embryo development ending in birth or egg hatching;in utero embryonic development;liver development;macromolecular complex assembly;mac…	binding;calcium ion binding;cation binding;enzyme binding;ion binding;ion channel binding;kinase binding;metal ion binding;nucleic acid binding;phosphoprotein binding;protein binding;protein kinase binding;protein kinase C binding;RNA binding	cell part;cytoplasmic part;endoplasmic reticulum;intracellular membrane-bounded organelle;intracellular organelle;intracellular part;membrane-bounded organelle;organelle	Protein processing in endoplasmic reticulum	10	10	10	20.5	20.5	20.5	58.792	0	60.836	3342100000	43	1.78413	0.0269576	1.16545	+	3.97724	O08795;O08795-2	O08795;O08795-2	Glucosidase 2 subunit beta	Prkcsh
28.348	27.6974	27.812	29.1215	29.3836	29.2959	+	EXP_CTRL	anatomical structure morphogenesis;axon guidance;axonogenesis;biological regulation;cell part morphogenesis;cell projection morphogenesis;cell projection organization;cellular component disassembly;cellular component disassembly at cellular level;cellular component morphogenesis;cellular component organization;cellular component organization at cellular level;cellular component organization or bi…	binding;enzyme binding;protease binding;protein binding	adherens junction;anchoring junction;caveola;cell junction;cell part;cell-substrate adherens junction;cell-substrate junction;centriolar satellite;cytoplasmic membrane-bounded vesicle;cytoplasmic part;cytoplasmic vesicle;cytoskeletal part;endosome;extracellular membrane-bounded organelle;extracellular organelle;extracellular region part;extracellular vesicular exosome;flotillin complex;focal adhe…	Insulin signaling pathway	11	11	11	36.2	36.2	36.2	47.513	0	67.78	2040600000	38	2.44246	0.0181219	1.31455	+	6.12001	O08917;G3UYU4;G3UZZ5;G3UWW8;G3XA73	O08917;G3UYU4;G3UZZ5;G3UWW8	Flotillin-1	Flot1
28.0753	27.757	28.1834	30.2642	30.2866	30.248	+	EXP_CTRL	cellular metabolic process;cellular process;cellular response to chemical stimulus;cellular response to oxidative stress;cellular response to oxygen radical;cellular response to reactive oxygen species;cellular response to stimulus;cellular response to stress;cellular response to superoxide;metabolic process;reactive oxygen species metabolic process;removal of superoxide radicals;response to chem…	antioxidant activity;binding;catalytic activity;cation binding;copper ion binding;ion binding;metal ion binding;oxidoreductase activity;oxidoreductase activity, acting on superoxide radicals as acceptor;superoxide dismutase activity;transition metal ion binding;zinc ion binding	cell part;cytoplasm;cytoplasmic part;extracellular matrix;extracellular membrane-bounded organelle;extracellular organelle;extracellular region part;extracellular space;extracellular vesicular exosome;Golgi apparatus part;Golgi lumen;intracellular membrane-bounded organelle;intracellular organelle;intracellular organelle lumen;intracellular organelle part;intracellular part;membrane-bounded organ…		6	6	6	33.1	33.1	33.1	27.392	0	20.262	3430100000	32	4.21294	0.0226667	2.261	+	17.5974	O09164	O09164	Extracellular superoxide dismutase [Cu-Zn]	Sod3
29.1907	29.335	29.4156	27.8057	28.364	27.3764	+	EXP_CTRL	biosynthetic process;cellular biosynthetic process;cellular macromolecule biosynthetic process;cellular macromolecule metabolic process;cellular metabolic process;cellular process;cellular protein metabolic process;macromolecule biosynthetic process;macromolecule metabolic process;metabolic process;primary metabolic process;protein metabolic process;translation	structural constituent of ribosome;structural molecule activity	cell part;cytoplasm;cytosolic large ribosomal subunit;intracellular non-membrane-bounded organelle;intracellular organelle;intracellular organelle part;intracellular part;large ribosomal subunit;macromolecular complex;membrane;non-membrane-bounded organelle;nuclear part;nucleolus;organelle;organelle part;ribonucleoprotein complex	Ribosome	6	6	6	43.1	43.1	43.1	18.579	0	15.438	2134600000	21	2.1236	0.0196048	-1.46502	+	-4.99383	Q9CQM8;O09167	Q9CQM8;O09167	60S ribosomal protein L21	Rpl21
26.5872	26.4409	25.1121	28.1107	28.0302	29.3622	+	EXP_CTRL	cell activation;cell migration;cell motility;cell proliferation;cellular component movement;cellular process;immune system process;leukocyte activation;leukocyte proliferation;locomotion;lymphocyte activation;lymphocyte proliferation;mononuclear cell proliferation;T cell activation;T cell proliferation	binding;integrin binding;protein binding;protein complex binding;receptor binding	adherens junction;anchoring junction;basement membrane;cell junction;cell part;cell-substrate adherens junction;cell-substrate junction;extracellular matrix part;extracellular region part;focal adhesion;integral to membrane;intrinsic to membrane;membrane part		4	4	4	13.4	13.4	13.4	28.246	0	7.6219	1062500000	18	1.73792	0.0291565	2.45428	+	3.85118	O35566;A0A1B0GRG3;A0A1B0GSK8	O35566;A0A1B0GRG3;A0A1B0GSK8	CD151 antigen	Cd151
28.2619	29.0794	27.5845	30.138	30.0691	30.8204	+	EXP_CTRL		binding;calcium ion binding;cation binding;ion binding;metal ion binding	cell part;cytoplasmic membrane-bounded vesicle;cytoplasmic part;cytoplasmic vesicle;endoplasmic reticulum;endoplasmic reticulum lumen;endoplasmic reticulum part;extracellular region;intracellular membrane-bounded organelle;intracellular organelle;intracellular organelle lumen;intracellular organelle part;intracellular part;melanosome;membrane;membrane-bounded organelle;membrane-bounded vesicle;me…		14	14	2	50.5	50.5	7.3	37.063	0	65.619	3788300000	43	1.8336	0.0255672	2.0339	+	4.11526	O35887;G3UWV3;G3UWR0;G3UY49;G3V004;G3UXA8;G3UXA3	O35887;G3UWV3;G3UWR0;G3UY49;G3V004	Calumenin	Calu
31.3103	31.0993	31.3335	32.6054	32.2053	32.4529	+	EXP_CTRL	alcohol catabolic process;alcohol metabolic process;catabolic process;ethanol catabolic process;ethanol metabolic process;metabolic process;primary alcohol catabolic process;primary alcohol metabolic process;small molecule catabolic process;small molecule metabolic process	3-chloroallyl aldehyde dehydrogenase activity;benzaldehyde dehydrogenase (NAD+) activity;catalytic activity;oxidoreductase activity;oxidoreductase activity, acting on the aldehyde or oxo group of donors;oxidoreductase activity, acting on the aldehyde or oxo group of donors, NAD or NADP as acceptor;retinal dehydrogenase activity	cell part;cytoplasm;intracellular part	Retinol metabolism	28	26	19	53.5	51.7	38.7	54.587	0	148.08	19517000000	143	2.97507	0.0111111	1.17351	+	8.48208	O35945	O35945	Aldehyde dehydrogenase, cytosolic 1	Aldh1a7
27.6154	27.4205	27.7705	28.9561	28.8017	29.3239	+	EXP_CTRL	axon guidance;chemotaxis;locomotion;response to chemical stimulus;response to external stimulus;response to stimulus;taxis	binding;cation binding;heme binding;ion binding;iron ion binding;lipid binding;metal ion binding;steroid binding;tetrapyrrole binding;transition metal ion binding	cell part;cytoplasmic part;endomembrane system;endoplasmic reticulum;endoplasmic reticulum membrane;endoplasmic reticulum part;extracellular membrane-bounded organelle;extracellular organelle;extracellular region part;extracellular vesicular exosome;integral to membrane;intracellular membrane-bounded organelle;intracellular non-membrane-bounded organelle;intracellular organelle;intracellular orga…		9	9	9	32.8	32.8	32.8	21.694	0	17.393	1638000000	23	2.81533	0.0143529	1.42511	+	7.70093	O55022	O55022	Membrane-associated progesterone receptor component 1	Pgrmc1
27.8263	27.0318	27.377	28.5075	28.146	28.6203	+	EXP_CTRL	biological regulation;catabolic process;cell activation;cell surface receptor linked signaling pathway;cellular catabolic process;cellular metabolic process;cellular nitrogen compound catabolic process;cellular nitrogen compound metabolic process;cellular process;cellular response to stimulus;G-protein coupled receptor protein signaling pathway;heterocycle catabolic process;heterocycle metabolic …	adenyl nucleotide binding;adenyl ribonucleotide binding;ATP binding;binding;catalytic activity;hydrolase activity;hydrolase activity, acting on acid anhydrides;hydrolase activity, acting on acid anhydrides, in phosphorus-containing anhydrides;nucleoside-diphosphatase activity;nucleoside-triphosphatase activity;nucleotide binding;purine nucleotide binding;purine ribonucleoside triphosphate binding…	basal lamina;cell part;extracellular matrix part;extracellular membrane-bounded organelle;extracellular organelle;extracellular region part;extracellular vesicular exosome;integral to membrane;intrinsic to membrane;membrane;membrane part;membrane-bounded organelle;membrane-bounded vesicle;organelle;plasma membrane;vesicle	Purine metabolism	5	5	5	9.7	9.7	9.7	54.319	0	11.577	1206500000	18	1.69609	0.0298581	1.01289	+	3.73931	O55026	O55026	Ectonucleoside triphosphate diphosphohydrolase 2	Entpd2
24.3715	25.7675	24.713	26.6218	29.3545	28.7123	+	EXP_CTRL	activation of caspase activity;adult behavior;adult locomotory behavior;aging;alcohol biosynthetic process;alcohol metabolic process;amine biosynthetic process;amine metabolic process;ATP synthesis coupled electron transport;behavior;behavioral response to cocaine;benzene-containing compound metabolic process;biological regulation;biosynthetic process;carboxylic acid metabolic process;catecholami…	alpha-tubulin binding;arachidonic acid binding;binding;calcium ion binding;carboxylic acid binding;caspase inhibitor activity;caspase regulator activity;catalytic activity;cation binding;copper ion binding;cysteine-type endopeptidase inhibitor activity;cytoskeletal protein binding;dynein binding;endopeptidase inhibitor activity;endopeptidase regulator activity;enzyme inhibitor activity;enzyme reg…	actin cytoskeleton;axon;axon part;cell cortex;cell junction;cell part;cell projection;cell projection part;clathrin-coated vesicle;coated vesicle;cytoplasm;cytoplasmic membrane-bounded vesicle;cytoplasmic part;cytoplasmic vesicle;cytoplasmic vesicle membrane;cytoplasmic vesicle part;cytoskeleton;cytosol;endoplasmic reticulum;extracellular matrix part;extracellular region part;extracellular space;…	Alzheimer's disease;Parkinson's disease	8	8	6	60.3	60.3	52.9	12.345	0	24.621	887580000	17	1.62024	0.0336031	3.27887	+	3.54178	O55042-2;O55042	O55042-2;O55042	Alpha-synuclein	Snca
29.7238	29.8538	29.8493	28.4754	28.1975	28.0592	+	EXP_CTRL	biosynthetic process;cellular biosynthetic process;cellular component biogenesis;cellular component biogenesis at cellular level;cellular component organization or biogenesis;cellular component organization or biogenesis at cellular level;cellular macromolecule biosynthetic process;cellular macromolecule metabolic process;cellular metabolic process;cellular nitrogen compound metabolic process;cel…	structural constituent of ribosome;structural molecule activity	cell part;cytoplasmic part;cytosolic large ribosomal subunit;extracellular membrane-bounded organelle;extracellular organelle;extracellular region part;extracellular vesicular exosome;intracellular membrane-bounded organelle;intracellular organelle;intracellular organelle part;intracellular part;large ribosomal subunit;macromolecular complex;membrane;membrane-bounded organelle;membrane-bounded ve…	Ribosome	7	7	7	41.8	41.8	41.8	12.554	0	6.5293	2606600000	16	3.56914	0.0146923	-1.56489	+	-12.076	O55142	O55142	60S ribosomal protein L35a	Rpl35a
25.2701	23.6411	24.1561	28.015	27.2744	28.0308	+	EXP_CTRL	anatomical structure development;biological regulation;developmental process;establishment of localization;lipid transport;nervous system development;organic substance transport;regulation of apoptosis;regulation of biological process;regulation of cell death;regulation of cellular process;regulation of neuron apoptosis;regulation of programmed cell death;system development;transport	binding;G-protein coupled receptor activity;molecular transducer activity;opioid receptor activity;peptide binding;peptide receptor activity;peptide receptor activity, G-protein coupled;receptor activity;signal transducer activity;signaling receptor activity;transmembrane signaling receptor activity	cell junction;cell part;cell projection part;cytoplasmic part;endoplasmic reticulum membrane;endoplasmic reticulum part;envelope;growth cone;integral to membrane;intracellular organelle part;intracellular part;intrinsic to membrane;lipid particle;membrane;membrane part;nuclear envelope;nuclear inner membrane;nuclear membrane;nuclear outer membrane;nuclear part;organelle envelope;organelle inner m…		3	3	3	23.8	23.8	23.8	25.25	0	21.854	551760000	4	2.49137	0.0181303	3.41766	+	6.30989	O55242;O55242-2	O55242;O55242-2	Sigma non-opioid intracellular receptor 1	Sigmar1
28.7808	28.2946	28.4541	29.2569	30.2537	30.1691	+	EXP_CTRL	activation of immune response;alcohol metabolic process;amine metabolic process;biological regulation;blood vessel endothelial cell migration;cell differentiation;cell migration;cell migration involved in sprouting angiogenesis;cell motility;cell surface receptor linked signaling pathway;cellular amine metabolic process;cellular biogenic amine metabolic process;cellular component movement;cellula…	catalytic activity;channel regulator activity;glycosylphosphatidylinositol phospholipase D activity;hydrolase activity;hydrolase activity, acting on ester bonds;lipase activity;phospholipase activity;phospholipase D activity;phosphoric diester hydrolase activity;phosphoric ester hydrolase activity;sodium channel regulator activity	cell part;cytoplasm;cytoplasmic part;extracellular matrix;extracellular membrane-bounded organelle;extracellular organelle;extracellular region;extracellular region part;extracellular space;extracellular vesicular exosome;high-density lipoprotein particle;intracellular;intracellular membrane-bounded organelle;intracellular organelle;intracellular organelle part;intracellular part;lysosomal membra…	Glycosylphosphatidylinositol(GPI)-anchor biosynthesis	14	14	14	24.2	24.2	24.2	93.622	0	55.609	3065100000	43	1.77631	0.0267307	1.38342	+	3.95572	Q8VCU2;O70362	Q8VCU2;O70362	Phosphatidylinositol-glycan-specific phospholipase D	Gpld1
34.4282	34.3262	34.1542	35.4665	35.433	35.5876	+	EXP_CTRL	alcohol metabolic process;amine metabolic process;benzene-containing compound metabolic process;biological adhesion;catecholamine metabolic process;catechol-containing compound metabolic process;cation transport;cell adhesion;cellular amine metabolic process;cellular aromatic compound metabolic process;cellular biogenic amine metabolic process;cellular metabolic process;cellular nitrogen compound…	aliphatic-amine oxidase activity;aminoacetone:oxygen oxidoreductase(deaminating) activity;binding;calcium ion binding;catalytic activity;cation binding;cation channel activity;cation transmembrane transporter activity;channel activity;cofactor binding;copper ion binding;ion binding;ion channel activity;ion transmembrane transporter activity;metal ion binding;oxidoreductase activity;oxidoreductase…	cell part;cell projection;cell surface;cytoplasm;cytoplasmic part;early endosome;endoplasmic reticulum;endosome;Golgi apparatus;integral to membrane;intracellular membrane-bounded organelle;intracellular organelle;intracellular part;intrinsic to membrane;membrane;membrane part;membrane-bounded organelle;microvillus;organelle;plasma membrane	beta-Alanine metabolism;Glycine, serine and threonine metabolism;Isoquinoline alkaloid biosynthesis;Phenylalanine metabolism;Tropane, piperidine and pyridine alkaloid biosynthesis;Tyrosine metabolism	24	24	24	36.7	36.7	36.7	84.533	0	296.97	162700000000	265	3.6767	0.0168205	1.19283	+	12.8644	O70423;O70423-2;A2A4I8;A2A4I9;Q812C9	O70423;O70423-2;A2A4I8	Membrane primary amine oxidase	Aoc3
32.2743	32.3629	32.7256	31.1766	31.1258	30.837	+	EXP_CTRL	acetyl-CoA biosynthetic process;acetyl-CoA biosynthetic process from pyruvate;acetyl-CoA metabolic process;alcohol metabolic process;biological regulation;biosynthetic process;carbohydrate homeostasis;carbohydrate metabolic process;carboxylic acid metabolic process;cation homeostasis;cell communication;cell surface receptor linked signaling pathway;cellular biosynthetic process;cellular carbohydr…	adenyl nucleotide binding;adenyl ribonucleotide binding;ATP binding;binding;catalytic activity;kinase activity;nucleotide binding;phosphotransferase activity, alcohol group as acceptor;protein kinase activity;protein serine/threonine/tyrosine kinase activity;purine nucleotide binding;purine ribonucleoside triphosphate binding;purine ribonucleotide binding;pyruvate dehydrogenase (acetyl-transferri…	cell part;cytoplasmic part;intracellular membrane-bounded organelle;intracellular organelle;intracellular organelle lumen;intracellular organelle part;intracellular part;membrane;membrane-bounded organelle;membrane-enclosed lumen;mitochondrial inner membrane;mitochondrial matrix;mitochondrial membrane;mitochondrial part;mitochondrion;organelle;organelle inner membrane;organelle lumen;organelle me…		17	17	17	50	50	50	46.596	0	152.5	18943000000	100	2.8974	0.0137379	-1.40777	+	-8.09374	O70571;A0A0N4SW53	O70571	[Pyruvate dehydrogenase (acetyl-transferring)] kinase isozyme 4, mitochondrial	Pdk4
28.1759	28.0782	27.9749	28.7748	29.4972	29.4194	+	EXP_CTRL	establishment of localization;transport;vitamin transport	binding;vitamin binding;vitamin E binding	blood microparticle;extracellular membrane-bounded organelle;extracellular organelle;extracellular region part;extracellular space;extracellular vesicular exosome;membrane-bounded organelle;membrane-bounded vesicle;organelle;vesicle		8	8	8	16.6	16.6	16.6	69.378	0	16.65	2012300000	23	2.09035	0.0203273	1.15415	+	4.88662	O89020;O89020-3;O89020-2;CON__REFSEQ:XP_585019	O89020;O89020-3;O89020-2	Afamin	Afm
26.24	26.5162	26.337	28.4894	28.7889	29.4074	+	EXP_CTRL	biological regulation;biosynthetic process;cellular biosynthetic process;cellular macromolecule biosynthetic process;cellular macromolecule metabolic process;cellular metabolic process;cellular nitrogen compound metabolic process;cellular process;cellular protein metabolic process;cellular response to chemical stimulus;cellular response to dsRNA;cellular response to organic substance;cellular res…	binding;nucleotide binding;ribonucleoprotein binding;ribosomal large subunit binding	cell part;cell projection;cytoplasm;dendrite;intracellular membrane-bounded organelle;intracellular organelle;intracellular part;membrane-bounded organelle;neuron projection;nucleus;organelle		4	4	4	48.1	48.1	48.1	16.761	0	31.787	1395300000	12	3.06813	0.0106909	2.53085	+	8.9698	Q8BG13;O89086;S4R2M6	Q8BG13;O89086;S4R2M6	RNA-binding protein 3	Rbm3
26.3722	26.536	25.8553	27.4458	28.4196	28.4884	+	EXP_CTRL	biological adhesion;cell adhesion;cell-cell adhesion;cellular process	binding;calcium ion binding;carbohydrate binding;cation binding;complement binding;complement component C1q binding;ion binding;metal ion binding;opsonin binding;protein binding	cell part;cell surface;cytoplasmic membrane-bounded vesicle;cytoplasmic part;cytoplasmic vesicle;integral to membrane;intracellular membrane-bounded organelle;intracellular organelle;intracellular part;intrinsic to membrane;membrane;membrane part;membrane-bounded organelle;membrane-bounded vesicle;organelle;plasma membrane;vesicle		3	3	3	5.6	5.6	5.6	69.354	0	17.961	848380000	8	2.03971	0.0200257	1.86341	+	4.72671	O89103	O89103	Complement component C1q receptor	Cd93
30.5571	30.4102	31.296	29.8882	29.5473	29.7521	+	EXP_CTRL	aerobic electron transport chain;aerobic respiration;cellular component assembly;cellular component assembly at cellular level;cellular component organization;cellular component organization at cellular level;cellular component organization or biogenesis;cellular component organization or biogenesis at cellular level;cellular macromolecular complex assembly;cellular macromolecular complex subunit…	catalytic activity;cation transmembrane transporter activity;cytochrome-c oxidase activity;heme-copper terminal oxidase activity;hydrogen ion transmembrane transporter activity;inorganic cation transmembrane transporter activity;ion transmembrane transporter activity;monovalent inorganic cation transmembrane transporter activity;oxidoreductase activity;oxidoreductase activity, acting on a heme gr…	cell part;cytoplasmic part;integral to membrane;intracellular membrane-bounded organelle;intracellular organelle;intracellular organelle part;intracellular part;intrinsic to membrane;macromolecular complex;membrane;membrane part;membrane-bounded organelle;mitochondrial inner membrane;mitochondrial membrane;mitochondrial part;mitochondrion;organelle;organelle inner membrane;organelle membrane;orga…	Alzheimer's disease;Cardiac muscle contraction;Huntington's disease;Oxidative phosphorylation;Parkinson's disease	1	1	1	5.4	5.4	5.4	29.922	0.0069042	1.2803	6160700000	10	1.61088	0.0339212	-1.02525	+	-3.51786	P00416	P00416	Cytochrome c oxidase subunit 3	mt-Co3
29.0151	28.5509	28.0036	30.3051	29.8371	30.4364	+	EXP_CTRL	adenine biosynthetic process;adenine metabolic process;adenine salvage;alcohol metabolic process;amine metabolic process;anatomical structure development;anatomical structure morphogenesis;behavior;benzene-containing compound metabolic process;biological regulation;biosynthetic process;catabolic process;catecholamine metabolic process;catechol-containing compound metabolic process;cell activation…	binding;catalytic activity;cation binding;guanine phosphoribosyltransferase activity;hypoxanthine phosphoribosyltransferase activity;identical protein binding;ion binding;magnesium ion binding;metal ion binding;nucleotide binding;protein binding;protein dimerization activity;protein homodimerization activity;transferase activity;transferase activity, transferring glycosyl groups;transferase activ…	cell part;cytoplasm;cytoplasmic part;cytosol;extracellular membrane-bounded organelle;extracellular organelle;extracellular region part;extracellular vesicular exosome;intracellular part;membrane-bounded organelle;membrane-bounded vesicle;organelle;vesicle	Drug metabolism - other enzymes;Purine metabolism	9	9	9	47.7	47.7	47.7	24.57	0	18.936	3780800000	30	2.07882	0.0203146	1.6697	+	4.84986	P00493	P00493	Hypoxanthine-guanine phosphoribosyltransferase	Hprt1
28.41	27.6041	27.9028	29.3696	30.7607	30.3065	+	EXP_CTRL	antigen processing and presentation;antigen processing and presentation of peptide antigen;antigen processing and presentation of peptide antigen via MHC class I;biological regulation;immune response;immune system process;negative regulation of biological process;negative regulation of cell killing;negative regulation of defense response;negative regulation of immune effector process;negative reg…	antigen binding;beta-2-microglobulin binding;binding;peptide antigen binding;peptide binding;protein binding;protein complex binding;receptor binding;T cell receptor binding;TAP binding	cell part;cell surface;cytoplasm;cytoplasmic part;cytoplasmic vesicle membrane;cytoplasmic vesicle part;endocytic vesicle membrane;endoplasmic reticulum;endoplasmic reticulum exit site;endoplasmic reticulum part;extracellular membrane-bounded organelle;extracellular organelle;extracellular region part;extracellular vesicular exosome;Golgi apparatus;Golgi apparatus part;Golgi cisterna;Golgi medial…	Allograft rejection;Antigen processing and presentation;Autoimmune thyroid disease;Cell adhesion molecules (CAMs);Endocytosis;Graft-versus-host disease;Natural killer cell mediated cytotoxicity;Phagosome;Type I diabetes mellitus;Viral myocarditis	14	12	7	46.8	40.6	28	37.251	0	43.668	3376300000	44	1.99919	0.0212358	2.17327	+	4.60163	P01898;E9PX63;O19441;A7VMS6;E9Q0G4;G3UXE9;V9GXI4;G3UZL7;V9GXR0	P01898	H-2 class I histocompatibility antigen, Q10 alpha chain	H2-Q10
30.3875	29.6227	30.1294	28.6298	28.671	29.0382	+	EXP_CTRL	activation of immune response;biological regulation;complement activation;complement activation, alternative pathway;defense response;humoral immune response;immune effector process;immune response;immune system process;innate immune response;macromolecule metabolic process;metabolic process;positive regulation of biological process;positive regulation of immune response;positive regulation of im…	catalytic activity;endopeptidase activity;hydrolase activity;peptidase activity;peptidase activity, acting on L-amino acid peptides;serine hydrolase activity;serine-type endopeptidase activity;serine-type peptidase activity	extracellular membrane-bounded organelle;extracellular organelle;extracellular region part;extracellular space;extracellular vesicular exosome;membrane-bounded organelle;membrane-bounded vesicle;organelle;vesicle	Complement and coagulation cascades;Staphylococcus aureus infection	3	3	3	18.2	18.2	18.2	27.985	0	22.439	3765900000	13	2.08919	0.0202812	-1.26687	+	-4.88293	P03953-2;P03953	P03953-2;P03953	Complement factor D	Cfd
24.0804	24.9852	26.3525	30.5404	30.6168	30.9624	+	EXP_CTRL	2'-deoxyribonucleotide metabolic process;adenosine catabolic process;adenosine metabolic process;aging;amine transport;anatomical structure development;B cell activation;B cell activation involved in immune response;B cell differentiation;behavior;biological regulation;biosynthetic process;catabolic process;cell activation;cell activation involved in immune response;cell differentiation;cellular …	adenosine deaminase activity;binding;catalytic activity;cation binding;deaminase activity;hydrolase activity;hydrolase activity, acting on carbon-nitrogen (but not peptide) bonds;hydrolase activity, acting on carbon-nitrogen (but not peptide) bonds, in cyclic amidines;ion binding;metal ion binding;nucleoside binding;purine nucleoside binding;transition metal ion binding;zinc ion binding	cell body;cell junction;cell part;cell projection cytoplasm;cell projection part;cell surface;cytoplasm;cytoplasmic membrane-bounded vesicle lumen;cytoplasmic part;cytoplasmic vesicle part;cytosol;dendrite cytoplasm;external side of plasma membrane;extracellular region part;extracellular space;intracellular membrane-bounded organelle;intracellular organelle;intracellular organelle part;intracellu…	Primary immunodeficiency;Purine metabolism	3	3	3	10.5	10.5	10.5	39.991	0	3.3053	3910400000	5	2.9333	0.0102941	5.56716	+	8.27121	P03958	P03958	Adenosine deaminase	Ada
29.8223	28.7468	28.6045	23.509	24.4208	27.2193	+	EXP_CTRL	aging;anatomical structure development;axon ensheathment;biological regulation;cellular component organization;cellular component organization or biogenesis;cellular process;developmental process;ensheathment of neurons;membrane organization;myelination;negative regulation of axonogenesis;negative regulation of biological process;negative regulation of cell development;negative regulation of cell…	binding;enzyme binding;protease binding;protein binding;structural constituent of myelin sheath;structural molecule activity	axon part;cell body;cell part;cell periphery;cell projection;cell projection part;compact myelin;cytoplasm;internode region of axon;intracellular membrane-bounded organelle;intracellular organelle;intracellular part;membrane;membrane-bounded organelle;myelin sheath;neuronal cell body;nucleus;organelle;plasma membrane		5	5	5	35.5	35.5	35.5	18.487	0	16.34	1761000000	14	1.56219	0.0361937	-4.0082	+	-3.39497	P04370-5;P04370-10;P04370-4;P04370-7;P04370-9;A0A498WGS3;P04370-14;P04370-8;P04370-13;P04370-6;P04370-11;P04370;P04370-2	P04370-5;P04370-10;P04370-4;P04370-7;P04370-9;A0A498WGS3;P04370-14;P04370-8;P04370-13;P04370-6;P04370-11;P04370	Myelin basic protein	Mbp
30.4074	30.3615	30.4612	31.958	32.1407	32.1411	+	EXP_CTRL	alcohol metabolic process;amine metabolic process;anatomical structure morphogenesis;biological adhesion;biological regulation;biosynthetic process;catabolic process;cell adhesion;cell part morphogenesis;cell projection morphogenesis;cell projection organization;cell-cell adhesion;cellular amine metabolic process;cellular biogenic amine metabolic process;cellular catabolic process;cellular compon…	alcohol binding;amine binding;antioxidant activity;binding;cation binding;cholesterol binding;cholesterol transporter activity;copper ion binding;enzyme activator activity;enzyme regulator activity;identical protein binding;ion binding;lipid binding;lipid transporter activity;metal ion binding;phosphatidylcholine binding;phosphatidylcholine-sterol O-acyltransferase activator activity;phospholipid…	blood microparticle;cell part;cell surface;chylomicron;cytoplasmic part;cytosol;extracellular membrane-bounded organelle;extracellular organelle;extracellular region;extracellular region part;extracellular space;extracellular vesicular exosome;high-density lipoprotein particle;intracellular part;macromolecular complex;membrane-bounded organelle;membrane-bounded vesicle;organelle;plasma lipoprotei…	Fat digestion and absorption;Vitamin digestion and absorption	21	21	21	68.4	68.4	68.4	45.029	0	128.02	13536000000	111	4.80228	0.036	1.66989	+	24.7703	P06728	P06728	Apolipoprotein A-IV	Apoa4
29.9666	29.8946	29.9665	31.2994	32.2018	31.9891	+	EXP_CTRL	amine transport;amino acid transport;biological regulation;carboxylic acid transport;cellular hormone metabolic process;cellular lipid metabolic process;cellular metabolic process;cellular process;diterpenoid metabolic process;establishment of localization;fat-soluble vitamin metabolic process;hormone metabolic process;hormone transport;isoprenoid metabolic process;lipid metabolic process;metabol…	binding;hormone binding;identical protein binding;protein binding;thyroid hormone binding	extracellular membrane-bounded organelle;extracellular organelle;extracellular region part;extracellular space;extracellular vesicular exosome;macromolecular complex;membrane-bounded organelle;membrane-bounded vesicle;organelle;protein complex;vesicle		8	8	8	63.3	63.3	63.3	15.776	0	118.08	10724000000	59	2.63646	0.0145213	1.88752	+	6.90307	P07309	P07309	Transthyretin	Ttr
37.5574	37.3743	37.6228	38.2709	38.6982	38.8657	+	EXP_CTRL	anatomical structure homeostasis;behavior;biological regulation;cell communication;cell killing;cellular process;cellular response to external stimulus;cellular response to extracellular stimulus;cellular response to nutrient levels;cellular response to starvation;cellular response to stimulus;cellular response to stress;circadian behavior;circadian rhythm;circadian sleep/wake cycle process;cytol…	binding;carboxylic acid binding;cation binding;chaperone binding;cofactor binding;DNA binding;drug binding;fatty acid binding;ion binding;lipid binding;metal ion binding;monocarboxylic acid binding;nucleic acid binding;oxygen binding;protein binding;pyridoxal phosphate binding;toxin binding;transition metal ion binding;vitamin B6 binding;vitamin binding;zinc ion binding	basement membrane;blood microparticle;cell part;cytoplasm;extracellular matrix part;extracellular membrane-bounded organelle;extracellular organelle;extracellular region;extracellular region part;extracellular space;extracellular vesicular exosome;intracellular membrane-bounded organelle;intracellular organelle;intracellular part;macromolecular complex;membrane-bounded organelle;membrane-bounded …		24	24	22	30.3	30.3	27.3	68.692	0	243.17	1416500000000	613	2.32781	0.0158698	1.09347	+	5.69358	P07724	P07724	Serum albumin	Alb
29.8871	30.6551	30.3733	31.3025	33.8474	33.1713	+	EXP_CTRL	actin cytoskeleton organization;actin filament capping;actin filament-based process;anatomical structure development;biological regulation;biosynthetic process;cellular biosynthetic process;cellular component organization;cellular component organization at cellular level;cellular component organization or biogenesis;cellular component organization or biogenesis at cellular level;cellular membrane…	binding;calcium ion binding;cation binding;ion binding;metal ion binding;protein binding;protein dimerization activity;protein heterodimerization activity	cell cortex part;cell part;cortical cytoskeleton;cuticular plate;cytoplasmic part;cytoskeletal part;cytoskeleton;intracellular non-membrane-bounded organelle;intracellular organelle;intracellular organelle part;intracellular part;membrane;non-membrane-bounded organelle;organelle;organelle part;spectrin;spectrin-associated cytoskeleton		109	108	108	55.9	55.4	55.4	279.86	0	323.31	22191000000	246	1.44575	0.0457042	2.46853	+	3.11121	P08032	P08032	Spectrin alpha chain, erythrocytic 1	Spta1
29.6724	29.7152	29.0133	30.6548	30.9645	30.8193	+	EXP_CTRL	biological regulation;cellular component assembly;cellular component assembly at cellular level;cellular component organization;cellular component organization at cellular level;cellular component organization or biogenesis;cellular component organization or biogenesis at cellular level;cellular membrane organization;cellular process;establishment of localization;establishment of protein localiza…	binding;calcium ion binding;cation binding;identical protein binding;ion binding;ion channel binding;metal ion binding;protein binding;protein dimerization activity;protein homodimerization activity	cell part;extracellular membrane-bounded organelle;extracellular organelle;extracellular region part;extracellular vesicular exosome;extrinsic to membrane;extrinsic to plasma membrane;membrane part;membrane raft;membrane-bounded organelle;membrane-bounded vesicle;organelle;plasma membrane part;vesicle		4	4	4	49.5	49.5	49.5	11.186	0	15.154	6055900000	31	2.27703	0.0163034	1.34594	+	5.51267	P08207	P08207	Protein S100-A10	S100a10
29.6188	29.6162	29.6326	30.5883	30.6088	31.1175	+	EXP_CTRL	acylglycerol catabolic process;acylglycerol metabolic process;aging;alcohol metabolic process;alpha-amino-3-hydroxy-5-methyl-4-isoxazole propionate receptor clustering;anatomical structure development;anatomical structure morphogenesis;artery morphogenesis;biological regulation;biosynthetic process;blood vessel morphogenesis;calcium ion homeostasis;carboxylic acid transport;cardiovascular system …	antioxidant activity;beta-amyloid binding;binding;carbohydrate binding;cation binding;cholesterol binding;cholesterol transporter activity;cytoskeletal protein binding;enzyme activator activity;enzyme regulator activity;glycosaminoglycan binding;heparin binding;hydroxyapatite binding;identical protein binding;ion binding;lipid binding;lipid transporter activity;lipoprotein particle binding;lipopr…	blood microparticle;cell body;cell part;cell projection;chylomicron;cytoplasmic part;cytoskeletal part;cytosol;dendrite;discoidal high-density lipoprotein particle;early endosome;endoplasmic reticulum;endosome;envelope;extracellular matrix;extracellular membrane-bounded organelle;extracellular organelle;extracellular region;extracellular region part;extracellular space;extracellular vesicular exo…	Alzheimer's disease	16	16	16	47.3	47.3	47.3	35.866	0	71.534	6063200000	75	2.57223	0.0173833	1.14896	+	6.63479	P08226;A0A1B0GX15;G3UWN5;G3UZM8	P08226	Apolipoprotein E	Apoe
29.8569	30.2264	29.7635	31.7127	31.7031	32.0886	+	EXP_CTRL	actin cytoskeleton organization;actin filament-based process;actomyosin structure organization;anatomical structure development;anatomical structure homeostasis;anatomical structure morphogenesis;associative learning;axon extension;behavior;biological adhesion;biological regulation;blood vessel endothelial cell migration;calcium ion homeostasis;calcium-independent cell-matrix adhesion;cardiac cel…	actin binding;binding;cation binding;cell adhesion molecule binding;cytoskeletal protein binding;enzyme binding;integrin binding;ion binding;metal ion binding;peptide binding;protease binding;protein binding;protein complex binding;protein dimerization activity;protein heterodimerization activity;receptor activity;receptor binding	acrosomal vesicle;adherens junction;alpha10-beta1 integrin complex;alpha11-beta1 integrin complex;alpha1-beta1 integrin complex;alpha2-beta1 integrin complex;alpha3-beta1 integrin complex;alpha7-beta1 integrin complex;alpha9-beta1 integrin complex;anchoring junction;basement membrane;cell junction;cell part;cell projection;cell projection membrane;cell projection part;cell surface;cell-cell conta…	Arrhythmogenic right ventricular cardiomyopathy (ARVC);Axon guidance;Bacterial invasion of epithelial cells;Cell adhesion molecules (CAMs);Dilated cardiomyopathy;ECM-receptor interaction;Focal adhesion;Hypertrophic cardiomyopathy (HCM);Leishmaniasis;Leukocyte transendothelial migration;Pathogenic Escherichia coli infection;Pathways in cancer;Phagosome;Regulation of actin cytoskeleton;Shigellosis;…	12	12	12	18	18	18	88.231	0	71.498	10959000000	59	3.23809	0.0138353	1.88584	+	9.92783	P09055;P09055-2	P09055;P09055-2	Integrin beta-1	Itgb1
32.0793	31.8334	31.6925	33.3131	33.0254	33.5026	+	EXP_CTRL	4-hydroxyproline metabolic process;amine metabolic process;biological regulation;carboxylic acid metabolic process;cell redox homeostasis;cellular amine metabolic process;cellular amino acid metabolic process;cellular homeostasis;cellular ketone metabolic process;cellular macromolecule metabolic process;cellular metabolic process;cellular modified amino acid metabolic process;cellular nitrogen co…	catalytic activity;intramolecular oxidoreductase activity;intramolecular oxidoreductase activity, interconverting keto- and enol-groups;intramolecular oxidoreductase activity, transposing S-S bonds;isomerase activity;oxidoreductase activity;oxidoreductase activity, acting on paired donors, with incorporation or reduction of molecular oxygen;oxidoreductase activity, acting on paired donors, with i…	adherens junction;anchoring junction;cell junction;cell part;cell-substrate adherens junction;cell-substrate junction;cytoplasmic membrane-bounded vesicle;cytoplasmic part;cytoplasmic vesicle;endoplasmic reticulum;endoplasmic reticulum chaperone complex;endoplasmic reticulum lumen;endoplasmic reticulum part;endoplasmic reticulum-Golgi intermediate compartment;extracellular membrane-bounded organe…	Protein processing in endoplasmic reticulum	31	31	31	61.5	61.5	61.5	57.058	0	318.26	32559000000	194	2.85539	0.0138	1.41194	+	7.89047	P09103;E9Q8G8	P09103	Protein disulfide-isomerase	P4hb
24.919	24.6069	25.3127	27.5763	29.4456	28.6001	+	EXP_CTRL	acute inflammatory response;acylglycerol catabolic process;acylglycerol metabolic process;alcohol metabolic process;amine metabolic process;anatomical structure morphogenesis;beta-glucoside transport;biological regulation;biosynthetic process;carbohydrate transport;carboxylic acid metabolic process;catabolic process;cellular amine metabolic process;cellular biogenic amine metabolic process;cellul…	alcohol binding;amine binding;apolipoprotein receptor binding;binding;cation binding;cholesterol binding;cholesterol transporter activity;enzyme activator activity;enzyme inhibitor activity;enzyme regulator activity;high-density lipoprotein particle binding;high-density lipoprotein particle receptor binding;identical protein binding;ion binding;lipase inhibitor activity;lipid binding;lipid transp…	blood microparticle;cell part;chylomicron;cytoplasmic part;cytosol;extracellular membrane-bounded organelle;extracellular organelle;extracellular region;extracellular region part;extracellular space;extracellular vesicular exosome;high-density lipoprotein particle;intracellular part;macromolecular complex;membrane-bounded organelle;membrane-bounded vesicle;organelle;plasma lipoprotein particle;pr…	PPAR signaling pathway	1	1	1	9.8	9.8	9.8	11.309	0	4.6353	1006500000	7	2.46882	0.0178667	3.59447	+	6.22174	P09813	P09813	Apolipoprotein A-II;Proapolipoprotein A-II	Apoa2
30.0775	30.1854	29.256	27.8521	28.5914	27.0991	+	EXP_CTRL	biological regulation;cellular process;cellular response to chemical stimulus;cellular response to endogenous stimulus;cellular response to estradiol stimulus;cellular response to estrogen stimulus;cellular response to hormone stimulus;cellular response to organic substance;cellular response to steroid hormone stimulus;cellular response to stimulus;developmental process;multicellular organismal d…	binding;chromatin binding;chromatin DNA binding;core promoter binding;core promoter proximal region DNA binding;core promoter proximal region sequence-specific DNA binding;core promoter sequence-specific DNA binding;DNA binding;enhancer binding;enhancer sequence-specific DNA binding;nucleic acid binding;nucleosomal DNA binding;nucleosome binding;regulatory region DNA binding;regulatory region nuc…	cell part;chromatin;chromosomal part;euchromatin;extracellular membrane-bounded organelle;extracellular organelle;extracellular region part;extracellular vesicular exosome;heterochromatin;intracellular membrane-bounded organelle;intracellular organelle;intracellular organelle part;intracellular part;macromolecular complex;membrane-bounded organelle;membrane-bounded vesicle;nuclear chromatin;nucle…	Systemic lupus erythematosus	6	4	4	53.9	46.9	46.9	13.509	0	49.092	3050000000	15	1.72699	0.029306	-1.99212	+	-3.82175	Q3THW5;P0C0S6;Q8R029;Q3UA95;G3UWL7	Q3THW5;P0C0S6;Q8R029;Q3UA95	Histone H2A.V;Histone H2A.Z;Histone H2A	H2afv;H2afz
28.243	28.2546	28.1242	29.2298	29.678	29.5235	+	EXP_CTRL		binding;calcium ion binding;cation binding;ion binding;metal ion binding	extracellular membrane-bounded organelle;extracellular organelle;extracellular region part;extracellular vesicular exosome;membrane-bounded organelle;membrane-bounded vesicle;organelle;vesicle	Alzheimer's disease;Calcium signaling pathway;Gastric acid secretion;Glioma;GnRH signaling pathway;Insulin signaling pathway;ko05152;Long-term potentiation;Melanogenesis;Neurotrophin signaling pathway;Olfactory transduction;Oocyte meiosis;Phosphatidylinositol signaling system;Phototransduction;Phototransduction - fly;Plant-pathogen interaction;Salivary secretion;Vascular smooth muscle contraction	7	7	6	45.6	45.6	40.9	16.837	0	81.035	2345700000	17	3.11194	0.0115294	1.26982	+	9.20815	P0DP28;P0DP27;P0DP26;A0A3Q4EHJ0;Q9D6P8;A0A1Y7VK66	P0DP28;P0DP27;P0DP26
31.2869	30.7266	30.8399	33.0202	32.9892	33.1632	+	EXP_CTRL	acid secretion;alpha-beta T cell activation;alpha-beta T cell differentiation;anatomical structure development;anatomical structure formation involved in morphogenesis;androgen receptor signaling pathway;arachidonic acid secretion;ATP-dependent chromatin remodeling;biological regulation;biosynthetic process;blood vessel development;carboxylic acid transport;cardiac cell differentiation;cardiac ch…	ATPase activity;ATPase activity, coupled;binding;binding, bridging;calcium ion binding;calcium-dependent phospholipid binding;calcium-dependent protein binding;catalytic activity;cation binding;DNA binding;DNA-dependent ATPase activity;double-stranded DNA-dependent ATPase activity;enzyme inhibitor activity;enzyme regulator activity;helicase activity;hydrolase activity;hydrolase activity, acting o…	adherens junction;anchoring junction;basolateral plasma membrane;cell junction;cell part;cell projection;cell surface;cell-substrate adherens junction;cell-substrate junction;chromatin;chromatin remodeling complex;chromosomal part;cilium;cornified envelope;cytoplasm;cytoplasmic part;cytoskeleton;cytosol;endosome;extracellular membrane-bounded organelle;extracellular organelle;extracellular region…		23	23	23	53.5	53.5	53.5	38.734	0	223.28	24661000000	136	3.52298	0.0134035	2.10641	+	11.752	P10107;A0A494BBD8;E9QAQ7;A2BH40-4;A2BH40-2;A2BH40-3;A2BH40	P10107;A0A494BBD8	Annexin A1	Anxa1
30.6425	30.812	30.9019	31.738	31.9733	31.9839	+	EXP_CTRL	acylglycerol metabolic process;aging;amine metabolic process;anatomical structure development;anatomical structure formation involved in morphogenesis;anatomical structure morphogenesis;angiogenesis;angiogenesis involved in wound healing;apoptosis;biological regulation;blood vessel endothelial cell migration;carboxylic acid metabolic process;catabolic process;cell death;cell development;cell diff…	amine binding;amino acid binding;antioxidant activity;binding;carboxylic acid binding;catalytic activity;glutathione binding;glutathione peroxidase activity;modified amino acid binding;oxidoreductase activity;oxidoreductase activity, acting on paired donors, with incorporation or reduction of molecular oxygen;oxidoreductase activity, acting on peroxide as acceptor;peptide binding;peroxidase activ…	cell part;cytoplasm;cytoplasmic part;extracellular membrane-bounded organelle;extracellular organelle;extracellular region part;extracellular vesicular exosome;intracellular membrane-bounded organelle;intracellular organelle;intracellular part;membrane-bounded organelle;membrane-bounded vesicle;mitochondrion;nucleus;organelle;vesicle	Arachidonic acid metabolism;Glutathione metabolism	11	11	11	61.2	61.2	61.2	22.329	0	56.106	13256000000	75	3.26167	0.0148861	1.11292	+	10.068	P11352;A0A0A6YY34;A0A0A6YVV2	P11352;A0A0A6YY34;A0A0A6YVV2	Glutathione peroxidase 1;Glutathione peroxidase	Gpx1
27.0746	26.7708	26.3693	28.6397	27.6868	28.7289	+	EXP_CTRL	autophagic cell death;autophagy;biological regulation;catabolic process;cell death;cellular catabolic process;cellular metabolic process;cellular process;death;establishment of localization;establishment of localization in cell;establishment of protein localization;establishment of protein localization to organelle;gamete generation;Golgi to lysosome transport;Golgi vesicle transport;induction of…	binding;enzyme binding;protein binding;protein domain specific binding	cell body;cell part;cell projection;cell surface;clathrin-coated vesicle;coated vesicle;cytolytic granule;cytoplasm;cytoplasmic membrane-bounded vesicle;cytoplasmic part;cytoplasmic vesicle;dendrite;endosomal part;endosome;endosome membrane;external side of plasma membrane;extracellular membrane-bounded organelle;extracellular organelle;extracellular region part;extracellular vesicular exosome;in…	ko05152;Lysosome;Phagosome	3	3	3	9.4	9.4	9.4	43.865	0	20.361	1093100000	12	1.83741	0.0255578	1.61356	+	4.12603	P11438	P11438	Lysosome-associated membrane glycoprotein 1	Lamp1
31.6523	31.5845	31.5496	30.4506	30.3411	30.2782	+	EXP_CTRL	cellular component biogenesis;cellular component biogenesis at cellular level;cellular component organization or biogenesis;cellular component organization or biogenesis at cellular level;cellular process;ribonucleoprotein complex biogenesis;ribosome biogenesis		adherens junction;anchoring junction;cell junction;cell part;cell-substrate adherens junction;cell-substrate junction;cytoplasm;cytoplasmic part;cytosolic large ribosomal subunit;extracellular membrane-bounded organelle;extracellular organelle;extracellular region part;extracellular vesicular exosome;focal adhesion;intracellular membrane-bounded organelle;intracellular non-membrane-bounded organe…	Ribosome	14	14	14	33.8	33.8	33.8	29.976	0	30.694	10641000000	71	4.52535	0.0386667	-1.23885	+	-21.0987	P12970;V9GX35	P12970	60S ribosomal protein L7a	Rpl7a
31.8405	31.6284	32.3946	32.6718	34.4139	33.8222	+	EXP_CTRL	cellular metabolic process;cellular process;metabolic process;one-carbon metabolic process;small molecule metabolic process	arylesterase activity;binding;carbonate dehydratase activity;carbon-oxygen lyase activity;carboxylic ester hydrolase activity;catalytic activity;cation binding;hydrolase activity;hydrolase activity, acting on ester bonds;hydro-lyase activity;ion binding;lyase activity;metal ion binding;transition metal ion binding;zinc ion binding	cell part;cytoplasm;extracellular membrane-bounded organelle;extracellular organelle;extracellular region part;extracellular vesicular exosome;intracellular part;membrane-bounded organelle;membrane-bounded vesicle;organelle;vesicle	Nitrogen metabolism	13	13	13	79.3	79.3	79.3	28.33	0	109.74	41263000000	112	1.39935	0.0492954	1.68147	+	3.00182	P13634;D3YYQ4	P13634	Carbonic anhydrase 1	Ca1
23.7139	24.8832	26.0819	28.7434	29.0324	29.1514	+	EXP_CTRL		binding;calcium ion binding;calcium-dependent protein binding;cation binding;cytoskeletal protein binding;identical protein binding;ion binding;ion transmembrane transporter activity;metal ion binding;protein binding;protein dimerization activity;protein homodimerization activity;substrate-specific transmembrane transporter activity;substrate-specific transporter activity;transition metal ion bin…	cell part;cell projection;cytoplasm;cytoplasmic part;cytosol;envelope;extracellular membrane-bounded organelle;extracellular organelle;extracellular region part;extracellular vesicular exosome;extrinsic to internal side of plasma membrane;extrinsic to membrane;extrinsic to plasma membrane;intracellular membrane-bounded organelle;intracellular organelle;intracellular organelle part;intracellular p…		2	2	2	16.9	16.9	16.9	10.051	0.0023115	1.7138	1218000000	5	2.37898	0.0169032	4.08274	+	5.88074	P14069	P14069	Protein S100-A6	S100a6
30.0297	29.3072	29.7673	28.5201	28.7381	28.186	+	EXP_CTRL	biosynthetic process;cellular biosynthetic process;cellular macromolecule biosynthetic process;cellular macromolecule metabolic process;cellular metabolic process;cellular process;cellular protein metabolic process;macromolecule biosynthetic process;macromolecule metabolic process;metabolic process;primary metabolic process;protein metabolic process;translation	structural constituent of ribosome;structural molecule activity	cell part;cytosolic large ribosomal subunit;intracellular organelle part;intracellular part;large ribosomal subunit;macromolecular complex;membrane;organelle part;ribonucleoprotein complex	Ribosome	4	4	4	17.6	17.6	17.6	16.605	0	6.6874	2969900000	18	1.99849	0.0211927	-1.22	+	-4.59948	P14115	P14115	60S ribosomal protein L27a	Rpl27a
31.6959	31.488	31.7236	30.3705	29.9503	30.2868	+	EXP_CTRL	biosynthetic process;cellular biosynthetic process;cellular component biogenesis;cellular component biogenesis at cellular level;cellular component organization or biogenesis;cellular component organization or biogenesis at cellular level;cellular macromolecule biosynthetic process;cellular macromolecule metabolic process;cellular metabolic process;cellular nitrogen compound metabolic process;cel…	binding;DNA binding;identical protein binding;mRNA binding;nucleic acid binding;protein binding;protein dimerization activity;protein homodimerization activity;RNA binding;structural constituent of ribosome;structural molecule activity	adherens junction;anchoring junction;cell junction;cell part;cell-substrate adherens junction;cell-substrate junction;cytoplasm;cytosolic large ribosomal subunit;extracellular membrane-bounded organelle;extracellular organelle;extracellular region part;extracellular vesicular exosome;focal adhesion;intracellular membrane-bounded organelle;intracellular non-membrane-bounded organelle;intracellular…	Ribosome	21	21	21	51.9	51.9	51.9	31.419	0	50.06	10778000000	86	3.19233	0.0129231	-1.43329	+	-9.66096	P14148;F6XI62	P14148;F6XI62	60S ribosomal protein L7	Rpl7
33.5565	33.7484	33.9969	32.1879	32.3684	32.0867	+	EXP_CTRL	amine biosynthetic process;amine metabolic process;biological regulation;biosynthetic process;carboxylic acid biosynthetic process;carboxylic acid metabolic process;cell communication;cell proliferation;cellular amine metabolic process;cellular amino acid biosynthetic process;cellular amino acid metabolic process;cellular biosynthetic process;cellular component assembly;cellular component organiz…	acid-ammonia (or amide) ligase activity;adenyl nucleotide binding;adenyl ribonucleotide binding;amine binding;amino acid binding;ammonia ligase activity;ATP binding;binding;carbon-carbon lyase activity;carboxylic acid binding;carboxy-lyase activity;catalytic activity;cation binding;glutamate binding;glutamate decarboxylase activity;glutamate-ammonia ligase activity;identical protein binding;ion b…	axon part;axon terminus;cell body;cell part;cell projection part;cytoplasm;cytoplasmic part;endoplasmic reticulum;extracellular membrane-bounded organelle;extracellular organelle;extracellular region part;extracellular vesicular exosome;intracellular membrane-bounded organelle;intracellular organelle;intracellular part;macromolecular complex;membrane-bounded organelle;membrane-bounded vesicle;mit…	Alanine, aspartate and glutamate metabolism;Arginine and proline metabolism;Nitrogen metabolism;Two-component system	12	12	12	29.2	29.2	29.2	42.119	0	235.87	47508000000	97	3.28869	0.014026	-1.55291	+	-10.231	P15105;D3YVK1	P15105;D3YVK1	Glutamine synthetase	Glul
30.2569	31.0447	30.1571	32.8146	32.7302	32.9936	+	EXP_CTRL	apoptosis;B cell activation;B cell activation involved in immune response;B cell differentiation;biological adhesion;biological regulation;carbohydrate homeostasis;cell activation;cell activation involved in immune response;cell adhesion;cell death;cell differentiation;cell-cell adhesion;cellular chemical homeostasis;cellular developmental process;cellular glucose homeostasis;cellular homeostasis…	binding;carbohydrate binding;disaccharide binding;galactose binding;galactoside binding;lactose binding;molecular transducer activity;monosaccharide binding;signal transducer activity;sugar binding	cell part;cell surface;cytoplasm;extracellular matrix;extracellular membrane-bounded organelle;extracellular organelle;extracellular region part;extracellular space;extracellular vesicular exosome;intracellular;intracellular membrane-bounded organelle;intracellular organelle;intracellular part;membrane-bounded organelle;membrane-bounded vesicle;nucleus;organelle;proteinaceous extracellular matrix…		7	7	7	43	43	43	14.866	0	24.745	21529000000	66	2.89928	0.0140282	2.35992	+	8.10296	P16045;A0A2R8VHJ0	P16045	Galectin-1	Lgals1
28.0205	27.8554	28.1328	31.1036	31.2861	31.1627	+	EXP_CTRL	anatomical structure development;biological regulation;cell chemotaxis;cell differentiation;cell migration;cell motility;cellular component movement;cellular component organization;cellular component organization at cellular level;cellular component organization or biogenesis;cellular component organization or biogenesis at cellular level;cellular developmental process;cellular macromolecule meta…	binding;carbohydrate binding;chemoattractant activity;extracellular matrix binding;IgE binding;immunoglobulin binding;laminin binding;protein binding;protein complex binding	cell part;cell surface;cytoplasm;cytoplasmic part;external side of plasma membrane;extracellular matrix;extracellular membrane-bounded organelle;extracellular organelle;extracellular region part;extracellular space;extracellular vesicular exosome;immunological synapse;intracellular membrane-bounded organelle;intracellular organelle;intracellular organelle part;intracellular part;macromolecular co…		9	9	9	38.6	38.6	38.6	27.414	0	37.321	5925700000	37	5.29023	0	3.18127	+	32.8416	Q8C253;P16110	Q8C253;P16110	Galectin;Galectin-3	Lgals3
29.9269	29.7979	29.5233	31.113	30.8451	31.0702	+	EXP_CTRL	anatomical structure development;anatomical structure formation involved in morphogenesis;angiogenesis;biological regulation;cell migration;cell motility;cell proliferation;cellular component movement;cellular process;developmental process;endocrine process;glomerulus development;locomotion;multicellular organismal process;regulation of biological quality;regulation of blood pressure;regulation o…	aminopeptidase activity;binding;catalytic activity;cation binding;exopeptidase activity;hydrolase activity;ion binding;metal ion binding;metalloaminopeptidase activity;metalloexopeptidase activity;metallopeptidase activity;peptidase activity;peptidase activity, acting on L-amino acid peptides;transition metal ion binding;zinc ion binding	apical part of cell;apical plasma membrane;brush border;cell part;cell projection;cytoplasmic part;cytoplasmic vesicle;external side of plasma membrane;extracellular membrane-bounded organelle;extracellular organelle;extracellular region part;extracellular vesicular exosome;integral to membrane;intracellular organelle;intracellular organelle part;intracellular part;intrinsic to membrane;lysosomal…	Renin-angiotensin system	27	27	27	35.2	35.2	35.2	107.96	0	102.31	6855800000	114	3.01335	0.0106891	1.26007	+	8.67969	P16406;F7B9G4;F6YHW2	P16406;F7B9G4	Glutamyl aminopeptidase	Enpep
33.5533	34.4152	33.6726	35.3386	35.5424	35.5443	+	EXP_CTRL	actin filament capping;biological regulation;cellular component organization;cellular component organization or biogenesis;negative regulation of actin filament depolymerization;negative regulation of actin filament polymerization;negative regulation of biological process;negative regulation of cellular component organization;negative regulation of cellular process;negative regulation of cytoskel…	binding;calcium ion binding;cation binding;cytoskeletal protein binding;ion binding;metal ion binding;protein binding;protein dimerization activity;protein heterodimerization activity;spectrin binding	adherens junction;anchoring junction;axon part;cell cortex part;cell junction;cell part;cell projection part;cell-cell adherens junction;cell-cell junction;contractile fiber part;cortical cytoskeleton;cuticular plate;cytoplasmic part;cytoskeletal part;cytoskeleton;extracellular membrane-bounded organelle;extracellular organelle;extracellular region part;extracellular vesicular exosome;fascia adhe…		178	178	0	71.5	71.5	0	282.34	0	323.31	143930000000	903	2.33892	0.0163537	1.59475	+	5.73379	P16546-2	P16546-2	Spectrin alpha chain, non-erythrocytic 1	Sptan1
24.5081	23.9021	24.5353	28.4895	28.033	28.6384	+	EXP_CTRL	biological regulation;posttranscriptional regulation of gene expression;protein stabilization;regulation of biological process;regulation of biological quality;regulation of gene expression;regulation of macromolecule metabolic process;regulation of metabolic process;regulation of protein stability	binding;enzyme binding;protein binding;protein domain specific binding	cell part;cytoplasmic part;cytoplasmic vesicle membrane;cytoplasmic vesicle part;endocytic vesicle membrane;endosomal part;endosome;endosome membrane;extracellular membrane-bounded organelle;extracellular organelle;extracellular region part;extracellular vesicular exosome;integral to membrane;intracellular membrane-bounded organelle;intracellular organelle;intracellular organelle part;intracellul…	ko05152;Lysosome;Phagosome	4	4	4	8.7	8.7	8.7	45.655	0	6.4453	853190000	9	3.91383	0.0178462	4.0718	+	14.7813	P17047-3;P17047;P17047-2	P17047-3;P17047;P17047-2	Lysosome-associated membrane glycoprotein 2	Lamp2
28.7153	30.0868	29.3578	27.8178	27.6719	27.902	+	EXP_CTRL		catalytic activity;cation transmembrane transporter activity;cytochrome-c oxidase activity;heme-copper terminal oxidase activity;hydrogen ion transmembrane transporter activity;inorganic cation transmembrane transporter activity;ion transmembrane transporter activity;monovalent inorganic cation transmembrane transporter activity;oxidoreductase activity;oxidoreductase activity, acting on a heme gr…	cell part;cytoplasmic part;integral to membrane;intracellular membrane-bounded organelle;intracellular organelle;intracellular organelle part;intracellular part;intrinsic to membrane;membrane;membrane part;membrane-bounded organelle;mitochondrial inner membrane;mitochondrial membrane;mitochondrial part;mitochondrion;organelle;organelle inner membrane;organelle membrane;organelle part	Alzheimer's disease;Cardiac muscle contraction;Huntington's disease;Oxidative phosphorylation;Parkinson's disease	2	2	2	28.6	28.6	28.6	7.3325	0.00031566	2.6906	2029300000	9	1.77616	0.0266893	-1.58942	+	-3.95532	P17665	P17665	Cytochrome c oxidase subunit 7C, mitochondrial	Cox7c
31.6291	31.6958	31.7965	32.9341	32.6696	32.8002	+	EXP_CTRL	actin cytoskeleton organization;actin filament depolymerization;actin filament organization;actin filament-based process;actin polymerization or depolymerization;ameboidal cell migration;anatomical structure morphogenesis;biological regulation;cell cycle cytokinesis;cell cycle process;cell migration;cell motility;cell projection organization;cellular component disassembly;cellular component disas…		adherens junction;anchoring junction;cell cortex part;cell junction;cell part;cell projection;cell projection membrane;cell projection part;cell-cell junction;cell-substrate adherens junction;cell-substrate junction;cortical actin cytoskeleton;cortical cytoskeleton;cytoplasm;cytoplasmic part;cytoskeletal part;cytoskeleton;cytosol;extracellular membrane-bounded organelle;extracellular organelle;ex…	Axon guidance;Fc gamma R-mediated phagocytosis;Regulation of actin cytoskeleton	9	9	7	60.8	60.8	50	18.559	0	216.42	24495000000	60	3.57009	0.0149804	1.09416	+	12.0827	P18760;A0A494B9A7;F8WGL3	P18760;A0A494B9A7;F8WGL3	Cofilin-1	Cfl1
30.273	30.0154	30.0897	29.1923	28.985	28.7213	+	EXP_CTRL	anatomical structure morphogenesis;biological regulation;biosynthetic process;cell chemotaxis;cell migration;cell motility;cellular biosynthetic process;cellular component movement;cellular macromolecule biosynthetic process;cellular macromolecule metabolic process;cellular metabolic process;cellular process;cellular protein metabolic process;cellular response to chemical stimulus;cellular respon…	binding;mRNA binding;nucleic acid binding;RNA binding;structural constituent of ribosome;structural molecule activity	adherens junction;anchoring junction;cell junction;cell part;cell-substrate adherens junction;cell-substrate junction;cytoplasm;cytosolic large ribosomal subunit;focal adhesion;intracellular membrane-bounded organelle;intracellular non-membrane-bounded organelle;intracellular organelle;intracellular organelle part;intracellular part;large ribosomal subunit;macromolecular complex;membrane;membrane…	Ribosome	9	9	9	35	35	35	23.464	0	10.024	4534400000	35	2.75415	0.0143696	-1.15984	+	-7.41932	P19253;A0A1B0GSQ6;A0A1B0GTA1;A0A1B0GS68;A0A1B0GSB2;A0A1B0GQW6;A0A1B0GSC2;A0A1B0GSF0;A0A1B0GRH1;A0A1B0GT00;A0A1B0GSJ2;A0A1B0GSL5	P19253;A0A1B0GSQ6;A0A1B0GTA1;A0A1B0GS68;A0A1B0GSB2	60S ribosomal protein L13a	Rpl13a
35.4534	36.0582	35.1922	37.192	37.3423	37.158	+	EXP_CTRL	anatomical structure development;anatomical structure morphogenesis;astrocyte development;astrocyte differentiation;Bergmann glial cell differentiation;biological regulation;cell development;cell differentiation;cell part morphogenesis;cell projection morphogenesis;cell projection organization;cellular component morphogenesis;cellular component organization;cellular component organization at cell…	binding;double-stranded RNA binding;glycoprotein binding;identical protein binding;integrin binding;nucleic acid binding;protein binding;protein complex binding;protein C-terminus binding;receptor binding;RNA binding;scaffold protein binding;structural constituent of cytoskeleton;structural constituent of eye lens;structural molecule activity	adherens junction;anchoring junction;cell body;cell junction;cell leading edge;cell part;cell projection;cell-substrate adherens junction;cell-substrate junction;cytoplasm;cytoplasmic part;cytoskeletal part;cytoskeleton;cytosol;extracellular membrane-bounded organelle;extracellular organelle;extracellular region part;extracellular vesicular exosome;focal adhesion;intermediate filament;intermediat…		65	65	55	88	88	77.5	53.687	0	323.31	499040000000	630	2.49683	0.0176406	1.66286	+	6.33141	P20152;A0A0A6YWC8;A2AKJ2;P03995-2;P03995	P20152;A0A0A6YWC8	Vimentin	Vim
28.6076	29.4139	28.7057	30.2805	30.4814	30.5875	+	EXP_CTRL	anatomical structure development;brain development;developmental process;organ development		actin filament bundle;actomyosin;cell cortex part;cell part;cell projection;cell projection part;cortical cytoskeleton;cytoplasm;cytoplasmic part;cytoskeletal part;cytoskeleton;extracellular membrane-bounded organelle;extracellular organelle;extracellular region part;extracellular vesicular exosome;growth cone;intracellular non-membrane-bounded organelle;intracellular organelle;intracellular orga…	Cardiac muscle contraction;Dilated cardiomyopathy;Hypertrophic cardiomyopathy (HCM);Pathways in cancer;Thyroid cancer	26	17	0	64.1	45.2	0	29.02	0	44.999	4568700000	61	2.33448	0.0161081	1.54075	+	5.71767	P21107-2;D3Z2H9	P21107-2;D3Z2H9		Tpm3-rs7
24.8812	24.7066	23.976	26.5265	26.4658	27.2247	+	EXP_CTRL	cellular localization;cellular macromolecule localization;cellular process;cellular protein localization;establishment of localization;localization;localization within membrane;macromolecule localization;protein insertion into ER membrane;protein insertion into membrane;protein localization;protein localization to organelle;tail-anchored membrane protein insertion into ER membrane;transport		BAT3 complex;cell part;cytoplasmic part;cytosol;cytosolic part;ER membrane insertion complex;intracellular part;macromolecular complex;protein complex		3	3	3	21.7	21.7	21.7	17.8	0	5.3094	278240000	3	2.41361	0.01757	2.21775	+	6.01029	P21126	P21126	Ubiquitin-like protein 4A	Ubl4a
31.0581	30.859	31.1245	32.5595	33.2239	33.4002	+	EXP_CTRL	fat-soluble vitamin metabolic process;lipid metabolic process;metabolic process;primary metabolic process;small molecule metabolic process;steroid metabolic process;vitamin D metabolic process;vitamin metabolic process	actin binding;binding;cytoskeletal protein binding;protein binding;transmembrane transporter activity;transporter activity;vitamin transporter activity	blood microparticle;extracellular membrane-bounded organelle;extracellular organelle;extracellular region part;extracellular space;extracellular vesicular exosome;membrane-bounded organelle;membrane-bounded vesicle;organelle;vesicle		16	16	16	27.7	27.7	27.7	53.6	0	142.81	24381000000	102	2.80152	0.0146437	2.04732	+	7.63654	P21614;A0A0G2JGM6	P21614;A0A0G2JGM6	Vitamin D-binding protein	Gc
25.7988	25.8558	25.1578	27.2448	26.7153	27.2054	+	EXP_CTRL	anatomical structure formation involved in morphogenesis;angiogenesis;biological adhesion;biological regulation;cell adhesion;cell recognition;cellular component organization;cellular component organization or biogenesis;cellular membrane organization;cellular process;developmental process;fertilization;membrane invagination;membrane organization;phagocytosis, engulfment;phagocytosis, recognition…	binding;integrin binding;lipid binding;phosphatidylethanolamine binding;phosphatidylserine binding;phospholipid binding;protein binding;protein complex binding;receptor binding	cell part;external side of plasma membrane;extracellular matrix;extracellular membrane-bounded organelle;extracellular organelle;extracellular region part;extracellular space;extracellular vesicular exosome;extrinsic to membrane;extrinsic to plasma membrane;membrane;membrane part;membrane-bounded organelle;membrane-bounded vesicle;organelle;plasma membrane part;vesicle		3	3	3	7.7	7.7	7.7	47.169	0	6.5629	420260000	11	2.17397	0.0197121	1.45101	+	5.15974	P21956-2;P21956	P21956-2;P21956	Lactadherin	Mfge8
32.831	32.8882	32.5261	33.4242	33.9695	34.0567	+	EXP_CTRL	acute inflammatory response;acute-phase response;biological regulation;carbohydrate metabolic process;cellular carbohydrate metabolic process;cellular macromolecule metabolic process;cellular metabolic process;cellular process;cellular protein metabolic process;chordate embryonic development;defense response;developmental process;embryo development;embryo development ending in birth or egg hatchi…	binding;endopeptidase inhibitor activity;endopeptidase regulator activity;enzyme binding;enzyme inhibitor activity;enzyme regulator activity;glycoprotein binding;identical protein binding;peptidase inhibitor activity;peptidase regulator activity;protease binding;protein binding;serine-type endopeptidase inhibitor activity	cell part;cytoplasmic part;endoplasmic reticulum;extracellular membrane-bounded organelle;extracellular organelle;extracellular region;extracellular region part;extracellular space;extracellular vesicular exosome;Golgi apparatus;intracellular membrane-bounded organelle;intracellular organelle;intracellular part;membrane-bounded organelle;membrane-bounded vesicle;organelle;vesicle	Complement and coagulation cascades	25	11	9	59.6	32.2	23.2	45.974	0	195.91	50717000000	99	2.02923	0.0203044	1.06838	+	4.69412	P22599	P22599	Alpha-1-antitrypsin 1-2	Serpina1b
29.7279	29.1316	29.6793	30.452	31.0135	30.8141	+	EXP_CTRL	9-cis-retinoic acid biosynthetic process;9-cis-retinoic acid metabolic process;alcohol catabolic process;alcohol metabolic process;anatomical structure development;anatomical structure morphogenesis;apocarotenoid metabolic process;behavior;biological regulation;biosynthetic process;camera-type eye development;carboxylic acid metabolic process;catabolic process;cellular aldehyde metabolic process;…	3-chloroallyl aldehyde dehydrogenase activity;aldehyde dehydrogenase (NAD) activity;aldehyde dehydrogenase [NAD(P)+] activity;benzaldehyde dehydrogenase (NAD+) activity;binding;catalytic activity;coenzyme binding;cofactor binding;hormone binding;identical protein binding;NAD binding;NAD+ binding;nucleotide binding;oxidoreductase activity;oxidoreductase activity, acting on the aldehyde or oxo grou…	cell part;cytoplasm;cytoplasmic part;extracellular membrane-bounded organelle;extracellular organelle;extracellular region part;extracellular vesicular exosome;intracellular membrane-bounded organelle;intracellular organelle;intracellular organelle lumen;intracellular organelle part;intracellular part;membrane-bounded organelle;membrane-bounded vesicle;membrane-enclosed lumen;mitochondrial matrix…	Arginine and proline metabolism;Ascorbate and aldarate metabolism;beta-Alanine metabolism;Chloroalkane and chloroalkene degradation;Drug metabolism - cytochrome P450;Fatty acid metabolism;Glycerolipid metabolism;Glycolysis / Gluconeogenesis;Histidine metabolism;Limonene and pinene degradation;Lysine degradation;Metabolism of xenobiotics by cytochrome P450;Pentose and glucuronate interconversions;…	24	15	15	46.1	31.7	31.7	54.467	0	70.296	5695300000	64	2.10879	0.0199346	1.24692	+	4.94585	P24549;A0A286YCZ0;G3UWP3;Q9JHW9;Q9CZS1	P24549	Retinal dehydrogenase 1	Aldh1a1
26.66	26.9841	26.8501	28.0586	27.9813	28.2665	+	EXP_CTRL	establishment of localization;establishment of localization in cell;establishment of protein localization;intracellular protein transport;intracellular transport;protein transport;transport	binding;carbohydrate binding;carbohydrate transmembrane transporter activity;hexose transmembrane transporter activity;mannose binding;mannose transmembrane transporter activity;monosaccharide binding;monosaccharide transmembrane transporter activity;substrate-specific transmembrane transporter activity;substrate-specific transporter activity;sugar binding;sugar transmembrane transporter activity…	cell part;cytoplasmic part;endosome;integral to membrane;intracellular membrane-bounded organelle;intracellular organelle;intracellular organelle part;intracellular part;intrinsic to membrane;late endosome;lysosomal membrane;membrane;membrane part;membrane-bounded organelle;organelle;organelle membrane;organelle part;perinuclear region of cytoplasm;vacuolar membrane;vacuolar part	Lysosome;Phagosome	4	4	4	18	18	18	31.172	0	17.278	906370000	15	3.25325	0.0143415	1.27072	+	10.0178	P24668	P24668	Cation-dependent mannose-6-phosphate receptor	M6pr
26.178	24.7339	25.7006	27.0162	27.4792	26.8833	+	EXP_CTRL	actin cytoskeleton organization;actin filament bundle assembly;actin filament organization;actin filament-based process;anatomical structure development;biological adhesion;biological regulation;carbohydrate transport;cell adhesion;cell development;cell projection assembly;cell projection organization;cell-cell adhesion;cellular component assembly;cellular component assembly at cellular level;cel…	actin binding;actin filament binding;binding;cell adhesion molecule binding;cytoskeletal protein binding;protein binding	actin cytoskeleton;actin filament;adherens junction;anchoring junction;apical part of cell;apical plasma membrane;basolateral plasma membrane;brush border;cell body;cell cortex;cell junction;cell part;cell periphery;cell pole;cell projection;cell projection membrane;cell projection part;cell tip;cell-substrate adherens junction;cell-substrate junction;cytoplasmic part;cytoskeletal part;cytoskelet…	Gastric acid secretion;Leukocyte transendothelial migration;Pathogenic Escherichia coli infection;Regulation of actin cytoskeleton	21	8	8	30.5	15	15	69.406	0	14.596	443060000	13	1.5809	0.0356054	1.58872	+	3.44189	P26040	P26040	Ezrin	Ezr
26.5546	26.068	26.1755	27.9647	27.7027	27.9154	+	EXP_CTRL		binding;enzyme binding;kinase binding;protein binding;protein kinase binding;protein kinase C binding	adherens junction;anchoring junction;cell cortex;cell junction;cell part;cell-substrate adherens junction;cell-substrate junction;centrosome;cytoplasm;cytoplasmic part;cytoskeletal part;extracellular membrane-bounded organelle;extracellular organelle;extracellular region part;extracellular vesicular exosome;female germ cell nucleus;focal adhesion;germ cell nucleus;germinal vesicle;intracellular m…	Fc gamma R-mediated phagocytosis	4	4	4	17.8	17.8	17.8	29.661	0	8.5972	707780000	11	3.16237	0.0123789	1.5949	+	9.48984	P26645	P26645	Myristoylated alanine-rich C-kinase substrate	Marcks
27.0653	26.6836	24.9284	29.87	28.8518	30.2555	+	EXP_CTRL	cell cycle process;cell division;cellular component movement;cellular component organization;cellular component organization at cellular level;cellular component organization or biogenesis;cellular component organization or biogenesis at cellular level;cellular process;cytoskeleton organization;establishment of localization;establishment of localization in cell;establishment of organelle localiza…	binding;cytoskeletal protein binding;microtubule binding;protein binding;tubulin binding	cell part;cytoplasm;cytoskeletal part;cytoskeleton;extracellular membrane-bounded organelle;extracellular organelle;extracellular region part;extracellular vesicular exosome;intracellular non-membrane-bounded organelle;intracellular organelle;intracellular organelle part;intracellular part;macromolecular complex;membrane;membrane-bounded organelle;membrane-bounded vesicle;microtubule;microtubule …		20	20	20	29.5	29.5	29.5	117.34	0	50.304	2247100000	47	1.9329	0.0228893	3.43333	+	4.40225	P27546-2;P27546;P27546-3;E9PZ43;A0A0G2JFH2;A0A140T8T5;A0A0G2JDN7;P27546-4;A0A0G2JG35;A0A0G2JFK3;A0A0G2JDY5;A0A0G2JFT4;A0A0G2JE57;A0A0G2JDU1	P27546-2;P27546;P27546-3	Microtubule-associated protein 4	Map4
31.2003	31.3375	31.4198	30.2578	30.5174	30.0702	+	EXP_CTRL	biosynthetic process;cellular biosynthetic process;cellular macromolecule biosynthetic process;cellular macromolecule metabolic process;cellular metabolic process;cellular process;cellular protein metabolic process;cellular response to chemical stimulus;cellular response to cytokine stimulus;cellular response to interleukin-4;cellular response to organic substance;cellular response to stimulus;ma…	structural constituent of ribosome;structural molecule activity	adherens junction;anchoring junction;cell junction;cell part;cell-substrate adherens junction;cell-substrate junction;cytoplasm;cytosolic large ribosomal subunit;extracellular membrane-bounded organelle;extracellular organelle;extracellular region part;extracellular vesicular exosome;focal adhesion;intracellular membrane-bounded organelle;intracellular non-membrane-bounded organelle;intracellular…	Ribosome	17	17	17	41.7	41.7	41.7	46.109	0	53.028	9046800000	53	2.69951	0.0145306	-1.03739	+	-7.17553	P27659;A0A2R8VHN4;A0A087WQK0;A0A087WNS0;Q9CQ09;E9PWZ3	P27659	60S ribosomal protein L3	Rpl3
28.7518	28.7721	28.4887	30.2104	29.858	30.5684	+	EXP_CTRL	cellular component assembly;cellular component assembly at cellular level;cellular component organization;cellular component organization at cellular level;cellular component organization or biogenesis;cellular component organization or biogenesis at cellular level;cellular macromolecular complex assembly;cellular macromolecular complex subunit organization;cellular process;chromatin organization…		cell part;cytoplasmic membrane-bounded vesicle;cytoplasmic part;cytoplasmic vesicle;intracellular membrane-bounded organelle;intracellular organelle;intracellular part;melanosome;membrane;membrane-bounded organelle;membrane-bounded vesicle;nucleus;organelle;pigment granule;vesicle		9	7	7	23.9	21.2	21.2	42.732	0	56.381	3863300000	30	2.62791	0.0150415	1.54136	+	6.86685	Q3TF41;Q8BSH9;P28656	Q3TF41;Q8BSH9;P28656	Nucleosome assembly protein 1-like 1	Nap1l1
29.1824	29.6676	29.5037	30.2203	30.5001	30.9289	+	EXP_CTRL	acute inflammatory response;acute-phase response;biological regulation;defense response;inflammatory response;multicellular organismal process;negative regulation of biological process;negative regulation of biomineral tissue development;negative regulation of bone mineralization;negative regulation of developmental process;negative regulation of multicellular organismal process;negative regulati…	cysteine-type endopeptidase inhibitor activity;endopeptidase inhibitor activity;endopeptidase regulator activity;enzyme inhibitor activity;enzyme regulator activity;peptidase inhibitor activity;peptidase regulator activity	blood microparticle;extracellular membrane-bounded organelle;extracellular organelle;extracellular region part;extracellular space;extracellular vesicular exosome;membrane-bounded organelle;membrane-bounded vesicle;organelle;vesicle		3	3	3	9	9	9	37.325	0	14.771	5071000000	11	1.92703	0.0234467	1.09854	+	4.3849	P29699;A0A338P6Y6;A0A338P703;A0A338P7G1;A0A338P7H5	P29699;A0A338P6Y6	Alpha-2-HS-glycoprotein	Ahsg
27.8881	27.3973	27.2145	29.1314	28.4235	28.24	+	EXP_CTRL	cellular macromolecule metabolic process;cellular metabolic process;cellular process;cellular protein metabolic process;macromolecule metabolic process;macromolecule modification;metabolic process;peptidyl-amino acid modification;peptidyl-proline modification;primary metabolic process;protein folding;protein metabolic process;protein modification process;protein peptidyl-prolyl isomerization	binding;catalytic activity;cis-trans isomerase activity;cyclosporin A binding;drug binding;isomerase activity;peptide binding;peptidyl-prolyl cis-trans isomerase activity	cell part;cytoplasm;extracellular membrane-bounded organelle;extracellular organelle;extracellular region part;extracellular vesicular exosome;intracellular part;membrane-bounded organelle;membrane-bounded vesicle;organelle;vesicle		7	7	7	38.7	38.7	38.7	22.794	0	20.83	1395400000	24	1.50282	0.0417488	1.09835	+	3.24858	P30412	P30412	Peptidyl-prolyl cis-trans isomerase C	Ppic
29.1804	28.9959	29.4876	27.9806	28.193	28.312	+	EXP_CTRL	anatomical structure development;androgen receptor signaling pathway;biological regulation;cation transport;cellular component assembly;cellular component assembly at cellular level;cellular component organization;cellular component organization at cellular level;cellular component organization or biogenesis;cellular component organization or biogenesis at cellular level;cellular macromolecular c…	adenyl nucleotide binding;adenyl ribonucleotide binding;ATP binding;binding;catalytic activity;cis-trans isomerase activity;drug binding;FK506 binding;glucocorticoid receptor binding;GTP binding;guanyl nucleotide binding;guanyl ribonucleotide binding;heat shock protein binding;hormone receptor binding;isomerase activity;macrolide binding;nuclear hormone receptor binding;nucleotide binding;peptidy…	axon part;axonal growth cone;cell body;cell part;cell projection part;cytoplasm;cytoplasmic part;cytoskeletal part;cytosol;endoplasmic reticulum membrane;endoplasmic reticulum part;extracellular membrane-bounded organelle;extracellular organelle;extracellular region part;extracellular vesicular exosome;growth cone;intracellular membrane-bounded organelle;intracellular organelle;intracellular orga…		15	15	15	34.9	34.9	34.9	51.572	0	33.786	2135200000	41	2.44261	0.0181871	-1.0594	+	-6.12057	P30416;F6S2D5;F7CAT1	P30416	Peptidyl-prolyl cis-trans isomerase FKBP4;Peptidyl-prolyl cis-trans isomerase FKBP4, N-terminally processed	Fkbp4
28.4606	28.5779	28.4927	30.3344	30.2821	30.6735	+	EXP_CTRL	amine metabolic process;antibiotic metabolic process;biological regulation;carboxylic acid metabolic process;cellular amine metabolic process;cellular amino acid metabolic process;cellular ketone metabolic process;cellular metabolic process;cellular nitrogen compound metabolic process;cellular process;cellular response to calcium ion;cellular response to chemical stimulus;cellular response to dru…	amine binding;amino acid binding;binding;carboxylic acid binding;caspase inhibitor activity;caspase regulator activity;catalytic activity;cation binding;cysteine-type endopeptidase inhibitor activity;dipeptidase activity;dipeptidyl-peptidase activity;endopeptidase inhibitor activity;endopeptidase regulator activity;enzyme inhibitor activity;enzyme regulator activity;exopeptidase activity;GPI anch…	anchored to membrane;apical part of cell;apical plasma membrane;cell junction;cell part;cell projection membrane;cell projection part;extracellular membrane-bounded organelle;extracellular organelle;extracellular region part;extracellular space;extracellular vesicular exosome;intracellular membrane-bounded organelle;intracellular organelle;intracellular part;intrinsic to membrane;membrane;membran…		13	13	13	47.1	47.1	47.1	45.722	0	82.501	4076100000	48	3.94402	0.01856	1.91957	+	15.0443	P31428;A0A1D5RML1;A0A1D5RM32	P31428;A0A1D5RML1	Dipeptidase 1	Dpep1
32.1995	32.5841	32.8365	33.5657	33.2574	33.8048	+	EXP_CTRL	acylglycerol metabolic process;anatomical structure development;behavior;behavioral defense response;behavioral fear response;biological regulation;cellular lipid metabolic process;cellular metabolic process;cellular process;cognition;defense response;developmental process;epidermis development;establishment of localization;fear response;glycerol ether metabolic process;glycerolipid metabolic pro…	binding;lipid binding;protein binding;protein dimerization activity	cell part;clathrin-coated vesicle;coated vesicle;cytoplasmic membrane-bounded vesicle;cytoplasmic part;cytoplasmic vesicle;endoplasmic reticulum part;extracellular membrane-bounded organelle;extracellular organelle;extracellular region part;extracellular space;extracellular vesicular exosome;Golgi apparatus;intracellular membrane-bounded organelle;intracellular organelle;intracellular organelle p…	PPAR signaling pathway	8	8	8	79.3	79.3	79.3	10	0	128.53	44603000000	96	1.83308	0.0255254	1.00264	+	4.11381	P31786;Q4VWZ5;D3Z563;M0QWU8	P31786;Q4VWZ5;D3Z563;M0QWU8	Acyl-CoA-binding protein	Dbi
31.3819	31.154	31.0888	32.6802	33.1706	33.272	+	EXP_CTRL	biological regulation;blood coagulation;coagulation;hemostasis;multicellular organismal process;negative regulation of biological process;negative regulation of catalytic activity;negative regulation of defense response;negative regulation of endopeptidase activity;negative regulation of hydrolase activity;negative regulation of inflammatory response;negative regulation of molecular function;nega…	binding;carbohydrate binding;endopeptidase inhibitor activity;endopeptidase regulator activity;enzyme binding;enzyme inhibitor activity;enzyme regulator activity;glycosaminoglycan binding;heparin binding;pattern binding;peptidase inhibitor activity;peptidase regulator activity;polysaccharide binding;protease binding;protein binding;serine-type endopeptidase inhibitor activity	blood microparticle;extracellular membrane-bounded organelle;extracellular organelle;extracellular region part;extracellular space;extracellular vesicular exosome;membrane-bounded organelle;membrane-bounded vesicle;organelle;vesicle	Complement and coagulation cascades	27	27	27	56.6	56.6	56.6	52.003	0	159.69	25408000000	132	3.07746	0.0108889	1.83272	+	9.02008	P32261;A0A0A6YWH7;CON__P41361;A0A0A6YXS8;A0A0A6YX49;A0A0A6YX70	P32261;A0A0A6YWH7	Antithrombin-III	Serpinc1
26.8208	26.9809	27.0129	28.2379	28.393	28.6751	+	EXP_CTRL	biological regulation;cellular component organization;cellular component organization at cellular level;cellular component organization or biogenesis;cellular component organization or biogenesis at cellular level;cellular process;cytoskeleton organization;establishment of localization;establishment of localization in cell;intracellular transport;microtubule cytoskeleton organization;microtubule-…	enzyme activator activity;enzyme regulator activity;GTPase activator activity;GTPase regulator activity;nucleoside-triphosphatase regulator activity	cell part;centrosome;cytoplasm;cytoplasmic part;cytoskeletal part;intracellular non-membrane-bounded organelle;intracellular organelle;intracellular organelle part;intracellular part;microtubule organizing center;non-membrane-bounded organelle;organelle;organelle part		5	5	5	20.7	20.7	20.7	23.596	0	12.063	1043500000	18	3.35012	0.0138592	1.49715	+	10.6107	P34022;H7BX22	P34022;H7BX22	Ran-specific GTPase-activating protein	Ranbp1
34.9376	35.2955	35.4438	34.1335	34.0177	34.1008	+	EXP_CTRL	carboxylic acid catabolic process;carboxylic acid metabolic process;catabolic process;cellular catabolic process;cellular ketone metabolic process;cellular lipid catabolic process;cellular lipid metabolic process;cellular metabolic process;cellular process;fatty acid beta-oxidation;fatty acid catabolic process;fatty acid metabolic process;fatty acid oxidation;lipid catabolic process;lipid metabol…	catalytic activity;dodecenoyl-CoA delta-isomerase activity;intramolecular oxidoreductase activity;intramolecular oxidoreductase activity, transposing C=C bonds;isomerase activity	cell part;cytoplasmic part;extracellular membrane-bounded organelle;extracellular organelle;extracellular region part;extracellular vesicular exosome;intracellular membrane-bounded organelle;intracellular organelle;intracellular organelle lumen;intracellular organelle part;intracellular part;membrane;membrane-bounded organelle;membrane-bounded vesicle;membrane-enclosed lumen;mitochondrial inner m…	Fatty acid metabolism	15	15	15	49.1	49.1	49.1	32.25	0	111.78	140590000000	157	2.75131	0.0142919	-1.14168	+	-7.40646	P42125;A0A3Q4EC00;A0A452J8A5;A0A3Q4EC76	P42125;A0A3Q4EC00;A0A452J8A5	Enoyl-CoA delta isomerase 1, mitochondrial	Eci1
33.17	33.0852	33.5607	31.5222	31.5961	31.7806	+	EXP_CTRL		catalytic activity;cation transmembrane transporter activity;cytochrome-c oxidase activity;heme-copper terminal oxidase activity;hydrogen ion transmembrane transporter activity;inorganic cation transmembrane transporter activity;ion transmembrane transporter activity;monovalent inorganic cation transmembrane transporter activity;oxidoreductase activity;oxidoreductase activity, acting on a heme gr…	cell part;cytoplasmic part;intracellular membrane-bounded organelle;intracellular organelle;intracellular organelle part;intracellular part;macromolecular complex;membrane part;membrane-bounded organelle;mitochondrial membrane part;mitochondrial part;mitochondrial respiratory chain complex IV;mitochondrion;myelin sheath;organelle;organelle part;protein complex;respiratory chain complex IV	Alzheimer's disease;Cardiac muscle contraction;Huntington's disease;Oxidative phosphorylation;Parkinson's disease	4	4	4	60.7	60.7	60.7	12.483	0	51.768	33573000000	47	3.23529	0.0136744	-1.63898	+	-9.91134	Q9DCW5;P43024	Q9DCW5;P43024	Cytochrome c oxidase subunit 6A, mitochondrial;Cytochrome c oxidase subunit 6A1, mitochondrial	Cox6a1
27.5039	27.3072	27.6584	28.5764	28.7036	28.5424	+	EXP_CTRL	alcohol catabolic process;alcohol metabolic process;catabolic process;cellular catabolic process;cellular lipid catabolic process;cellular lipid metabolic process;cellular metabolic process;cellular process;farnesol catabolic process;farnesol metabolic process;isoprenoid catabolic process;isoprenoid metabolic process;lipid catabolic process;lipid metabolic process;metabolic process;primary alcoho…	alcohol dehydrogenase (NADP+) activity;alditol:NADP+ 1-oxidoreductase activity;aldo-keto reductase (NADP) activity;catalytic activity;geranylgeranyl reductase activity;indanol dehydrogenase activity;oxidoreductase activity;oxidoreductase activity, acting on CH-OH group of donors;oxidoreductase activity, acting on the aldehyde or oxo group of donors;oxidoreductase activity, acting on the aldehyde …	cell part;cytoplasm;extracellular membrane-bounded organelle;extracellular organelle;extracellular region part;extracellular vesicular exosome;intracellular part;membrane-bounded organelle;membrane-bounded vesicle;organelle;vesicle	Fructose and mannose metabolism;Galactose metabolism;Glycerolipid metabolism;Pentose and glucuronate interconversions;Pyruvate metabolism	9	7	5	32.9	25.9	20.6	36.12	0	19.518	1342500000	21	3.23424	0.0133636	1.11763	+	9.90517	P45377	P45377	Aldose reductase-related protein 2	Akr1b8
31.7895	31.7555	31.8489	30.8484	30.7741	30.6248	+	EXP_CTRL	biosynthetic process;cellular biosynthetic process;cellular macromolecule biosynthetic process;cellular macromolecule metabolic process;cellular metabolic process;cellular process;cellular protein metabolic process;macromolecule biosynthetic process;macromolecule metabolic process;metabolic process;primary metabolic process;protein metabolic process;translation	structural constituent of ribosome;structural molecule activity	adherens junction;anchoring junction;cell junction;cell part;cell-substrate adherens junction;cell-substrate junction;cytoplasm;cytosolic large ribosomal subunit;focal adhesion;intracellular membrane-bounded organelle;intracellular non-membrane-bounded organelle;intracellular organelle;intracellular organelle part;intracellular part;large ribosomal subunit;macromolecular complex;membrane;membrane…	Ribosome	16	16	16	42.9	42.9	42.9	33.509	0	172.11	12740000000	69	3.90816	0.0171852	-1.04883	+	-14.7323	P47911;A0A0J9YU32	P47911	60S ribosomal protein L6	Rpl6
30.7057	30.7299	30.6568	29.5051	29.811	29.5239	+	EXP_CTRL	biosynthetic process;cellular biosynthetic process;cellular macromolecule biosynthetic process;cellular macromolecule metabolic process;cellular metabolic process;cellular process;cellular protein metabolic process;macromolecule biosynthetic process;macromolecule metabolic process;metabolic process;primary metabolic process;protein metabolic process;translation	structural constituent of ribosome;structural molecule activity	cell part;cytoplasm;cytosolic large ribosomal subunit;intracellular membrane-bounded organelle;intracellular non-membrane-bounded organelle;intracellular organelle;intracellular organelle part;intracellular part;large ribosomal subunit;macromolecular complex;membrane;membrane-bounded organelle;non-membrane-bounded organelle;nuclear part;nucleolus;nucleus;organelle;organelle part;ribonucleoprotein…	Ribosome	12	12	12	51.2	51.2	51.2	24.305	0	88.135	6268400000	43	3.36491	0.0126857	-1.08417	+	-10.7041	P47963	P47963	60S ribosomal protein L13	Rpl13
32.4944	32.6134	31.7209	33.4797	33.2477	34.1511	+	EXP_CTRL	actin cytoskeleton organization;actin filament organization;actin filament-based process;acylglycerol metabolic process;anatomical structure development;anatomical structure formation involved in morphogenesis;anatomical structure homeostasis;angiogenesis;biological regulation;body fluid secretion;calcium ion homeostasis;calcium ion transport;carbohydrate homeostasis;cardiac cell development;card…	alpha-tubulin binding;binding;binding, bridging;calcium channel regulator activity;channel inhibitor activity;channel regulator activity;connexin binding;cytoskeletal protein binding;enzyme activator activity;enzyme binding;enzyme regulator activity;identical protein binding;inward rectifier potassium channel inhibitor activity;ion channel binding;ion channel inhibitor activity;kinase binding;nit…	acrosomal membrane;adherens junction;anchoring junction;apical plasma membrane;basolateral plasma membrane;caveola;cell cortex;cell junction;cell part;cell projection;cell surface;cell-cell contact zone;cell-cell junction;cell-substrate adherens junction;cell-substrate junction;cilium;contractile fiber part;cytoplasmic part;cytoplasmic vesicle;cytoplasmic vesicle membrane;cytoplasmic vesicle part…	Bacterial invasion of epithelial cells;Endocytosis;Focal adhesion;Viral myocarditis	9	9	3	45.5	45.5	19.1	20.538	0	80.571	43223000000	57	1.59061	0.0352338	1.34993	+	3.46639	P49817;H3BKG0;D3Z148;P51637	P49817;H3BKG0;D3Z148	Caveolin-1;Caveolin	Cav1
26.9575	27.6828	24.4482	30.3111	30.0863	29.8408	+	EXP_CTRL	biological regulation;regulation of biological process;regulation of cell proliferation;regulation of cellular process	binding;calcium ion binding;cation binding;ion binding;metal ion binding	cell part;cell projection;cytoplasm;extracellular membrane-bounded organelle;extracellular organelle;extracellular region part;extracellular space;extracellular vesicular exosome;intracellular organelle part;intracellular part;membrane-bounded organelle;membrane-bounded vesicle;nuclear part;nucleoplasm;organelle;organelle part;ruffle;vesicle		3	3	3	26.5	26.5	26.5	11.083	0	13.461	2756300000	13	1.70262	0.0300422	3.71655	+	3.75663	P50543	P50543	Protein S100-A11	S100a11
26.1717	25.9822	24.9584	28.043	27.7978	28.5843	+	EXP_CTRL	biological regulation;catabolic process;macromolecule catabolic process;macromolecule metabolic process;metabolic process;negative regulation of apoptosis;negative regulation of biological process;negative regulation of catalytic activity;negative regulation of cell death;negative regulation of cellular process;negative regulation of hydrolase activity;negative regulation of molecular function;ne…	cysteine-type endopeptidase inhibitor activity;endopeptidase inhibitor activity;endopeptidase regulator activity;enzyme inhibitor activity;enzyme regulator activity;peptidase inhibitor activity;peptidase regulator activity	cell part;cytoplasm;cytoplasmic part;cytosol;intracellular part;membrane		9	9	9	22.8	22.8	22.8	81.44	0	30.393	765710000	19	2.27516	0.0166162	2.4376	+	5.50607	Q8CE80;P51125-3;P51125-2;P51125-6;P51125;A0A338P6J9;Q921U7;Q8C281;Q8CE04;P51125-7;A0A1Y7VJN8;P51125-5;P51125-4	Q8CE80;P51125-3;P51125-2;P51125-6;P51125;A0A338P6J9;Q921U7;Q8C281;Q8CE04;P51125-7;A0A1Y7VJN8;P51125-5;P51125-4	Calpastatin	Cast
27.3568	27.3665	28.0295	28.1729	28.788	29.1362	+	EXP_CTRL	biological regulation;biosynthetic process;cell proliferation;cellular biosynthetic process;cellular component assembly;cellular component assembly at cellular level;cellular component organization;cellular component organization at cellular level;cellular component organization or biogenesis;cellular component organization or biogenesis at cellular level;cellular macromolecular complex assembly;…	activating transcription factor binding;binding;carbohydrate binding;chromatin binding;DNA binding;glycosaminoglycan binding;growth factor activity;heparin binding;nucleic acid binding;nucleotide binding;pattern binding;polysaccharide binding;protein binding;protein binding transcription factor activity;receptor binding;RNA polymerase II transcription coactivator activity;RNA polymerase II transc…	cell part;chromatin;chromosomal part;cytoplasm;cytoplasmic part;extracellular region part;extracellular space;heterochromatin;intracellular membrane-bounded organelle;intracellular organelle;intracellular organelle part;intracellular part;macromolecular complex;membrane-bounded organelle;mitochondrion;nuclear chromatin;nuclear chromosome part;nuclear heterochromatin;nuclear part;nuclear periphery…		6	6	5	37.1	37.1	33.8	26.268	0	18.654	1385800000	17	1.44332	0.0456044	1.11476	+	3.10542	P51859;E0CXA0;E0CYW7;F6RB63;A2BI12;Q9JMG7;Q9JMG7-2;Q99JF8-2;Q3UMU9-4;Q3UMU9-2;Q3UMU9;Q3UMU9-3	P51859;E0CXA0;E0CYW7	Hepatoma-derived growth factor	Hdgf
31.8252	31.5168	31.9878	29.7377	29.6167	29.5622	+	EXP_CTRL	cell differentiation;cellular developmental process;cellular process;developmental process;epithelial cell differentiation;establishment of localization;establishment of localization in cell;establishment of RNA localization;intracellular transport;mitochondrial transport;nucleic acid transport;nucleobase-containing compound transport;RNA import into mitochondrion;RNA transport;rRNA import into m…	5S rRNA binding;binding;catalytic activity;nucleic acid binding;RNA binding;rRNA binding;sulfurtransferase activity;thiosulfate sulfurtransferase activity;transferase activity;transferase activity, transferring sulfur-containing groups	cell part;cytoplasmic part;extracellular membrane-bounded organelle;extracellular organelle;extracellular region part;extracellular space;extracellular vesicular exosome;intracellular membrane-bounded organelle;intracellular organelle;intracellular organelle lumen;intracellular organelle part;intracellular part;membrane;membrane-bounded organelle;membrane-bounded vesicle;membrane-enclosed lumen;m…	Cysteine and methionine metabolism;Sulfur relay system	11	11	11	38.7	38.7	38.7	33.466	0	40.115	10535000000	44	3.87965	0.0165714	-2.13775	+	-14.4889	P52196	P52196	Thiosulfate sulfurtransferase	Tst
28.6628	28.3134	28.4763	29.0012	30.2454	29.7625	+	EXP_CTRL	alcohol metabolic process;amine metabolic process;aromatic compound catabolic process;biological regulation;blood circulation;carboxylic acid catabolic process;carboxylic acid metabolic process;catabolic process;cellular amine metabolic process;cellular aromatic compound metabolic process;cellular biogenic amine metabolic process;cellular catabolic process;cellular ketone metabolic process;cellul…	aryldialkylphosphatase activity;arylesterase activity;binding;calcium ion binding;carboxylic ester hydrolase activity;catalytic activity;cation binding;high-density lipoprotein particle binding;hydrolase activity;hydrolase activity, acting on ester bonds;identical protein binding;ion binding;lipid binding;lipoprotein particle binding;metal ion binding;phosphatase activity;phospholipid binding;pho…	blood microparticle;cell part;extracellular membrane-bounded organelle;extracellular organelle;extracellular region part;extracellular space;extracellular vesicular exosome;high-density lipoprotein particle;intracellular membrane-bounded organelle;intracellular organelle;intracellular part;macromolecular complex;membrane-bounded organelle;membrane-bounded vesicle;organelle;plasma lipoprotein part…	Aminobenzoate degradation;Bisphenol degradation	7	7	7	29.3	29.3	29.3	39.565	0	64.614	2866800000	31	1.46348	0.0443416	1.18554	+	3.15354	P52430;H3BK03;H3BLB8	P52430;H3BK03	Serum paraoxonase/arylesterase 1	Pon1
27.1306	27.2077	27.6499	26.0573	25.8186	26.4085	+	EXP_CTRL		binding;carbon-sulfur lyase activity;catalytic activity;cation binding;holocytochrome-c synthase activity;ion binding;lyase activity;metal ion binding	cell part;cytoplasmic part;intracellular membrane-bounded organelle;intracellular organelle;intracellular organelle part;intracellular part;membrane;membrane-bounded organelle;mitochondrial inner membrane;mitochondrial membrane;mitochondrial part;mitochondrion;organelle;organelle inner membrane;organelle membrane;organelle part	Porphyrin and chlorophyll metabolism	6	6	6	30.5	30.5	30.5	30.977	0	10.437	578360000	12	2.19758	0.0192632	-1.23458	+	-5.23895	P53702	P53702	Cytochrome c-type heme lyase	Hccs
25.8172	26.0185	24.8295	27.5136	27.7459	27.55	+	EXP_CTRL	biological regulation;biosynthetic process;cell motility;cellular biosynthetic process;cellular component movement;cellular component organization;cellular component organization or biogenesis;cellular metabolic process;cellular process;establishment of localization;fat-soluble vitamin biosynthetic process;fat-soluble vitamin metabolic process;heterocycle metabolic process;high-density lipoprotei…	binding;lipid binding	extracellular region part;extracellular space	PPAR signaling pathway	5	5	5	14	14	14	54.452	0	23.236	562610000	12	2.26489	0.0172291	2.04812	+	5.4701	P55065;A2A5K2;A2A5K4	P55065;A2A5K2	Phospholipid transfer protein	Pltp
27.2979	27.1037	27.2906	29.0354	28.5713	29.0765	+	EXP_CTRL	biological regulation;negative regulation of binding;negative regulation of biological process;negative regulation of lipoprotein particle clearance;negative regulation of molecular function;negative regulation of multicellular organismal process;negative regulation of protein binding;negative regulation of very-low-density lipoprotein particle clearance;regulation of binding;regulation of biolog…	binding;carbohydrate binding;glycosaminoglycan binding;heparin binding;lipoprotein particle receptor binding;low-density lipoprotein particle receptor binding;pattern binding;polysaccharide binding;protein binding;receptor antagonist activity;receptor binding;receptor inhibitor activity;receptor regulator activity;very-low-density lipoprotein particle receptor binding	cell part;cell surface;cytoplasmic part;endoplasmic reticulum;endoplasmic reticulum lumen;endoplasmic reticulum part;extracellular region;intracellular membrane-bounded organelle;intracellular organelle;intracellular organelle lumen;intracellular organelle part;intracellular part;membrane;membrane-bounded organelle;membrane-enclosed lumen;organelle;organelle lumen;organelle part;plasma membrane;r…		9	9	9	23.1	23.1	23.1	42.215	0	19.588	1434300000	22	3.17505	0.0127826	1.66368	+	9.56194	P55302;F6WMD1	P55302;F6WMD1	Alpha-2-macroglobulin receptor-associated protein	Lrpap1
31.3948	30.5796	30.4974	29.8151	29.0853	29.2539	+	EXP_CTRL	ATP biosynthetic process;ATP metabolic process;biosynthetic process;cation transport;cellular biosynthetic process;cellular metabolic process;cellular nitrogen compound biosynthetic process;cellular nitrogen compound metabolic process;cellular process;establishment of localization;heterocycle biosynthetic process;heterocycle metabolic process;hydrogen transport;ion transport;metabolic process;mon…	ATPase activity;catalytic activity;hydrolase activity;hydrolase activity, acting on acid anhydrides;hydrolase activity, acting on acid anhydrides, in phosphorus-containing anhydrides;nucleoside-triphosphatase activity;pyrophosphatase activity	cell part;cytoplasmic part;extracellular membrane-bounded organelle;extracellular organelle;extracellular region part;extracellular vesicular exosome;integral to membrane;intracellular membrane-bounded organelle;intracellular organelle;intracellular organelle part;intracellular part;intrinsic to membrane;macromolecular complex;membrane;membrane part;membrane-bounded organelle;membrane-bounded ves…	Oxidative phosphorylation	3	3	3	36.4	36.4	36.4	10.344	0	7.6241	7161700000	23	1.78545	0.0270852	-1.43919	+	-3.9809	P56135;F8WHP8	P56135;F8WHP8	ATP synthase subunit f, mitochondrial	Atp5j2
29.5944	29.6197	30.1347	27.8549	27.8267	27.6023	+	EXP_CTRL	aging;biological regulation;carbohydrate homeostasis;carboxylic acid metabolic process;cation transport;cell communication;cellular chemical homeostasis;cellular glucose homeostasis;cellular homeostasis;cellular ion homeostasis;cellular ketone metabolic process;cellular lipid metabolic process;cellular metabolic process;cellular process;cellular response to amino acid starvation;cellular response…	oxidative phosphorylation uncoupler activity;transmembrane transporter activity;transporter activity	cell part;cytoplasmic part;integral to membrane;intracellular membrane-bounded organelle;intracellular organelle;intracellular organelle part;intracellular part;intrinsic to membrane;membrane;membrane part;membrane-bounded organelle;mitochondrial inner membrane;mitochondrial membrane;mitochondrial part;mitochondrion;organelle;organelle inner membrane;organelle membrane;organelle part		9	9	9	31.8	31.8	31.8	33.91	0	20.022	2700000000	35	3.3256	0.01312	-2.02162	+	-10.4576	P56501;D3YXM5;D3YZG5;A0A140LHA5;P70406	P56501	Mitochondrial uncoupling protein 3	Ucp3
27.2319	27.4939	27.8291	25.954	25.9363	26.0723	+	EXP_CTRL	acidic amino acid transport;amine biosynthetic process;amine metabolic process;amine transport;amino acid import;amino acid transport;anatomical structure development;anatomical structure morphogenesis;anion transport;aspartate transport;auditory behavior;behavior;biological regulation;biosynthetic process;carboxylic acid biosynthetic process;carboxylic acid metabolic process;carboxylic acid tran…	acidic amino acid transmembrane transporter activity;active transmembrane transporter activity;amine binding;amine transmembrane transporter activity;amino acid binding;amino acid transmembrane transporter activity;anion transmembrane transporter activity;anion:cation symporter activity;binding;carboxylic acid binding;carboxylic acid transmembrane transporter activity;cation transmembrane transpo…	cell body;cell part;cell periphery;cell projection;cell surface;extracellular matrix part;extracellular region part;fibril;integral to membrane;intrinsic to membrane;membrane;membrane part;neuron projection;neuronal cell body;plasma membrane		2	2	2	6.4	6.4	6.4	59.622	0	9.3882	595980000	10	2.99769	0.0114754	-1.53077	+	-8.59836	P56564	P56564	Excitatory amino acid transporter 1	Slc1a3
29.8641	29.9805	29.4615	28.5613	28.7143	28.185	+	EXP_CTRL	biosynthetic process;cellular biosynthetic process;cellular component biogenesis;cellular component biogenesis at cellular level;cellular component organization or biogenesis;cellular component organization or biogenesis at cellular level;cellular macromolecule biosynthetic process;cellular macromolecule metabolic process;cellular metabolic process;cellular nitrogen compound metabolic process;cel…	structural constituent of ribosome;structural molecule activity	cell part;cytosolic large ribosomal subunit;extracellular membrane-bounded organelle;extracellular organelle;extracellular region part;extracellular vesicular exosome;intracellular organelle part;intracellular part;large ribosomal subunit;macromolecular complex;membrane;membrane-bounded organelle;membrane-bounded vesicle;organelle;organelle part;ribonucleoprotein complex;vesicle	Ribosome	11	11	11	46.2	46.2	46.2	17.258	0	20.507	3195800000	34	2.34712	0.0167103	-1.2818	+	-5.76361	P61255;B1ARA3;B1ARA5	P61255;B1ARA3;B1ARA5	60S ribosomal protein L26	Rpl26
30.6852	30.9134	30.7956	29.3427	29.3493	29.1826	+	EXP_CTRL	biosynthetic process;cellular biosynthetic process;cellular macromolecule biosynthetic process;cellular macromolecule metabolic process;cellular metabolic process;cellular process;cellular protein metabolic process;macromolecule biosynthetic process;macromolecule metabolic process;metabolic process;primary metabolic process;protein metabolic process;translation	structural constituent of ribosome;structural molecule activity	cell part;cytoplasmic part;intracellular non-membrane-bounded organelle;intracellular organelle;intracellular part;macromolecular complex;non-membrane-bounded organelle;organelle;ribonucleoprotein complex;ribosome	Ribosome	8	8	8	49.3	49.3	49.3	15.798	0	30.96	6213500000	42	4.21512	0.0242857	-1.50652	+	-17.6198	P61358;A2A4Q0	P61358;A2A4Q0	60S ribosomal protein L27	Rpl27
26.8519	27.2851	25.8763	25.418	25.4194	25.0667	+	EXP_CTRL	biosynthetic process;cellular biosynthetic process;cellular macromolecule biosynthetic process;cellular macromolecule metabolic process;cellular metabolic process;cellular process;cellular protein metabolic process;macromolecule biosynthetic process;macromolecule metabolic process;metabolic process;primary metabolic process;protein metabolic process;translation	binding;cation binding;ion binding;metal ion binding;structural constituent of ribosome;structural molecule activity	adherens junction;anchoring junction;cell junction;cell part;cell-substrate adherens junction;cell-substrate junction;cytosolic large ribosomal subunit;extracellular membrane-bounded organelle;extracellular organelle;extracellular region part;extracellular vesicular exosome;focal adhesion;intracellular membrane-bounded organelle;intracellular organelle;intracellular organelle part;intracellular p…	Ribosome	2	2	2	29.3	29.3	29.3	10.275	0	13.12	362220000	8	1.4682	0.0441175	-1.36975	+	-3.16485	P61514	P61514	60S ribosomal protein L37a	Rpl37a
27.3718	27.2139	27.6195	24.3177	25.4234	26.005	+	EXP_CTRL	establishment of localization;establishment of protein localization;protein transport;transport		cell part;cytoplasm;intracellular part		3	3	3	24.4	24.4	24.4	14.478	0.00031143	2.5283	875510000	3	1.87458	0.0241183	-2.15301	+	-4.23206	P61971	P61971	Nuclear transport factor 2	Nutf2
26.765	27.3709	27.6645	25.5848	24.6699	25.7124	+	EXP_CTRL	biosynthetic process;cellular biosynthetic process;cellular macromolecule biosynthetic process;cellular macromolecule metabolic process;cellular metabolic process;cellular process;cellular protein metabolic process;macromolecule biosynthetic process;macromolecule metabolic process;metabolic process;primary metabolic process;protein metabolic process;translation	binding;cation binding;ion binding;metal ion binding;structural constituent of ribosome;structural molecule activity;transition metal ion binding;zinc ion binding	adherens junction;anchoring junction;cell junction;cell part;cell-substrate adherens junction;cell-substrate junction;cytoplasm;cytosolic small ribosomal subunit;extracellular membrane-bounded organelle;extracellular organelle;extracellular region part;extracellular vesicular exosome;focal adhesion;intracellular organelle part;intracellular part;macromolecular complex;membrane-bounded organelle;m…	Ribosome	1	1	1	19.6	19.6	19.6	6.6767	0	3.6324	483120000	5	2.00187	0.0213224	-1.94441	+	-4.60981	P62274	P62274	40S ribosomal protein S29	Rps29
31.4765	31.3625	31.5878	30.2715	30.3619	29.7181	+	EXP_CTRL	biological regulation;biosynthetic process;cellular biosynthetic process;cellular macromolecule biosynthetic process;cellular macromolecule metabolic process;cellular metabolic process;cellular process;cellular protein metabolic process;macromolecule biosynthetic process;macromolecule metabolic process;metabolic process;negative regulation of biological process;negative regulation of cellular met…	binding;mRNA binding;nucleic acid binding;RNA binding;rRNA binding;SSU rRNA binding;structural constituent of ribosome;structural molecule activity	adherens junction;anchoring junction;cell junction;cell part;cell-substrate adherens junction;cell-substrate junction;cytosolic small ribosomal subunit;extracellular membrane-bounded organelle;extracellular organelle;extracellular region part;extracellular vesicular exosome;focal adhesion;intracellular membrane-bounded organelle;intracellular non-membrane-bounded organelle;intracellular organelle…	Ribosome	12	12	12	55	55	55	16.142	0	33.467	9640700000	60	2.51991	0.017992	-1.35844	+	-6.42298	Q921R2;P62301;A0A0U1RQ71	Q921R2;P62301	40S ribosomal protein S13	Rps13
27.9985	27.9016	28.262	24.286	22.6633	24.6478	+	EXP_CTRL	cellular component assembly;cellular component assembly at cellular level;cellular component organization;cellular component organization at cellular level;cellular component organization or biogenesis;cellular component organization or biogenesis at cellular level;cellular macromolecular complex assembly;cellular macromolecular complex subunit organization;cellular macromolecule metabolic proces…	binding;enzyme binding;histone pre-mRNA DCP binding;nucleic acid binding;protein binding;RNA binding	catalytic step 2 spliceosome;cell part;cytoplasm;cytoplasmic part;cytosol;extracellular membrane-bounded organelle;extracellular organelle;extracellular region part;extracellular vesicular exosome;intracellular membrane-bounded organelle;intracellular organelle;intracellular organelle part;intracellular part;macromolecular complex;membrane-bounded organelle;membrane-bounded vesicle;methylosome;me…	Spliceosome;Systemic lupus erythematosus	2	2	2	15.1	15.1	15.1	13.916	0	4.5437	942450000	9	2.60231	0.0158943	-4.1883	+	-6.75929	P62320	P62320	Small nuclear ribonucleoprotein Sm D3	Snrpd3
26.6604	26.3229	26.4006	24.9936	23.4724	23.4206	+	EXP_CTRL	cellular component organization;cellular component organization or biogenesis;cellular membrane organization;cellular process;endocytosis;establishment of localization;establishment of localization in cell;establishment of protein localization;intracellular protein transport;intracellular transport;membrane invagination;membrane organization;protein transport;transport;vesicle-mediated transport	protein transporter activity;substrate-specific transporter activity;transporter activity	AP-2 adaptor complex;AP-type membrane coat adaptor complex;cell part;clathrin adaptor complex;cytoplasmic part;cytoplasmic vesicle part;intracellular organelle part;intracellular part;macromolecular complex;membrane part;organelle part;plasma membrane part;protein complex	Endocrine and other factor-regulated calcium reabsorption;Endocytosis;Huntington's disease	2	2	2	12	12	12	17.018	0.00089021	1.9826	282040000	3	2.0478	0.0203304	-2.49914	+	-4.75199	P62743;A0A0U1RQ06	P62743;A0A0U1RQ06	AP-2 complex subunit sigma	Ap2s1
30.7475	30.1269	30.7965	29.4994	29.5146	29.3215	+	EXP_CTRL	biosynthetic process;cellular biosynthetic process;cellular macromolecule biosynthetic process;cellular macromolecule metabolic process;cellular metabolic process;cellular process;cellular protein metabolic process;macromolecule biosynthetic process;macromolecule metabolic process;metabolic process;primary metabolic process;protein metabolic process;translation	binding;nucleic acid binding;nucleotide binding;RNA binding;rRNA binding;structural constituent of ribosome;structural molecule activity	cell part;cytoplasmic part;intracellular membrane-bounded organelle;intracellular non-membrane-bounded organelle;intracellular organelle;intracellular part;macromolecular complex;membrane-bounded organelle;non-membrane-bounded organelle;nucleus;organelle;ribonucleoprotein complex;ribosome	Ribosome	10	10	10	44.9	44.9	44.9	17.695	0	18.767	5438400000	41	2.11273	0.0201226	-1.11181	+	-4.95859	P62751	P62751	60S ribosomal protein L23a	Rpl23a
29.7605	29.7087	29.7785	28.1104	28.7094	28.0351	+	EXP_CTRL	activation-induced cell death of T cells;anatomical structure development;anatomical structure morphogenesis;apoptosis;biological regulation;biosynthetic process;carbohydrate homeostasis;cell activation;cell activation involved in immune response;cell cycle checkpoint;cell cycle phase;cell cycle process;cell death;cell development;cell differentiation;cell proliferation;cellular biosynthetic proc…	binding;enzyme binding;kinase binding;protein binding;protein kinase binding;structural constituent of ribosome;structural molecule activity	cell body;cell part;cell projection;cytoplasm;cytoplasmic part;cytosolic small ribosomal subunit;dendrite;intracellular membrane-bounded organelle;intracellular non-membrane-bounded organelle;intracellular organelle;intracellular organelle part;intracellular part;macromolecular complex;membrane;membrane-bounded organelle;neuron projection;non-membrane-bounded organelle;nuclear part;nucleolus;nucl…	Insulin signaling pathway;mTOR signaling pathway;Ribosome	8	8	8	29.7	29.7	29.7	28.68	0	42.141	2863700000	27	2.61957	0.0147692	-1.46427	+	-6.83165	P62754	P62754	40S ribosomal protein S6	Rps6
28.7339	28.9622	29.3873	27.7657	27.9984	27.7693	+	EXP_CTRL	biological regulation;biosynthetic process;cellular biosynthetic process;cellular macromolecule biosynthetic process;cellular macromolecule metabolic process;cellular metabolic process;cellular process;cellular protein metabolic process;macromolecule biosynthetic process;macromolecule metabolic process;metabolic process;negative regulation of biological process;negative regulation of cellular met…	binding;mRNA binding;nucleic acid binding;RNA binding;structural constituent of ribosome;structural molecule activity	cell part;cytosolic small ribosomal subunit;extracellular membrane-bounded organelle;extracellular organelle;extracellular region part;extracellular vesicular exosome;intracellular non-membrane-bounded organelle;intracellular organelle;intracellular organelle part;intracellular part;macromolecular complex;membrane;membrane-bounded organelle;membrane-bounded vesicle;non-membrane-bounded organelle;…	Ribosome	3	3	3	27	27	27	13.015	0	7.8102	1779900000	12	2.3392	0.0164037	-1.18332	+	-5.73479	P62855	P62855	40S ribosomal protein S26	Rps26
28.2771	28.2745	28.5602	26.831	27.1982	27.3619	+	EXP_CTRL	biosynthetic process;cellular biosynthetic process;cellular macromolecule biosynthetic process;cellular macromolecule metabolic process;cellular metabolic process;cellular process;cellular protein metabolic process;macromolecule biosynthetic process;macromolecule metabolic process;metabolic process;primary metabolic process;protein metabolic process;translation	structural constituent of ribosome;structural molecule activity	cell part;centrosome;cytoplasmic part;cytoskeletal part;cytosolic large ribosomal subunit;intracellular non-membrane-bounded organelle;intracellular organelle;intracellular organelle part;intracellular part;large ribosomal subunit;macromolecular complex;membrane;microtubule organizing center;non-membrane-bounded organelle;organelle;organelle part;ribonucleoprotein complex;ribosome	Ribosome	7	7	7	26.7	26.7	26.7	15.86	0	9.5275	1172000000	12	2.60336	0.0159646	-1.24025	+	-6.76366	P62911;P17932	P62911	60S ribosomal protein L32	Rpl32
30.9356	30.8772	31.1395	29.897	29.9356	29.7204	+	EXP_CTRL	biosynthetic process;cellular biosynthetic process;cellular macromolecule biosynthetic process;cellular macromolecule metabolic process;cellular metabolic process;cellular process;cellular protein metabolic process;macromolecule biosynthetic process;macromolecule metabolic process;metabolic process;primary metabolic process;protein metabolic process;translation	binding;nucleic acid binding;RNA binding;rRNA binding;structural constituent of ribosome;structural molecule activity	adherens junction;anchoring junction;cell junction;cell part;cell-substrate adherens junction;cell-substrate junction;cytoplasm;cytosolic large ribosomal subunit;focal adhesion;intracellular non-membrane-bounded organelle;intracellular organelle;intracellular organelle part;intracellular part;large ribosomal subunit;macromolecular complex;membrane;non-membrane-bounded organelle;nuclear part;nucle…	Ribosome	10	10	10	27.2	27.2	27.2	28.024	0	15.808	7093900000	55	3.40297	0.0136615	-1.13308	+	-10.948	P62918	P62918	60S ribosomal protein L8	Rpl8
26.9255	27.3044	27.2719	28.1875	27.9338	28.748	+	EXP_CTRL	anatomical structure morphogenesis;biological adhesion;biological regulation;calcium ion-dependent exocytosis;cell adhesion;cell morphogenesis;cell morphogenesis involved in differentiation;cell-substrate adhesion;cellular component assembly;cellular component assembly at cellular level;cellular component morphogenesis;cellular component organization;cellular component organization at cellular le…	binding;protein binding;SNAP receptor activity;SNARE binding	apical plasma membrane;cell junction;cell part;cell projection;cell surface;clathrin coated vesicle membrane;clathrin-coated vesicle;coated vesicle;coated vesicle membrane;cytoplasmic membrane-bounded vesicle;cytoplasmic part;cytoplasmic vesicle;cytoplasmic vesicle membrane;cytoplasmic vesicle part;cytosol;endosome;integral to membrane;intracellular;intracellular membrane-bounded organelle;intrac…	Phagosome;SNARE interactions in vesicular transport	5	5	4	48.5	48.5	32	11.48	0	37.781	1125600000	18	1.8519	0.0242712	1.12251	+	4.16714	P63024	P63024	Vesicle-associated membrane protein 3	Vamp3
32.3429	32.0654	32.6341	30.3652	29.934	30.0828	+	EXP_CTRL	anion transport;carboxylic acid metabolic process;carboxylic acid transport;cellular ketone metabolic process;cellular metabolic process;cellular process;establishment of localization;establishment of localization in cell;intracellular transport;ion transport;metabolic process;mitochondrial pyruvate transport;mitochondrial transport;monocarboxylic acid metabolic process;monocarboxylic acid transp…		cell part;cytoplasmic part;integral to membrane;intracellular membrane-bounded organelle;intracellular organelle;intracellular organelle part;intracellular part;intrinsic to membrane;membrane;membrane part;membrane-bounded organelle;mitochondrial inner membrane;mitochondrial membrane;mitochondrial part;mitochondrion;organelle;organelle inner membrane;organelle membrane;organelle part		6	6	6	45.9	45.9	45.9	12.454	0	62.925	20103000000	44	3.36634	0.0128696	-2.22016	+	-10.7132	P63030;D3Z786;D3YWY6;D3Z5S0;E9Q0V4	P63030;D3Z786;D3YWY6;D3Z5S0;E9Q0V4	Mitochondrial pyruvate carrier 1	Mpc1
30.1877	30.2903	30.0457	28.8972	28.1905	28.8857	+	EXP_CTRL	biological regulation;biosynthetic process;cellular biosynthetic process;cellular component assembly;cellular component assembly at cellular level;cellular component biogenesis;cellular component biogenesis at cellular level;cellular component organization;cellular component organization at cellular level;cellular component organization or biogenesis;cellular component organization or biogenesis …	structural constituent of ribosome;structural molecule activity	adherens junction;anchoring junction;cell junction;cell part;cell-substrate adherens junction;cell-substrate junction;cytosolic small ribosomal subunit;extracellular membrane-bounded organelle;extracellular organelle;extracellular region part;extracellular vesicular exosome;focal adhesion;intracellular organelle part;intracellular part;macromolecular complex;membrane;membrane-bounded organelle;me…	Ribosome	6	6	6	56.3	56.3	56.3	15.524	0	80.514	4515300000	29	2.46606	0.0177353	-1.51674	+	-6.21101	P63276	P63276	40S ribosomal protein S17	Rps17
28.5488	28.4532	28.9222	30.3546	30.0242	30.2948	+	EXP_CTRL	cellular component assembly;cellular component assembly at cellular level;cellular component organization;cellular component organization at cellular level;cellular component organization or biogenesis;cellular component organization or biogenesis at cellular level;cellular macromolecular complex assembly;cellular macromolecular complex subunit organization;cellular process;cellular protein compl…	binding;catalytic activity;GTP binding;GTPase activity;guanyl nucleotide binding;guanyl ribonucleotide binding;hydrolase activity;hydrolase activity, acting on acid anhydrides;hydrolase activity, acting on acid anhydrides, in phosphorus-containing anhydrides;nucleoside-triphosphatase activity;nucleotide binding;purine nucleotide binding;purine ribonucleoside triphosphate binding;purine ribonucleo…	cell part;cytoplasm;cytoplasmic microtubule;cytoplasmic part;cytoskeletal part;endosome;extracellular membrane-bounded organelle;extracellular organelle;extracellular region part;extracellular vesicular exosome;intracellular membrane-bounded organelle;intracellular organelle;intracellular organelle part;intracellular part;macromolecular complex;membrane-bounded organelle;membrane-bounded vesicle;…	Gap junction;Pathogenic Escherichia coli infection;Phagosome	21	1	1	47.2	3.1	3.1	50.135	0	17.231	3664300000	12	3.07764	0.0109907	1.58313	+	9.02103	P68369;P05214	P68369;P05214	Tubulin alpha-1A chain;Tubulin alpha-3 chain	Tuba1a;Tuba3a
26.2069	26.57	23.7379	30.0389	28.764	30.1687	+	EXP_CTRL	activation of phospholipase C activity;activation of phospholipase C activity by G-protein coupled receptor protein signaling pathway coupled to IP3 second messenger;anatomical structure development;biological regulation;body fluid secretion;cAMP-mediated signaling;cell proliferation;cell surface receptor linked signaling pathway;cellular process;cellular response to stimulus;cyclic-nucleotide-me…	binding;G-protein coupled receptor activity;hormone binding;molecular transducer activity;natriuretic peptide receptor activity;peptide binding;peptide hormone binding;peptide receptor activity;peptide receptor activity, G-protein coupled;receptor activity;signal transducer activity;signaling receptor activity;transmembrane signaling receptor activity	cell part;extracellular membrane-bounded organelle;extracellular organelle;extracellular region part;extracellular vesicular exosome;integral to membrane;intrinsic to membrane;membrane part;membrane-bounded organelle;membrane-bounded vesicle;organelle;vesicle		12	12	12	28.2	28.2	28.2	59.766	0	38.65	2080800000	34	1.85222	0.0243124	4.15227	+	4.16806	Q7TMG7;P70180;A0A2I3BPR9	Q7TMG7;P70180	Atrial natriuretic peptide receptor 3	Npr3
24.1637	24.7916	24.1719	26.869	26.1225	26.4399	+	EXP_CTRL	antigen processing and presentation;antigen processing and presentation of peptide antigen;antigen processing and presentation of peptide antigen via MHC class I;biological regulation;biosynthetic process;BMP signaling pathway;cation homeostasis;cell communication;cell surface receptor linked signaling pathway;cellular process;cellular response to external stimulus;cellular response to extracellu…	antigen binding;binding;peptide antigen binding;peptide binding;protein binding;receptor binding	apical part of cell;basal part of cell;cell part;cytoplasmic part;cytoplasmic vesicle;early endosome;endosome;external side of plasma membrane;extracellular region;integral to membrane;intracellular membrane-bounded organelle;intracellular organelle;intracellular part;intrinsic to membrane;macromolecular complex;membrane;membrane part;membrane-bounded organelle;MHC class I protein complex;MHC pro…		2	2	2	8.1	8.1	8.1	30.127	0	3.4547	236240000	6	2.65988	0.0143495	2.10141	+	7.0032	Q5SZ87;P70387;Q5SZ91	Q5SZ87;P70387;Q5SZ91	Hereditary hemochromatosis protein homolog;Beta-2-microglobulin	Hfe
28.8697	28.0461	27.9047	27.1079	26.7473	27.3694	+	EXP_CTRL	alcohol biosynthetic process;alcohol metabolic process;biosynthetic process;carbohydrate biosynthetic process;carbohydrate metabolic process;cellular biosynthetic process;cellular carbohydrate biosynthetic process;cellular carbohydrate metabolic process;cellular metabolic process;cellular process;gluconeogenesis;glucose metabolic process;hexose biosynthetic process;hexose metabolic process;metabo…	binding;carbohydrate phosphatase activity;catalytic activity;cation binding;fructose 1,6-bisphosphate 1-phosphatase activity;hydrolase activity;hydrolase activity, acting on ester bonds;ion binding;metal ion binding;phosphatase activity;phosphoric ester hydrolase activity;sugar-phosphatase activity	cell junction;cell part;contractile fiber part;cytoplasmic part;extracellular membrane-bounded organelle;extracellular organelle;extracellular region part;extracellular vesicular exosome;intracellular membrane-bounded organelle;intracellular organelle;intracellular part;membrane-bounded organelle;membrane-bounded vesicle;nucleus;organelle;organelle part;vesicle;Z disc	Carbon fixation in photosynthetic organisms;Fructose and mannose metabolism;Glycolysis / Gluconeogenesis;Insulin signaling pathway;Methane metabolism;Pentose phosphate pathway	7	7	7	27.4	27.4	27.4	36.947	0	36.287	1159900000	22	1.57106	0.035873	-1.19868	+	-3.41717	P70695	P70695	Fructose-1,6-bisphosphatase isozyme 2	Fbp2
26.0349	26.4131	24.5366	27.8926	27.4626	28.2856	+	EXP_CTRL	anatomical structure development;cardiac muscle tissue development;cell development;cellular component organization;cellular component organization or biogenesis;cellular developmental process;cellular process;circulatory system process;developmental process;heart contraction;heart process;membrane organization;multicellular organismal process;muscle cell development;muscle organ development;musc…		cell part;cytoplasm;cytoskeleton;dystroglycan complex;integral to membrane;integral to plasma membrane;intracellular non-membrane-bounded organelle;intracellular organelle;intracellular part;intrinsic to membrane;intrinsic to plasma membrane;macromolecular complex;membrane;membrane part;non-membrane-bounded organelle;organelle;plasma membrane;plasma membrane part;protein complex;sarcoglycan compl…	Arrhythmogenic right ventricular cardiomyopathy (ARVC);Dilated cardiomyopathy;Hypertrophic cardiomyopathy (HCM);Viral myocarditis	3	3	3	14.1	14.1	14.1	32.081	0	9.0906	702050000	11	1.63394	0.0329171	2.21876	+	3.57697	P82348	P82348	Gamma-sarcoglycan	Sgcg
29.1665	29.2104	28.9802	30.2065	30.3376	30.3864	+	EXP_CTRL	anatomical structure formation involved in morphogenesis;angiogenesis;cell differentiation;cellular developmental process;cellular process;developmental process	aminopeptidase activity;binding;catalytic activity;cation binding;exopeptidase activity;hydrolase activity;ion binding;metal ion binding;metallopeptidase activity;peptidase activity;peptidase activity, acting on L-amino acid peptides;transition metal ion binding;zinc ion binding	cell part;cytoplasmic part;endoplasmic reticulum-Golgi intermediate compartment;external side of plasma membrane;extracellular membrane-bounded organelle;extracellular organelle;extracellular region part;extracellular space;extracellular vesicular exosome;integral to membrane;intracellular membrane-bounded organelle;intracellular organelle;intracellular organelle part;intracellular part;intrinsic…	Glutathione metabolism;Hematopoietic cell lineage;Renin-angiotensin system	23	23	23	29.1	29.1	29.1	109.65	0	118.18	4341300000	69	3.75047	0.0140606	1.19114	+	13.4334	P97449;A0A0U1RNS3	P97449	Aminopeptidase N	Anpep
24.4872	24.5571	23.7825	26.6524	27.1347	26.8538	+	EXP_CTRL	cellular metabolic process;cellular process;drug metabolic process;metabolic process;oxidation-reduction process	binding;catalytic activity;coenzyme binding;cofactor binding;flavin adenine dinucleotide binding;flavin-containing monooxygenase activity;monooxygenase activity;NADP binding;nucleotide binding;oxidoreductase activity;oxidoreductase activity, acting on paired donors, with incorporation or reduction of molecular oxygen;oxidoreductase activity, acting on paired donors, with incorporation or reductio…	cell part;cytoplasmic part;endoplasmic reticulum membrane;endoplasmic reticulum part;integral to membrane;intracellular organelle part;intracellular part;intrinsic to membrane;membrane;membrane part;organelle membrane;organelle part	Drug metabolism - cytochrome P450;Methane metabolism	2	2	2	6.9	6.9	6.9	60	0	3.7876	413580000	3	3.10431	0.0113077	2.60466	+	9.16625	P97872	P97872	Dimethylaniline monooxygenase [N-oxide-forming] 5	Fmo5
30.7533	31.3818	30.8801	32.0825	32.6521	32.1747	+	EXP_CTRL	anatomical structure development;biological adhesion;biological regulation;blood vessel development;brown fat cell differentiation;cell adhesion;cell differentiation;cellular developmental process;cellular process;developmental process;fat cell differentiation;regulation of biological process;regulation of cell adhesion;regulation of cell migration;regulation of cell motility;regulation of cellul…		basal lamina;basement membrane;extracellular matrix part;extracellular membrane-bounded organelle;extracellular organelle;extracellular region;extracellular region part;extracellular vesicular exosome;laminin complex;laminin-1 complex;macromolecular complex;membrane-bounded organelle;membrane-bounded vesicle;organelle;protein complex;vesicle	African trypanosomiasis;Amoebiasis;ECM-receptor interaction;Focal adhesion;Pathways in cancer;Small cell lung cancer;Toxoplasmosis	37	37	37	24.8	24.8	24.8	201.82	0	323.31	16903000000	174	2.11882	0.01981	1.298	+	4.97833	P97927	P97927	Laminin subunit alpha-4	Lama4
33.3063	33.093	33.2947	33.9977	34.8588	34.7347	+	EXP_CTRL	adrenal gland development;alcohol metabolic process;amine metabolic process;anatomical structure development;anatomical structure morphogenesis;biological regulation;biosynthetic process;blood vessel endothelial cell migration;C21-steroid hormone metabolic process;cell migration;cell motility;cell proliferation;cell surface receptor linked signaling pathway;cellular amine metabolic process;cellul…	alcohol binding;amine binding;apolipoprotein A-I receptor binding;apolipoprotein receptor binding;beta-amyloid binding;binding;cation binding;chemorepellent activity;cholesterol binding;cholesterol transporter activity;enzyme activator activity;enzyme binding;enzyme inhibitor activity;enzyme regulator activity;high-density lipoprotein particle binding;high-density lipoprotein particle receptor bi…	blood microparticle;cell part;cell surface;chylomicron;cytoplasmic membrane-bounded vesicle;cytoplasmic part;cytoplasmic vesicle;cytosol;discoidal high-density lipoprotein particle;endocytic vesicle;extracellular membrane-bounded organelle;extracellular organelle;extracellular region;extracellular region part;extracellular space;extracellular vesicular exosome;high-density lipoprotein particle;in…	African trypanosomiasis;Fat digestion and absorption;PPAR signaling pathway;Vitamin digestion and absorption	28	28	28	76.1	76.1	76.1	30.615	0	200.43	81955000000	238	2.02497	0.02048	1.29907	+	4.68092	Q00623;A0A1L1STX7;CON__P15497	Q00623	Apolipoprotein A-I;Proapolipoprotein A-I;Truncated apolipoprotein A-I	Apoa1
33.2462	32.7752	33.135	23.245	24.5343	22.9043	+	EXP_CTRL	biological regulation;negative regulation of catalytic activity;negative regulation of endopeptidase activity;negative regulation of hydrolase activity;negative regulation of molecular function;negative regulation of peptidase activity;regulation of biological process;regulation of catalytic activity;regulation of endopeptidase activity;regulation of hydrolase activity;regulation of metabolic pro…	binding;endopeptidase inhibitor activity;endopeptidase regulator activity;enzyme binding;enzyme inhibitor activity;enzyme regulator activity;glycoprotein binding;identical protein binding;peptidase inhibitor activity;peptidase regulator activity;protease binding;protein binding;serine-type endopeptidase inhibitor activity	cell part;cytoplasmic part;endoplasmic reticulum;extracellular membrane-bounded organelle;extracellular organelle;extracellular region part;extracellular space;extracellular vesicular exosome;Golgi apparatus;intracellular membrane-bounded organelle;intracellular organelle;intracellular part;membrane-bounded organelle;membrane-bounded vesicle;organelle;vesicle	Complement and coagulation cascades	21	10	10	43.3	23.2	23.2	45.891	0	249.67	21717000000	63	4.28792	0.0377778	-9.49094	+	-18.3817	Q00898	Q00898	Alpha-1-antitrypsin 1-5	Serpina1e
26.189	26.6968	26.8716	28.7367	28.216	29.0762	+	EXP_CTRL		binding;calcium ion binding;cation binding;DNA binding;ion binding;metal ion binding;nucleic acid binding	cell part;cytoplasmic part;cytoskeleton;endoplasmic reticulum-Golgi intermediate compartment;extracellular membrane-bounded organelle;extracellular organelle;extracellular region part;extracellular space;extracellular vesicular exosome;Golgi apparatus;intracellular membrane-bounded organelle;intracellular non-membrane-bounded organelle;intracellular organelle;intracellular part;membrane;membrane-…		11	11	11	29.8	29.8	29.8	53.408	0	23.285	1156300000	25	2.53088	0.0176386	2.09048	+	6.46691	Q02819;A0A1C7CYU3;A0A1B0GR41;A0A1B0GR92;A0A1B0GS16;A0A1B0GT83	Q02819;A0A1C7CYU3;A0A1B0GR41;A0A1B0GR92	Nucleobindin-1	Nucb1
27.4482	27.1117	27.297	28.5345	29.0896	29.3475	+	EXP_CTRL	biological regulation;C21-steroid hormone metabolic process;cellular hormone metabolic process;cellular metabolic process;cellular process;establishment of localization;glucocorticoid metabolic process;hormone metabolic process;lipid metabolic process;metabolic process;negative regulation of catalytic activity;negative regulation of endopeptidase activity;negative regulation of hydrolase activity…	binding;endopeptidase inhibitor activity;endopeptidase regulator activity;enzyme inhibitor activity;enzyme regulator activity;lipid binding;peptidase inhibitor activity;peptidase regulator activity;serine-type endopeptidase inhibitor activity;steroid binding	extracellular membrane-bounded organelle;extracellular organelle;extracellular region part;extracellular space;extracellular vesicular exosome;membrane-bounded organelle;membrane-bounded vesicle;organelle;vesicle		9	9	9	31	31	31	44.769	0	38.938	1504500000	19	2.56029	0.0177521	1.70489	+	6.58594	Q06770	Q06770	Corticosteroid-binding globulin	Serpina6
26.8583	26.5138	26.3351	27.8241	27.6747	27.7112	+	EXP_CTRL	biological adhesion;cell adhesion;cellular component organization;cellular component organization or biogenesis;cellular membrane organization;cellular process;endocytosis;establishment of localization;membrane invagination;membrane organization;receptor-mediated endocytosis;transport;vesicle-mediated transport	cargo receptor activity;receptor activity;scavenger receptor activity	blood microparticle;cell part;extracellular matrix;extracellular membrane-bounded organelle;extracellular organelle;extracellular region part;extracellular space;extracellular vesicular exosome;membrane;membrane-bounded organelle;membrane-bounded vesicle;organelle;proteinaceous extracellular matrix;vesicle		6	6	6	14.4	14.4	14.4	64.49	0	16.218	721370000	13	2.72729	0.0139158	1.16758	+	7.29858	Q07797;E9Q5X5	Q07797	Galectin-3-binding protein	Lgals3bp
33.7458	33.8653	33.7977	35.0504	35.0628	35.2555	+	EXP_CTRL	activation of immune response;activation of innate immune response;apoptotic cell clearance;biological adhesion;biological regulation;carboxylic acid transport;cell adhesion;cell recognition;cell surface receptor linked signaling pathway;cellular component organization;cellular component organization or biogenesis;cellular membrane organization;cellular process;cellular response to bacterial lipo…	binding;cargo receptor activity;high-density lipoprotein particle binding;lipid binding;lipoprotein particle binding;lipoprotein particle receptor activity;lipoteichoic acid binding;lipoteichoic acid receptor activity;low-density lipoprotein particle binding;low-density lipoprotein receptor activity;molecular transducer activity;pattern recognition receptor activity;protein-lipid complex binding;…	cell part;cell surface;cytoplasmic part;external side of plasma membrane;extracellular region part;extracellular space;Golgi apparatus;integral to membrane;intracellular membrane-bounded organelle;intracellular organelle;intracellular part;intrinsic to membrane;membrane;membrane part;membrane raft;membrane-bounded organelle;organelle;plasma membrane;plasma membrane part	Adipocytokine signaling pathway;ECM-receptor interaction;Fat digestion and absorption;Hematopoietic cell lineage;Malaria;Phagosome;PPAR signaling pathway	20	20	20	33.5	33.5	33.5	52.697	0	111.2	117380000000	175	4.21645	0.0261538	1.31999	+	17.6334	Q08857;A0A0G2JFB7	Q08857	Platelet glycoprotein 4	Cd36
24.7797	24.5656	24.1643	25.5703	25.6146	25.5359	+	EXP_CTRL	anatomical structure development;cell cycle phase;cell cycle process;cell development;cell division;cellular component organization;cellular component organization at cellular level;cellular component organization or biogenesis;cellular component organization or biogenesis at cellular level;cellular developmental process;cellular macromolecule metabolic process;cellular metabolic process;cellular…	binding;catalytic activity;methyltransferase activity;nucleic acid binding;RNA binding;RNA methyltransferase activity;S-adenosylmethionine-dependent methyltransferase activity;transferase activity;transferase activity, transferring one-carbon groups;tRNA (cytosine) methyltransferase activity;tRNA (cytosine-5-)-methyltransferase activity;tRNA binding;tRNA methyltransferase activity	cell part;chromatoid body;cytoplasm;cytoplasmic part;cytoskeletal part;intracellular membrane-bounded organelle;intracellular non-membrane-bounded organelle;intracellular organelle;intracellular organelle part;intracellular part;macromolecular complex;membrane-bounded organelle;non-membrane-bounded organelle;nuclear part;nucleolus;nucleus;organelle;organelle part;ribonucleoprotein complex;RNA gra…		4	4	4	5.6	5.6	5.6	77.746	0.0097959	1.1889	134450000	3	2.38087	0.017013	1.07042	+	5.88774	Q1HFZ0-2;Q1HFZ0;H3BKN0;H3BJF3	Q1HFZ0-2;Q1HFZ0;H3BKN0	tRNA (cytosine(34)-C(5))-methyltransferase	Nsun2
24.3732	25.1613	24.8863	26.5034	26.1605	26.3008	+	EXP_CTRL	cellular macromolecule metabolic process;cellular metabolic process;cellular nitrogen compound metabolic process;cellular process;cellular response to stimulus;cellular response to stress;DNA metabolic process;DNA repair;macromolecule metabolic process;metabolic process;nitrogen compound metabolic process;nucleic acid metabolic process;nucleobase-containing compound metabolic process;primary meta…	binding;DNA binding;nucleic acid binding			4	4	4	9.8	9.8	9.8	62.953	0	16.103	186570000	6	2.41704	0.0177517	1.51465	+	6.02323	Q3TGW2	Q3TGW2	Endonuclease/exonuclease/phosphatase family domain-containing protein 1	Eepd1
24.2694	23.5321	25.4513	27.18	26.3414	27.227	+	EXP_CTRL	anatomical structure morphogenesis;biological adhesion;biological regulation;blood vessel morphogenesis;cell adhesion;cell migration;cell motility;cell surface receptor linked signaling pathway;cell-cell adhesion;cellular component movement;cellular process;cellular response to stimulus;developmental process;heterotypic cell-cell adhesion;integrin-mediated signaling pathway;locomotion;regulation …	binding;cation binding;ion binding;metal ion binding	adherens junction;alpha7-beta1 integrin complex;anchoring junction;cell junction;cell part;cell-substrate adherens junction;cell-substrate junction;cytoplasm;integrin complex;intracellular part;macromolecular complex;membrane;membrane part;muscle tendon junction;neuromuscular junction;plasma membrane;plasma membrane part;protein complex;receptor complex;sarcolemma;synapse	Arrhythmogenic right ventricular cardiomyopathy (ARVC);Dilated cardiomyopathy;ECM-receptor interaction;Focal adhesion;Hypertrophic cardiomyopathy (HCM);Regulation of actin cytoskeleton	24	1	1	27.2	1.6	1.6	124.95	0	3.6043	303710000	6	1.78309	0.0269154	2.49853	+	3.97437	Q3TZS3;Q61738-3;Q61738-2	Q3TZS3;Q61738-3;Q61738-2	Integrin alpha-7;Integrin alpha-7 heavy chain;Integrin alpha-7 light chain	Itga7
29.8518	29.6903	30.1463	25.2272	25.7365	23.7461	+	EXP_CTRL	2'-deoxyribonucleotide biosynthetic process;2'-deoxyribonucleotide metabolic process;biosynthetic process;cellular biosynthetic process;cellular metabolic process;cellular nitrogen compound biosynthetic process;cellular nitrogen compound metabolic process;cellular process;cellular response to biotic stimulus;cellular response to lipopolysaccharide;cellular response to molecule of bacterial origin…	adenyl nucleotide binding;adenyl ribonucleotide binding;ATP binding;binding;catalytic activity;cytidylate kinase activity;kinase activity;nucleobase-containing compound kinase activity;nucleoside diphosphate kinase activity;nucleotide binding;nucleotide kinase activity;phosphotransferase activity, phosphate group as acceptor;purine nucleotide binding;purine ribonucleoside triphosphate binding;pur…	cell part;cytoplasmic part;cytosol;intracellular membrane-bounded organelle;intracellular organelle;intracellular organelle part;intracellular part;membrane-bounded organelle;mitochondrion;nuclear part;nucleoplasm;nucleus;organelle;organelle part	Pyrimidine metabolism	5	5	5	12.1	12.1	12.1	50.036	0	10.436	1837000000	9	2.91135	0.0125429	-4.99286	+	-8.16227	Q3U5Q7	Q3U5Q7	UMP-CMP kinase 2, mitochondrial	Cmpk2
25.9045	24.7585	24.4502	26.1297	26.7787	26.8441	+	EXP_CTRL	biological regulation;cellular component assembly;cellular component assembly at cellular level;cellular component organization;cellular component organization at cellular level;cellular component organization or biogenesis;cellular component organization or biogenesis at cellular level;cellular macromolecular complex assembly;cellular macromolecular complex subunit organization;cellular process;…	binding;nucleic acid binding;RNA binding;translation factor activity, nucleic acid binding;translation initiation factor activity	cell part;cytoplasmic part;eukaryotic 43S preinitiation complex;eukaryotic 48S preinitiation complex;eukaryotic translation initiation factor 3 complex;intracellular part;macromolecular complex;protein complex;ribonucleoprotein complex;translation preinitiation complex	RNA transport	4	4	4	15.3	15.3	15.3	29.343	0	3.3875	254720000	5	1.44396	0.0455534	1.54643	+	3.10695	Q3UGC7;Q66JS6	Q3UGC7;Q66JS6	Eukaryotic translation initiation factor 3 subunit J-A;Eukaryotic translation initiation factor 3 subunit J-B	Eif3j1;Eif3j2
24.5625	23.519	24.159	25.7956	25.6041	26.7246	+	EXP_CTRL	biological regulation;cell surface receptor linked signaling pathway;cellular process;cellular response to stimulus;enzyme linked receptor protein signaling pathway;platelet-derived growth factor receptor signaling pathway;regulation of biological process;regulation of cellular process;response to stimulus;signal transduction;transmembrane receptor protein tyrosine kinase signaling pathway	binding;growth factor binding;platelet-derived growth factor binding;protein binding	extracellular region part;extracellular space		3	3	3	24.3	24.3	24.3	20.605	0	4.3941	154560000	5	1.88407	0.0242681	1.96123	+	4.25941	Q3UHX2	Q3UHX2	28 kDa heat- and acid-stable phosphoprotein	Pdap1
28.921	30.1631	30.2789	28.0148	28.3295	26.796	+	EXP_CTRL	biosynthetic process;carboxylic acid biosynthetic process;carboxylic acid metabolic process;cellular biosynthetic process;cellular ketone metabolic process;cellular lipid metabolic process;cellular metabolic process;cellular process;fatty acid biosynthetic process;fatty acid metabolic process;lipid biosynthetic process;lipid metabolic process;metabolic process;monocarboxylic acid metabolic proces…	acid-thiol ligase activity;adenyl nucleotide binding;adenyl ribonucleotide binding;ATP binding;binding;butyrate-CoA ligase activity;catalytic activity;cation binding;fatty acid ligase activity;ion binding;ligase activity;ligase activity, forming carbon-sulfur bonds;metal ion binding;nucleotide binding;purine nucleotide binding;purine ribonucleoside triphosphate binding;purine ribonucleotide bindi…	cell part;cytoplasmic part;intracellular membrane-bounded organelle;intracellular organelle;intracellular organelle lumen;intracellular organelle part;intracellular part;membrane-bounded organelle;membrane-enclosed lumen;mitochondrial matrix;mitochondrial part;mitochondrion;organelle;organelle lumen;organelle part	Butanoate metabolism	17	17	17	34.5	34.5	34.5	65.622	0	62.848	2745000000	34	1.50305	0.0417974	-2.07424	+	-3.24912	Q3UNX5;Q3UNX5-2	Q3UNX5;Q3UNX5-2	Acyl-coenzyme A synthetase ACSM3, mitochondrial	Acsm3
29.2585	29.112	29.1027	30.4409	30.4774	30.6615	+	EXP_CTRL		binding;catalytic activity;cation binding;hydrolase activity;ion binding;metal ion binding;metallopeptidase activity;peptidase activity;peptidase activity, acting on L-amino acid peptides	cell part;cytoplasmic part;endoplasmic reticulum membrane;endoplasmic reticulum part;integral to membrane;intracellular organelle part;intracellular part;intrinsic to membrane;membrane;membrane part;organelle membrane;organelle part		16	16	16	23.7	23.7	23.7	100.15	0	109	4718600000	60	4.06298	0.0257778	1.36887	+	16.1258	Q3UVK0;F6TQS9;Q3UVK0-2;G8JL46	Q3UVK0	Endoplasmic reticulum metallopeptidase 1	Ermp1
25.9839	23.9186	24.4951	26.71	27.1939	26.5213	+	EXP_CTRL			collagen;extracellular matrix part;extracellular membrane-bounded organelle;extracellular organelle;extracellular region part;extracellular vesicular exosome;membrane-bounded organelle;membrane-bounded vesicle;organelle;vesicle		3	3	3	18.5	18.5	18.5	20.853	0.00031969	2.8364	393530000	5	1.44323	0.0455543	2.00924	+	3.10521	Q4ZJN1-2;Q4ZJN1	Q4ZJN1-2;Q4ZJN1	Complement C1q and tumor necrosis factor-related protein 9	C1qtnf9
23.7277	23.9982	23.4114	26.3652	26.6094	26.1122	+	EXP_CTRL	biological regulation;negative regulation of biological process;negative regulation of cell communication;negative regulation of cellular process;negative regulation of Ras protein signal transduction;negative regulation of response to stimulus;negative regulation of signal transduction;negative regulation of signaling;negative regulation of small GTPase mediated signal transduction;positive regu…	binding;cation binding;ion binding;metal ion binding;transition metal ion binding;zinc ion binding	cell part;cytoplasm;cytoskeleton;intracellular non-membrane-bounded organelle;intracellular organelle;intracellular part;non-membrane-bounded organelle;organelle		5	5	5	9.2	9.2	9.2	82.759	0	5.6865	190270000	7	3.54828	0.0138909	2.64982	+	11.9286	Q505D9	Q505D9	Tripartite motif-containing protein 67	Trim67
23.9187	24.3844	23.9264	25.9631	25.6487	26.5876	+	EXP_CTRL	anatomical structure development;biological regulation;cell surface receptor linked signaling pathway;cellular component organization;cellular component organization or biogenesis;cellular membrane organization;cellular process;cellular response to stimulus;chordate embryonic development;developmental process;embryo development;embryo development ending in birth or egg hatching;embryonic organ de…	binding;lipid binding	cell part;clathrin coat;clathrin coat of endocytic vesicle;clathrin vesicle coat;cytoplasmic part;cytoplasmic vesicle part;Golgi apparatus;intracellular membrane-bounded organelle;intracellular organelle;intracellular organelle part;intracellular part;macromolecular complex;membrane coat;membrane part;membrane-bounded organelle;nuclear part;nucleoplasm;organelle;organelle part;protein complex;ves…	Endocytosis	4	4	4	9.5	9.5	9.5	61.648	0	6.815	162310000	8	2.48828	0.0179242	1.98994	+	6.29774	Q5NCM6;Q8CHU3-2;Q8CHU3;Q5NCM5;J3QNT7;F7CUV7;A8Y5D4	Q5NCM6;Q8CHU3-2;Q8CHU3;Q5NCM5;J3QNT7;F7CUV7	Epsin-2	Epn2
24.4938	24.6755	23.6948	25.5295	25.5733	25.5415	+	EXP_CTRL	biological regulation;cellular process;cellular response to stimulus;establishment of localization;establishment of localization in cell;establishment of protein localization;intracellular protein transport;intracellular transport;negative regulation of biological process;negative regulation of cell cycle;negative regulation of cell cycle process;negative regulation of cellular component organiza…		cell part;extracellular membrane-bounded organelle;extracellular organelle;extracellular region part;extracellular vesicular exosome;intracellular;membrane-bounded organelle;membrane-bounded vesicle;organelle;vesicle		1	1	1	4.5	4.5	4.5	31.789	0	3.707	164270000	5	1.85618	0.0241905	1.26005	+	4.17934	Q5SRX1-5;Q5SRX1-3;Q5SRX1-4;Q5SRX1-2;Q5SRX1	Q5SRX1-5;Q5SRX1-3;Q5SRX1-4;Q5SRX1-2;Q5SRX1	TOM1-like protein 2	Tom1l2
28.1058	27.8988	27.4774	29.251	29.1185	29.4894	+	EXP_CTRL	biological adhesion;biological regulation;cell adhesion;cellular process;establishment of localization;establishment of protein localization;establishment of protein localization in membrane;establishment of protein localization in plasma membrane;negative regulation of biological process;negative regulation of gene expression;negative regulation of macromolecule metabolic process;negative regula…		acrosomal membrane;adherens junction;anchoring junction;caveola;cell junction;cell part;cell-substrate adherens junction;cell-substrate junction;cytoplasmic membrane-bounded vesicle;cytoplasmic part;cytoplasmic vesicle;cytoplasmic vesicle membrane;cytoplasmic vesicle part;endocytic vesicle;endosome;extracellular membrane-bounded organelle;extracellular organelle;extracellular region part;extracel…	Insulin signaling pathway	12	12	12	34.6	34.6	34.6	47.116	0	34.125	1994200000	29	2.61338	0.0152613	1.45899	+	6.80559	Q5SS83;Q60634-3;Q60634-2;Q60634	Q5SS83;Q60634-3;Q60634-2;Q60634	Flotillin-2	Flot2
24.4499	24.3195	25.1123	26.4631	26.3515	26.2093	+	EXP_CTRL		binding;calcium ion binding;cation binding;enzyme activator activity;enzyme regulator activity;GTPase activator activity;GTPase regulator activity;ion binding;metal ion binding;nucleoside-triphosphatase regulator activity	cell part;integral to membrane;intrinsic to membrane;membrane part		4	4	4	3.8	3.8	3.8	139.92	0	5.5278	212950000	7	2.58584	0.0173734	1.71411	+	6.69089	Q5SVR0-2;Q5SVR0	Q5SVR0-2;Q5SVR0	TBC1 domain family member 9B	Tbc1d9b
27.0425	27.1749	27.4835	28.0991	28.7573	28.3872	+	EXP_CTRL	biological regulation;cellular process;cellular response to stimulus;establishment of localization;establishment of protein localization;positive regulation of biological process;positive regulation of cell communication;positive regulation of cellular process;positive regulation of I-kappaB kinase/NF-kappaB cascade;positive regulation of intracellular protein kinase cascade;positive regulation o…	molecular transducer activity;signal transducer activity	cell part;cytoplasmic part;endoplasmic reticulum membrane;endoplasmic reticulum part;extracellular membrane-bounded organelle;extracellular organelle;extracellular region part;extracellular vesicular exosome;integral to membrane;intracellular organelle part;intracellular part;intrinsic to membrane;membrane;membrane part;membrane-bounded organelle;membrane-bounded vesicle;organelle;organelle membr…		3	3	3	16.5	16.5	16.5	19.097	0	7.3841	1146900000	16	2.15967	0.0193149	1.1809	+	5.11219	Q5SVW9;Q8R1V4	Q5SVW9;Q8R1V4	Transmembrane emp24 domain-containing protein 4	Tmed4
28.5912	28.317	28.5383	29.412	30.5463	30.5241	+	EXP_CTRL	acute inflammatory response;acute-phase response;biological regulation;defense response;establishment of localization;inflammatory response;regulation of biological process;regulation of immune system process;response to stimulus;response to stress;response to wounding;transport		extracellular region part;extracellular space		6	6	5	26.6	26.6	22.2	23.895	0	14.723	3536600000	25	1.92335	0.023316	1.67861	+	4.37404	Q60590	Q60590	Alpha-1-acid glycoprotein 1	Orm1
31.3337	30.7765	31.2084	30.0292	29.9947	29.8567	+	EXP_CTRL	adiponectin-mediated signaling pathway;alcohol metabolic process;amine biosynthetic process;amine metabolic process;biological regulation;biosynthetic process;carboxylic acid biosynthetic process;carboxylic acid metabolic process;carboxylic acid transport;cardiolipin biosynthetic process;cardiolipin metabolic process;cell surface receptor linked signaling pathway;cellular amine metabolic process;…	binding;catalytic activity;fatty acid ligase activity;fatty acid transporter activity;identical protein binding;ligase activity;ligase activity, forming carbon-sulfur bonds;lipid transporter activity;long-chain fatty acid-CoA ligase activity;nucleotide binding;protein binding;protein dimerization activity;protein homodimerization activity;substrate-specific transporter activity;transporter activi…	cell part;cytoplasmic part;cytoplasmic vesicle;endoplasmic reticulum;integral to membrane;intracellular membrane-bounded organelle;intracellular organelle;intracellular part;intrinsic to membrane;membrane;membrane part;membrane-bounded organelle;organelle;plasma membrane;vesicle	PPAR signaling pathway	21	21	19	41.2	41.2	37.8	71.275	0	90.522	7993800000	78	2.53454	0.0177814	-1.146	+	-6.48164	Q60714;A0A1D5RLC0;A0A1D5RM39	Q60714	Long-chain fatty acid transport protein 1	Slc27a1
26.2675	24.5997	24.1607	28.142	26.8413	27.3392	+	EXP_CTRL	alkene biosynthetic process;biosynthetic process;carboxylic acid biosynthetic process;carboxylic acid metabolic process;cellular alkene metabolic process;cellular biosynthetic process;cellular ketone metabolic process;cellular lipid metabolic process;cellular metabolic process;cellular process;fatty acid biosynthetic process;fatty acid metabolic process;icosanoid biosynthetic process;icosanoid me…	antioxidant activity;binding;carbon-sulfur lyase activity;catalytic activity;enzyme activator activity;enzyme regulator activity;glutathione peroxidase activity;glutathione transferase activity;leukotriene-C4 synthase activity;lipid binding;lyase activity;oxidoreductase activity;oxidoreductase activity, acting on peroxide as acceptor;peroxidase activity;transferase activity;transferase activity, …	cell part;cytoplasmic part;endoplasmic reticulum;endoplasmic reticulum membrane;endoplasmic reticulum part;envelope;integral to membrane;intracellular membrane-bounded organelle;intracellular organelle;intracellular organelle part;intracellular part;intrinsic to membrane;membrane;membrane part;membrane-bounded organelle;nuclear envelope;nuclear membrane;nuclear outer membrane;nuclear part;organel…	Arachidonic acid metabolism	4	4	4	22.7	22.7	22.7	16.814	0	7.6574	514350000	7	1.5086	0.0410645	2.43157	+	3.26267	Q60860;Q8K355	Q60860;Q8K355	Leukotriene C4 synthase	Ltc4s
33.3892	33.6623	33.833	32.4368	32.7883	32.5565	+	EXP_CTRL	biosynthetic process;cellular biosynthetic process;cellular ketone metabolic process;cellular metabolic process;cellular process;coenzyme biosynthetic process;coenzyme metabolic process;cofactor biosynthetic process;cofactor metabolic process;metabolic process;oxidoreduction coenzyme metabolic process;phosphate-containing compound metabolic process;phosphorus metabolic process;phosphorylation;qui…	adenyl nucleotide binding;adenyl ribonucleotide binding;ADP binding;ATP binding;binding;catalytic activity;kinase activity;nucleotide binding;purine nucleotide binding;purine ribonucleoside triphosphate binding;purine ribonucleotide binding;ribonucleotide binding;transferase activity;transferase activity, transferring phosphorus-containing groups	cell part;cytoplasmic part;integral to membrane;intracellular membrane-bounded organelle;intracellular organelle;intracellular part;intrinsic to membrane;membrane part;membrane-bounded organelle;mitochondrion;organelle		22	22	22	45.1	45.1	45.1	71.742	0	185.67	47607000000	169	2.47704	0.0176567	-1.03428	+	-6.25374	Q60936;F7B1B6;Q60936-2;A0A0A6YXD9;E0CYD3;E0CYT4;E0CYG7;E0CZ05;E0CXT4;E0CXR6;E0CYC1;E0CXR1;A0A0A6YXI0;E0CXI5;F6T0A8	Q60936;F7B1B6;Q60936-2	Atypical kinase ADCK3, mitochondrial	Adck3
27.4688	26.9303	27.0394	27.7403	28.6139	28.8022	+	EXP_CTRL	activation of immune response;biological regulation;complement activation;complement activation, classical pathway;defense response;humoral immune response;immune effector process;immune response;immune system process;innate immune response;macromolecule metabolic process;metabolic process;positive regulation of biological process;positive regulation of immune response;positive regulation of immu…	binding;cargo receptor activity;catalytic activity;cation binding;endopeptidase activity;hydrolase activity;ion binding;metal ion binding;peptidase activity;peptidase activity, acting on L-amino acid peptides;receptor activity;scavenger receptor activity;serine hydrolase activity;serine-type endopeptidase activity;serine-type peptidase activity	cell part;extracellular membrane-bounded organelle;extracellular organelle;extracellular region part;extracellular space;extracellular vesicular exosome;intracellular membrane-bounded organelle;intracellular organelle;intracellular part;membrane;membrane-bounded organelle;membrane-bounded vesicle;nucleus;organelle;vesicle	Complement and coagulation cascades;Staphylococcus aureus infection	5	5	5	8.5	8.5	8.5	67.26	0	11.995	1173900000	19	1.55833	0.036628	1.2393	+	3.38534	Q61129;A0A0G2JF07	Q61129	Complement factor I;Complement factor I heavy chain;Complement factor I light chain	Cfi
32.7794	32.9424	32.7111	33.2854	34.4147	34.3324	+	EXP_CTRL	activation of MAPK activity;anatomical structure development;biological regulation;catabolic process;cell activation;cell proliferation;cellular catabolic process;cellular macromolecule metabolic process;cellular metabolic process;cellular process;cellular protein metabolic process;cellular response to chemical stimulus;cellular response to hydrogen peroxide;cellular response to oxidative stress;…	antioxidant activity;binding;catalytic activity;oxidoreductase activity;oxidoreductase activity, acting on paired donors, with incorporation or reduction of molecular oxygen;oxidoreductase activity, acting on peroxide as acceptor;peroxidase activity;peroxiredoxin activity;selenium binding;thioredoxin peroxidase activity	cell part;cytoplasmic part;extracellular membrane-bounded organelle;extracellular organelle;extracellular region part;extracellular vesicular exosome;intracellular membrane-bounded organelle;intracellular organelle;intracellular part;membrane-bounded organelle;membrane-bounded vesicle;mitochondrion;myelin sheath;organelle;vesicle		11	11	11	45.5	45.5	45.5	21.778	0	81.04	56479000000	88	1.50081	0.0417434	1.19989	+	3.24367	Q61171;D3Z4A4	Q61171;D3Z4A4	Peroxiredoxin-2	Prdx2
30.6363	30.2454	30.1879	31.6785	31.4851	31.8751	+	EXP_CTRL	actin cytoskeleton organization;actin filament bundle assembly;actin filament organization;actin filament-based process;anatomical structure morphogenesis;biological regulation;cell activation;cell activation involved in immune response;cell migration;cell motility;cellular component assembly;cellular component assembly at cellular level;cellular component disassembly;cellular component disassemb…	actin binding;actin filament binding;binding;calcium ion binding;cation binding;cytoskeletal protein binding;identical protein binding;ion binding;metal ion binding;protein binding	actin cytoskeleton;actin filament;actin filament bundle;actomyosin;adherens junction;anchoring junction;cell junction;cell part;cell projection;cell projection membrane;cell projection part;cell-substrate adherens junction;cell-substrate junction;cytoplasm;cytoplasmic part;cytoskeletal part;cytoskeleton;cytosol;extracellular membrane-bounded organelle;extracellular organelle;extracellular region …		26	26	23	49.8	49.8	44.5	70.148	0	187.57	10937000000	118	2.73571	0.0140638	1.32304	+	7.33621	Q61233;D3YZ25;D3YVW8;D3Z7D9;D3Z311	Q61233	Plastin-2	Lcp1
29.9559	30.251	29.4758	30.8144	31.4965	30.7388	+	EXP_CTRL	anatomical structure development;anatomical structure morphogenesis;astrocyte development;axon extension;axon extension involved in development;axon extension involved in regeneration;axon guidance;biological adhesion;cell adhesion;cell development;cell growth;cell morphogenesis;cell morphogenesis involved in differentiation;cell projection organization;cellular component morphogenesis;cellular c…	binding;integrin binding;protein binding;protein complex binding;receptor binding	basal lamina;basement membrane;extracellular matrix part;extracellular membrane-bounded organelle;extracellular organelle;extracellular region;extracellular region part;extracellular vesicular exosome;laminin complex;laminin-3 complex;macromolecular complex;membrane-bounded organelle;membrane-bounded vesicle;organelle;protein complex;synapse;vesicle	Amoebiasis;ECM-receptor interaction;Focal adhesion;Pathways in cancer;Small cell lung cancer;Toxoplasmosis	32	32	32	21	21	21	196.58	0	100.42	7396900000	94	1.56347	0.0362816	1.12238	+	3.39818	Q61292;A0A0A6YY71	Q61292	Laminin subunit beta-2	Lamb2
25.6998	25.8553	26.1021	27.8529	27.8912	28.216	+	EXP_CTRL	aging;amine metabolic process;anatomical structure development;beta-amyloid metabolic process;carboxylic acid metabolic process;cell aging;cellular amide metabolic process;cellular amine metabolic process;cellular amino acid metabolic process;cellular ketone metabolic process;cellular lactam metabolic process;cellular macromolecule metabolic process;cellular metabolic process;cellular modified am…	binding;catalytic activity;cation binding;endopeptidase activity;exopeptidase activity;hydrolase activity;ion binding;metal ion binding;metalloendopeptidase activity;metallopeptidase activity;peptidase activity;peptidase activity, acting on L-amino acid peptides;peptide binding;transition metal ion binding;zinc ion binding	adherens junction;anchoring junction;axon;brush border;cell junction;cell part;cell projection;cell projection part;cell-substrate adherens junction;cell-substrate junction;clathrin-coated vesicle;coated vesicle;cytoplasm;cytoplasmic membrane-bounded vesicle;cytoplasmic part;cytoplasmic vesicle;dendrite;extracellular membrane-bounded organelle;extracellular organelle;extracellular region part;ext…	Alzheimer's disease;Hematopoietic cell lineage;Protein digestion and absorption;Renin-angiotensin system	8	8	8	12.5	12.5	12.5	85.701	0	16.857	721290000	18	3.66691	0.0164	2.10099	+	12.7907	Q61391;A0A0A6YY36;A0A0A6YWB9;A0A0A6YW93	Q61391	Neprilysin	Mme
30.1263	30.488	30.0539	31.8289	31.857	32.3305	+	EXP_CTRL	acute inflammatory response;acute-phase response;anatomical structure development;anatomical structure morphogenesis;biological regulation;defense response;defense response to bacterium;developmental process;gamete generation;immune system process;inflammatory response;liver development;male gamete generation;multicellular organismal process;multicellular organismal reproductive process;multi-org…	antioxidant activity;binding;catalytic activity;hemoglobin binding;protein binding	blood microparticle;cell part;cytoplasmic part;endoplasmic reticulum;extracellular membrane-bounded organelle;extracellular organelle;extracellular region part;extracellular space;extracellular vesicular exosome;Golgi apparatus;haptoglobin-hemoglobin complex;intracellular membrane-bounded organelle;intracellular organelle;intracellular part;macromolecular complex;membrane-bounded organelle;membra…		10	10	10	26.2	26.2	26.2	38.752	0	97.669	13202000000	64	2.96889	0.0110236	1.78274	+	8.45061	Q61646	Q61646	Haptoglobin;Haptoglobin alpha chain;Haptoglobin beta chain	Hp
29.3365	28.6611	28.5413	30.7553	30.5541	30.6606	+	EXP_CTRL	amine biosynthetic process;amine metabolic process;anatomical structure development;aspartate family amino acid metabolic process;biological regulation;biosynthetic process;carboxylic acid biosynthetic process;carboxylic acid metabolic process;cell cycle arrest;cell cycle process;cell development;cell differentiation;cell projection organization;cellular amine metabolic process;cellular amino aci…	binding;catalytic activity;coenzyme binding;cofactor binding;NAD binding;nucleotide binding;oxidoreductase activity;oxidoreductase activity, acting on CH-OH group of donors;oxidoreductase activity, acting on the CH-OH group of donors, NAD or NADP as acceptor;phosphoglycerate dehydrogenase activity	cell part;extracellular membrane-bounded organelle;extracellular organelle;extracellular region part;extracellular vesicular exosome;membrane-bounded organelle;membrane-bounded vesicle;myelin sheath;organelle;vesicle	Glycine, serine and threonine metabolism;Methane metabolism	10	10	10	18.6	18.6	18.6	56.585	0	25.306	4858500000	41	2.68684	0.0147065	1.81035	+	7.12005	Q61753;F6ZSB7	Q61753	D-3-phosphoglycerate dehydrogenase	Phgdh
27.4663	28.2162	26.884	29.6204	29.188	30.3725	+	EXP_CTRL	establishment of localization;ion transport;transport	actin binding;actin filament binding;binding;cation binding;cytoskeletal protein binding;ion binding;ion transmembrane transporter activity;metal ion binding;protein binding;substrate-specific transmembrane transporter activity;substrate-specific transporter activity;transition metal ion binding;transmembrane transporter activity;transporter activity;zinc ion binding	adherens junction;anchoring junction;cell cortex part;cell junction;cell part;cell-substrate adherens junction;cell-substrate junction;cortical actin cytoskeleton;cortical cytoskeleton;cytoplasm;cytoplasmic part;cytoskeletal part;cytoskeleton;extracellular membrane-bounded organelle;extracellular organelle;extracellular region part;extracellular vesicular exosome;focal adhesion;intracellular non-…		8	8	8	28.5	28.5	28.5	29.994	0	33.828	2663600000	29	1.88268	0.0242254	2.20481	+	4.25541	Q61792;A2A6G9;A2A6H0;A2A6G6;A2A6G7;A2A6G8;A2A6H1;A2A6G5;E9Q0N6;A2A6G0;A2A6G4	Q61792;A2A6G9;A2A6H0;A2A6G6;A2A6G7;A2A6G8	LIM and SH3 domain protein 1	Lasp1
28.9751	28.7595	28.4804	30.544	30.1676	30.2839	+	EXP_CTRL	aromatic compound catabolic process;catabolic process;cellular aromatic compound metabolic process;cellular catabolic process;cellular metabolic process;cellular process;metabolic process;response to chemical stimulus;response to oxidative stress;response to stimulus;response to stress	arylesterase activity;binding;carboxylic ester hydrolase activity;catalytic activity;cation binding;hydrolase activity;hydrolase activity, acting on ester bonds;identical protein binding;ion binding;metal ion binding;protein binding	cell part;cytoplasmic part;extracellular region;intracellular membrane-bounded organelle;intracellular organelle;intracellular part;lysosome;lytic vacuole;membrane;membrane-bounded organelle;mitochondrion;nucleus;organelle;plasma membrane;vacuole	Aminobenzoate degradation;Bisphenol degradation	12	12	12	50.3	50.3	50.3	39.617	0	85.794	4008700000	39	3.03386	0.0111579	1.59348	+	8.78727	Q62086	Q62086	Serum paraoxonase/arylesterase 2	Pon2
24.313	23.7059	24.5389	26.7638	26.5546	27.1941	+	EXP_CTRL	anatomical structure morphogenesis;biological regulation;cell part morphogenesis;cell projection morphogenesis;cell projection organization;cellular component assembly;cellular component assembly at cellular level;cellular component morphogenesis;cellular component organization;cellular component organization at cellular level;cellular component organization or biogenesis;cellular component organ…	actin binding;actin filament binding;binding;cytoskeletal protein binding;protein binding;protein domain specific binding	cell cortex;cell junction;cell part;cell projection;clathrin coated vesicle membrane;coated vesicle membrane;cytoplasm;cytoplasmic part;cytoplasmic vesicle membrane;cytoplasmic vesicle part;cytoskeletal part;cytosol;dendrite;extracellular membrane-bounded organelle;extracellular organelle;extracellular region part;extracellular vesicular exosome;Golgi apparatus part;Golgi membrane;intracellular n…		7	7	7	24.1	24.1	24.1	48.341	0	17.429	267610000	14	2.9786	0.0112	2.65159	+	8.50014	Q62418-3;Q62418-2;Q62418	Q62418-3;Q62418-2;Q62418	Drebrin-like protein	Dbnl
33.804	34.0484	34.1553	33.19	32.8527	32.8877	+	EXP_CTRL		binding;catalytic activity;cation transmembrane transporter activity;cytochrome-c oxidase activity;heme-copper terminal oxidase activity;hydrogen ion transmembrane transporter activity;inorganic cation transmembrane transporter activity;ion transmembrane transporter activity;monovalent inorganic cation transmembrane transporter activity;oxidoreductase activity;oxidoreductase activity, acting on a…	cell part;cytoplasmic part;extracellular membrane-bounded organelle;extracellular organelle;extracellular region part;extracellular vesicular exosome;intracellular membrane-bounded organelle;intracellular organelle;intracellular organelle part;intracellular part;macromolecular complex;membrane;membrane part;membrane-bounded organelle;membrane-bounded vesicle;mitochondrial inner membrane;mitochond…	Alzheimer's disease;Huntington's disease;Oxidative phosphorylation;Parkinson's disease	8	8	8	86.6	86.6	86.6	9.3267	0	23.176	58538000000	39	2.62934	0.0146791	-1.02578	+	-6.87288	Q62425;A0A0N4SVQ1	Q62425;A0A0N4SVQ1	Cytochrome c oxidase subunit NDUFA4	Ndufa4
25.9392	26.0581	25.6737	27.8188	28.1709	28.7692	+	EXP_CTRL	actin cytoskeleton organization;actin filament bundle assembly;actin filament organization;actin filament-based process;biological adhesion;biological regulation;cell adhesion;cell surface receptor linked signaling pathway;cell-matrix adhesion;cell-substrate adhesion;cellular component assembly;cellular component assembly at cellular level;cellular component organization;cellular component organi…	binding;cation binding;ion binding;metal ion binding;transition metal ion binding;zinc ion binding	actin filament bundle;actomyosin;adherens junction;anchoring junction;cell junction;cell part;cell-cell adherens junction;cell-cell junction;cell-substrate adherens junction;cell-substrate junction;cytoplasm;cytoskeletal part;focal adhesion;intracellular membrane-bounded organelle;intracellular organelle;intracellular organelle part;intracellular part;membrane-bounded organelle;nucleus;organelle;…	Focal adhesion	7	7	7	21.4	21.4	21.4	57.026	0	37.695	844970000	13	2.85354	0.0137143	2.36266	+	7.88163	Q7TQE2;Q62523;A0A0N4SVD2;A0A0N4SUX7;A0A0N4SVP4	Q7TQE2;Q62523	Zyxin	Zyx
32.2371	32.4437	32.0565	33.7362	33.3726	34.1714	+	EXP_CTRL	biological regulation;positive regulation of biological process;positive regulation of biosynthetic process;positive regulation of cellular biosynthetic process;positive regulation of cellular metabolic process;positive regulation of cellular process;positive regulation of gene expression;positive regulation of macromolecule biosynthetic process;positive regulation of macromolecule metabolic proc…	binding;enzyme binding;kinase binding;lipid binding;phosphatidylserine binding;phospholipid binding;protein binding;protein kinase binding;protein kinase C binding	caveola;cell part;cytoplasm;cytoplasmic part;cytosol;intracellular part;membrane part;membrane raft;plasma membrane part		22	22	22	55.5	55.5	55.5	46.763	0	177.83	45245000000	111	2.38467	0.0171803	1.51426	+	5.90185	Q63918	Q63918	Serum deprivation-response protein	Sdpr
28.0396	27.641	27.9096	28.9717	29.0959	28.9631	+	EXP_CTRL	alcohol biosynthetic process;alcohol catabolic process;alcohol metabolic process;alditol catabolic process;alditol metabolic process;biosynthetic process;carbohydrate biosynthetic process;carbohydrate catabolic process;carbohydrate metabolic process;catabolic process;cell motility;cellular biosynthetic process;cellular carbohydrate biosynthetic process;cellular carbohydrate catabolic process;cell…	binding;catalytic activity;cation binding;coenzyme binding;cofactor binding;ion binding;L-iditol 2-dehydrogenase activity;metal ion binding;NAD binding;nucleotide binding;oxidoreductase activity;oxidoreductase activity, acting on CH-OH group of donors;oxidoreductase activity, acting on the CH-OH group of donors, NAD or NADP as acceptor;transition metal ion binding;zinc ion binding	cell part;cell projection;cilium;cytoplasmic part;extracellular membrane-bounded organelle;extracellular organelle;extracellular region part;extracellular vesicular exosome;intracellular membrane-bounded organelle;intracellular organelle;intracellular organelle part;intracellular part;membrane;membrane-bounded organelle;membrane-bounded vesicle;mitochondrial membrane;mitochondrial part;mitochondr…	Fructose and mannose metabolism	7	7	7	27.2	27.2	27.2	38.249	0	20.162	1742300000	24	3.10655	0.0114175	1.14689	+	9.17852	Q64442	Q64442	Sorbitol dehydrogenase	Sord
25.9089	25.6833	24.6067	26.9099	27.6937	26.7733	+	EXP_CTRL	cell differentiation;cellular component organization;cellular component organization or biogenesis;cellular developmental process;cellular membrane organization;cellular process;collagen catabolic process;collagen metabolic process;developmental process;endocytosis;establishment of localization;macromolecule metabolic process;membrane invagination;membrane organization;metabolic process;multicell…	binding;carbohydrate binding;collagen binding;protein binding	adherens junction;anchoring junction;cell junction;cell part;cell surface;cell-substrate adherens junction;cell-substrate junction;focal adhesion;integral to membrane;intrinsic to membrane;membrane;membrane part;plasma membrane	ko05152;Phagosome	5	5	5	5.5	5.5	5.5	167.07	0	12.717	431700000	7	1.60256	0.0347626	1.72598	+	3.49669	Q64449;A2AAA9;Q64449-2	Q64449;A2AAA9	C-type mannose receptor 2	Mrc2
29.471	29.1575	29.4132	30.4218	30.3404	30.5858	+	EXP_CTRL	benzene-containing compound metabolic process;biphenyl metabolic process;catabolic process;cellular aromatic compound metabolic process;cellular catabolic process;cellular metabolic process;cellular process;drug catabolic process;drug metabolic process;exogenous drug catabolic process;fluorene metabolic process;metabolic process	aromatase activity;binding;catalytic activity;cation binding;drug binding;fluorene oxygenase activity;heme binding;ion binding;iron ion binding;metal ion binding;monooxygenase activity;oxidoreductase activity;oxidoreductase activity, acting on paired donors, with incorporation or reduction of molecular oxygen;oxidoreductase activity, acting on paired donors, with incorporation or reduction of mol…	cell part;cytoplasmic part;endoplasmic reticulum membrane;endoplasmic reticulum part;integral to membrane;intracellular organelle part;intracellular part;intrinsic to membrane;membrane;membrane part;organelle membrane;organelle part		18	18	18	37.4	37.4	37.4	58.9	0	53.043	4724000000	68	3.10237	0.0112	1.10213	+	9.15557	Q64462;F6X6A4;A0A0A6YY50;A2A9Y7;Q6A152	Q64462;F6X6A4	Cytochrome P450 4B1	Cyp4b1
27.8787	27.4076	28.0798	28.7547	29.7231	29.6178	+	EXP_CTRL	anatomical structure homeostasis;antigen processing and presentation;antigen processing and presentation of peptide antigen;antigen processing and presentation of peptide antigen via MHC class I;biological adhesion;biological regulation;cell adhesion;cellular process;detection of chemical stimulus;detection of chemical stimulus involved in sensory perception;detection of chemical stimulus involve…	antigen binding;binding;glycoprotein binding;peptide antigen binding;peptide binding;protein binding	cell part;extracellular membrane-bounded organelle;extracellular organelle;extracellular region part;extracellular space;extracellular vesicular exosome;intracellular membrane-bounded organelle;intracellular organelle;intracellular part;macromolecular complex;membrane;membrane part;membrane-bounded organelle;membrane-bounded vesicle;MHC class I protein complex;MHC protein complex;nucleus;organell…		9	9	9	36.5	36.5	36.5	35.332	0	29.578	2067600000	33	1.90152	0.023585	1.5765	+	4.31009	Q64726	Q64726	Zinc-alpha-2-glycoprotein	Azgp1
32.8799	33.4911	32.6146	33.9913	33.8736	34.1388	+	EXP_CTRL	adherens junction assembly;adherens junction organization;anatomical structure morphogenesis;apical junction assembly;axon extension;biological adhesion;biological regulation;cell adhesion;cell growth;cell junction assembly;cell junction organization;cell projection assembly;cell projection organization;cell-cell adhesion;cell-cell junction assembly;cell-cell junction organization;cell-matrix adh…	alpha-catenin binding;binding;dystroglycan binding;glycoprotein binding;protein binding;structural molecule activity	actin cytoskeleton;adherens junction;anchoring junction;cell junction;cell part;cell-cell adherens junction;cell-cell junction;cell-substrate adherens junction;cell-substrate junction;contractile fiber part;costamere;cytoplasm;cytoplasmic part;cytoskeleton;extracellular membrane-bounded organelle;extracellular organelle;extracellular region part;extracellular vesicular exosome;fascia adherens;foc…	Adherens junction;Amoebiasis;Bacterial invasion of epithelial cells;Focal adhesion;Leukocyte transendothelial migration;Regulation of actin cytoskeleton;Shigellosis	63	63	63	66.9	66.9	66.9	116.72	0	323.31	63376000000	393	1.68802	0.03027	1.00605	+	3.71798	Q64727;A0A286YDJ4	Q64727	Vinculin	Vcl
26.2467	26.4928	26.1306	29.215	29.9548	29.2933	+	EXP_CTRL	cell differentiation;cellular developmental process;cellular process;developmental process;osteoblast differentiation	binding;cation binding;ion binding;metal ion binding	actin filament bundle;actomyosin;adherens junction;anchoring junction;cell cortex part;cell junction;cell part;cell-substrate adherens junction;cell-substrate junction;cortical cytoskeleton;cytoplasm;cytoplasmic part;cytoskeletal part;cytoskeleton;extracellular membrane-bounded organelle;extracellular organelle;extracellular region part;extracellular vesicular exosome;focal adhesion;intracellular…	Cardiac muscle contraction;Dilated cardiomyopathy;Hypertrophic cardiomyopathy (HCM)	17	16	16	51.2	51.2	51.2	28.467	0	95.432	1841900000	34	3.61481	0.0173636	3.19769	+	12.4049	Q6IRU2;A0A571BEU1	Q6IRU2	Tropomyosin alpha-4 chain	Tpm4
23.6447	26.0591	24.9831	26.9595	26.9898	27.3972	+	EXP_CTRL		binding;calcium ion binding;cation binding;ion binding;metal ion binding	cell part;cytoplasmic part;endoplasmic reticulum;intracellular membrane-bounded organelle;intracellular organelle;intracellular part;membrane;membrane-bounded organelle;organelle		13	1	1	50.2	7	7	37.117	0	4.9537	378460000	6	1.44768	0.0456168	2.21988	+	3.1158	Q6XLQ8	Q6XLQ8		Calu
26.7831	27.2089	27.2006	25.9782	25.9402	26.0912	+	EXP_CTRL	amine biosynthetic process;amine catabolic process;amine metabolic process;aspartate family amino acid catabolic process;aspartate family amino acid metabolic process;biosynthetic process;carboxylic acid biosynthetic process;carboxylic acid catabolic process;carboxylic acid metabolic process;catabolic process;cellular amine metabolic process;cellular amino acid biosynthetic process;cellular amino…	aldehyde-lyase activity;binding;carbon-carbon lyase activity;catalytic activity;cofactor binding;L-allo-threonine aldolase activity;lyase activity;pyridoxal phosphate binding;threonine aldolase activity;vitamin B6 binding;vitamin binding	cell part;cytoplasmic part;cytosol;intracellular part	Glycine, serine and threonine metabolism	7	7	7	26	26	26	43.496	0	24.349	488540000	16	2.7011	0.0141128	-1.06098	+	-7.18253	Q6XPS7	Q6XPS7		Tha1
31.5995	31.4988	31.443	30.3745	30.7888	30.0603	+	EXP_CTRL	biological regulation;biosynthetic process;cellular biosynthetic process;cellular macromolecule biosynthetic process;cellular macromolecule metabolic process;cellular metabolic process;cellular process;cellular protein metabolic process;macromolecule biosynthetic process;macromolecule metabolic process;metabolic process;positive regulation of biological process;positive regulation of biosynthetic…	binding;nucleic acid binding;RNA binding;rRNA binding;structural constituent of ribosome;structural molecule activity;translation regulator activity	adherens junction;anchoring junction;cell junction;cell part;cell-substrate adherens junction;cell-substrate junction;cytoplasm;cytosolic small ribosomal subunit;extracellular membrane-bounded organelle;extracellular organelle;extracellular region part;extracellular vesicular exosome;focal adhesion;intracellular membrane-bounded organelle;intracellular non-membrane-bounded organelle;intracellular…	Ribosome	15	15	15	51	51	51	22.591	0	29.53	10481000000	75	2.16302	0.0193636	-1.1059	+	-5.12332	Q6ZWN5;F7CJS8;D3YWH9;Q9CXW7;D3Z673;D3YUV6	Q6ZWN5;F7CJS8;D3YWH9;Q9CXW7	40S ribosomal protein S9	Rps9
29.6103	29.9018	29.8249	27.7954	27.4332	27.6249	+	EXP_CTRL	biosynthetic process;cellular biosynthetic process;cellular macromolecule biosynthetic process;cellular macromolecule metabolic process;cellular metabolic process;cellular process;cellular protein metabolic process;macromolecule biosynthetic process;macromolecule metabolic process;metabolic process;primary metabolic process;protein metabolic process;translation	structural constituent of ribosome;structural molecule activity	cell part;cytoplasmic part;intracellular non-membrane-bounded organelle;intracellular organelle;intracellular part;macromolecular complex;non-membrane-bounded organelle;organelle;ribonucleoprotein complex;ribosome	Ribosome	4	4	4	29.3	29.3	29.3	14.552	0	42.352	2642800000	16	4.03512	0.0232	-2.16118	+	-15.8658	Q6ZWV7	Q6ZWV7	60S ribosomal protein L35	Rpl35
28.2485	28.9637	27.8866	26.766	25.7434	24.094	+	EXP_CTRL	biosynthetic process;cellular biosynthetic process;cellular macromolecule biosynthetic process;cellular macromolecule metabolic process;cellular metabolic process;cellular process;cellular protein metabolic process;macromolecule biosynthetic process;macromolecule metabolic process;metabolic process;primary metabolic process;protein metabolic process;translation	structural constituent of ribosome;structural molecule activity	cell part;cytoplasmic part;cytosolic large ribosomal subunit;intracellular non-membrane-bounded organelle;intracellular organelle;intracellular organelle part;intracellular part;large ribosomal subunit;macromolecular complex;membrane;non-membrane-bounded organelle;nuclear part;nucleolus;organelle;organelle part;ribonucleoprotein complex;ribosome	Ribosome	4	4	4	27.6	27.6	27.6	12.254	0	10.505	1138800000	15	1.55228	0.0375222	-2.8318	+	-3.37028	Q6ZWZ4;P47964	Q6ZWZ4;P47964	60S ribosomal protein L36	Rpl36
30.0835	29.9246	30.3044	28.6649	28.9969	27.93	+	EXP_CTRL	biosynthetic process;cellular biosynthetic process;cellular macromolecule biosynthetic process;cellular macromolecule metabolic process;cellular metabolic process;cellular process;cellular protein metabolic process;macromolecule biosynthetic process;macromolecule metabolic process;metabolic process;primary metabolic process;protein metabolic process;translation	structural constituent of ribosome;structural molecule activity	cell part;cytosolic large ribosomal subunit;intracellular membrane-bounded organelle;intracellular organelle;intracellular organelle part;intracellular part;large ribosomal subunit;macromolecular complex;membrane-bounded organelle;nucleus;organelle;organelle part;ribonucleoprotein complex	Ribosome	9	9	9	42.4	42.4	42.4	21.397	0	52.322	3630700000	40	2.03521	0.020434	-1.5736	+	-4.71271	Q6ZWZ7;Q9CPR4;B2RY53	Q6ZWZ7;Q9CPR4	60S ribosomal protein L17	Rpl17
29.5385	30.0734	30.2574	28.8187	28.7941	28.9206	+	EXP_CTRL	2-oxoglutarate metabolic process;amine metabolic process;biosynthetic process;carboxylic acid metabolic process;cellular amine metabolic process;cellular amino acid metabolic process;cellular ketone metabolic process;cellular metabolic process;cellular modified amino acid metabolic process;cellular nitrogen compound metabolic process;cellular process;dicarboxylic acid metabolic process;kynurenine…	binding;carbon-sulfur lyase activity;catalytic activity;cofactor binding;cysteine-S-conjugate beta-lyase activity;identical protein binding;kynurenine-glyoxylate transaminase activity;kynurenine-oxoglutarate transaminase activity;lyase activity;protein binding;protein dimerization activity;protein homodimerization activity;pyridoxal phosphate binding;transaminase activity;transferase activity;tra…	cell part;cytoplasmic part;intracellular membrane-bounded organelle;intracellular organelle;intracellular part;membrane-bounded organelle;mitochondrion;organelle	Selenocompound metabolism;Tryptophan metabolism	10	10	10	32.1	32.1	32.1	47.32	0	43.082	3701000000	43	2.14878	0.0191222	-1.11199	+	-5.07624	Q71RI9-2;Q71RI9;A0A0G2JGE1;D6RJ70	Q71RI9-2;Q71RI9;A0A0G2JGE1	Kynurenine--oxoglutarate transaminase 3	Ccbl2
31.5573	31.7413	32.0923	30.9158	30.4157	30.9547	+	EXP_CTRL			cell part;cytoplasmic part;integral to membrane;intracellular membrane-bounded organelle;intracellular organelle;intracellular organelle part;intracellular part;intrinsic to membrane;membrane;membrane part;membrane-bounded organelle;mitochondrial inner membrane;mitochondrial membrane;mitochondrial part;mitochondrion;organelle;organelle inner membrane;organelle membrane;organelle part		14	14	14	54.7	54.7	54.7	29.26	0	84.615	13262000000	98	1.94002	0.02275	-1.03491	+	-4.42334	Q78IK4;B1AV14	Q78IK4;B1AV14	MICOS complex subunit Mic27	Apool
28.559	28.7723	28.996	27.7172	27.7602	27.8241	+	EXP_CTRL	activation of caspase activity;biological regulation;establishment of localization;positive regulation of apoptosis;positive regulation of biological process;positive regulation of caspase activity;positive regulation of catalytic activity;positive regulation of cell death;positive regulation of cellular process;positive regulation of hydrolase activity;positive regulation of molecular function;p…		cell part;cytoplasmic part;integral to membrane;intracellular membrane-bounded organelle;intracellular organelle;intracellular organelle part;intracellular part;intrinsic to membrane;membrane;membrane part;membrane-bounded organelle;mitochondrial inner membrane;mitochondrial membrane;mitochondrial part;mitochondrion;organelle;organelle inner membrane;organelle membrane;organelle part		11	11	11	34.4	34.4	34.4	39.94	0	34.755	1606400000	30	2.82852	0.0139641	-1.00865	+	-7.76287	Q791T5-2;Q791T5;D3YXC2;A0A3Q4EC24;A0A3Q4EGL4;A0A3Q4EG99;A0A3Q4EBT8;A0A3Q4EC97;A0A3Q4EIA3;A0A3Q4EGX8	Q791T5-2;Q791T5;D3YXC2;A0A3Q4EC24;A0A3Q4EGL4;A0A3Q4EG99;A0A3Q4EBT8	Mitochondrial carrier homolog 1	Mtch1
30.1777	29.8289	29.7854	31.6441	31.3	31.8489	+	EXP_CTRL	cellular component assembly;cellular component assembly at cellular level;cellular component organization;cellular component organization at cellular level;cellular component organization or biogenesis;cellular component organization or biogenesis at cellular level;cellular macromolecular complex assembly;cellular macromolecular complex subunit organization;cellular process;cellular protein compl…	binding;catalytic activity;GTP binding;GTPase activity;guanyl nucleotide binding;guanyl ribonucleotide binding;hydrolase activity;hydrolase activity, acting on acid anhydrides;hydrolase activity, acting on acid anhydrides, in phosphorus-containing anhydrides;nucleoside-triphosphatase activity;nucleotide binding;purine nucleotide binding;purine ribonucleoside triphosphate binding;purine ribonucleo…	cell part;cytoplasm;cytoskeletal part;extracellular membrane-bounded organelle;extracellular organelle;extracellular region part;extracellular vesicular exosome;intracellular membrane-bounded organelle;intracellular organelle;intracellular organelle part;intracellular part;macromolecular complex;membrane-bounded organelle;membrane-bounded vesicle;microtubule;nucleus;organelle;organelle part;prote…	Gap junction;Pathogenic Escherichia coli infection;Phagosome	23	5	1	53.3	16.9	2.7	49.906	0	43.059	10356000000	42	2.92432	0.011942	1.66703	+	8.2265	Q7TMM9	Q7TMM9	Tubulin beta-2A chain	Tubb2a
27.9389	28.0723	28.0877	29.1963	28.876	29.5726	+	EXP_CTRL		binding;cation binding;heme binding;ion binding;iron ion binding;lipid binding;metal ion binding;steroid binding;tetrapyrrole binding;transition metal ion binding	cell part;endomembrane system;integral to membrane;intrinsic to membrane;membrane;membrane part		6	6	6	32.3	32.3	32.3	23.334	0	26.791	1978100000	24	2.33389	0.0160599	1.18197	+	5.71553	Q80UU9	Q80UU9	Membrane-associated progesterone receptor component 2	Pgrmc2
29.3804	29.5058	29.6285	28.6906	28.4824	28.2601	+	EXP_CTRL	alcohol metabolic process;biological regulation;carbohydrate homeostasis;carbohydrate metabolic process;cell proliferation;cellular carbohydrate metabolic process;cellular chemical homeostasis;cellular glucose homeostasis;cellular homeostasis;cellular macromolecule metabolic process;cellular metabolic process;cellular process;cellular protein metabolic process;cellular response to carbohydrate st…	adenyl nucleotide binding;adenyl ribonucleotide binding;ATP binding;binding;catalytic activity;kinase activity;nucleotide binding;phosphotransferase activity, alcohol group as acceptor;protein kinase activity;protein serine/threonine kinase activity;purine nucleotide binding;purine ribonucleoside triphosphate binding;purine ribonucleotide binding;pyruvate dehydrogenase (acetyl-transferring) kinas…	cell part;cytoplasmic part;intracellular membrane-bounded organelle;intracellular organelle;intracellular organelle lumen;intracellular organelle part;intracellular part;macromolecular complex;membrane;membrane-bounded organelle;membrane-enclosed lumen;mitochondrial matrix;mitochondrial part;mitochondrial pyruvate dehydrogenase complex;mitochondrion;organelle;organelle lumen;organelle part;plasma…	Fc epsilon RI signaling pathway;Hepatitis C;Neurotrophin signaling pathway;T cell receptor signaling pathway;Toxoplasmosis	12	11	11	39.4	37.3	37.3	48.994	0	89.294	2488300000	30	2.69609	0.0148543	-1.02722	+	-7.16055	Q8BFP9;Q922H2	Q8BFP9	[Pyruvate dehydrogenase (acetyl-transferring)] kinase isozyme 1, mitochondrial	Pdk1
25.5816	25.7424	25.8807	23.4781	25.0427	24.1627	+	EXP_CTRL	amine metabolic process;amino acid activation;asparaginyl-tRNA aminoacylation;carboxylic acid metabolic process;cellular amine metabolic process;cellular amino acid metabolic process;cellular ketone metabolic process;cellular macromolecule metabolic process;cellular metabolic process;cellular nitrogen compound metabolic process;cellular process;macromolecule metabolic process;metabolic process;nc…	adenyl nucleotide binding;adenyl ribonucleotide binding;aminoacyl-tRNA ligase activity;asparagine-tRNA ligase activity;ATP binding;binding;catalytic activity;ligase activity;ligase activity, forming aminoacyl-tRNA and related compounds;ligase activity, forming carbon-oxygen bonds;nucleic acid binding;nucleotide binding;purine nucleotide binding;purine ribonucleoside triphosphate binding;purine ri…	cell part;cytoplasmic part;intracellular membrane-bounded organelle;intracellular organelle;intracellular organelle lumen;intracellular organelle part;intracellular part;membrane-bounded organelle;membrane-enclosed lumen;mitochondrial matrix;mitochondrial part;mitochondrion;organelle;organelle lumen;organelle part	Aminoacyl-tRNA biosynthesis	4	4	4	6.9	6.9	6.9	53.961	0	3.1508	166720000	6	1.51118	0.0411127	-1.50704	+	-3.26896	Q8BGV0;D3YV21	Q8BGV0;D3YV21	Probable asparagine--tRNA ligase, mitochondrial	Nars2
28.0821	27.6452	28.4736	26.5098	24.9663	23.8504	+	EXP_CTRL	activation of immune response;biological regulation;cell death;cellular process;complement activation;complement activation, alternative pathway;complement activation, classical pathway;cytolysis;death;defense response;humoral immune response;immune effector process;immune response;immune system process;innate immune response;macromolecule metabolic process;metabolic process;positive regulation o…		cell part;extracellular membrane-bounded organelle;extracellular organelle;extracellular region part;extracellular space;extracellular vesicular exosome;macromolecular complex;membrane attack complex;membrane part;membrane-bounded organelle;membrane-bounded vesicle;organelle;plasma membrane part;pore complex;protein complex;vesicle	Amoebiasis;Complement and coagulation cascades;Prion diseases;Systemic lupus erythematosus	7	7	7	15.3	15.3	15.3	66.229	0	21.692	770520000	12	1.66759	0.031367	-2.95812	+	-3.66429	Q8BH35;Q8BH35-2	Q8BH35;Q8BH35-2	Complement component C8 beta chain	C8b
25.2957	24.1599	24.1177	26.6634	26.3376	26.8252	+	EXP_CTRL	actin cytoskeleton organization;actin filament-based movement;actin filament-based process;ameboidal cell migration;anatomical structure development;anatomical structure formation involved in morphogenesis;anatomical structure morphogenesis;angiogenesis;biological regulation;cell development;cell migration;cell motility;cell part morphogenesis;cell projection assembly;cell projection morphogenesi…	binding;protein binding;protein complex binding	cell junction;cell part;cell projection;cell-cell junction;cytoplasmic part;cytoskeleton;early endosome;endosome;extracellular membrane-bounded organelle;extracellular organelle;extracellular region part;extracellular vesicular exosome;intracellular;intracellular membrane-bounded organelle;intracellular non-membrane-bounded organelle;intracellular organelle;intracellular part;lamellipodium;macrom…	Adherens junction;Bacterial invasion of epithelial cells;Fc gamma R-mediated phagocytosis;Regulation of actin cytoskeleton;Shigellosis	3	3	3	8.2	8.2	8.2	54.073	0	12.738	309700000	7	2.14495	0.0190273	2.08428	+	5.06365	Q8BH43	Q8BH43	Wiskott-Aldrich syndrome protein family member 2	Wasf2
26.4259	27.0644	26.0276	28.0028	29.5031	28.3015	+	EXP_CTRL	amine metabolic process;aminoglycan metabolic process;carbohydrate metabolic process;glycosaminoglycan metabolic process;hyaluronan metabolic process;macromolecule metabolic process;metabolic process;nitrogen compound metabolic process;polysaccharide metabolic process;primary metabolic process	endopeptidase inhibitor activity;endopeptidase regulator activity;enzyme inhibitor activity;enzyme regulator activity;peptidase inhibitor activity;peptidase regulator activity;serine-type endopeptidase inhibitor activity	extracellular region		16	16	16	20.3	20.3	20.3	106.75	0	32.734	1169600000	28	1.72593	0.0293353	2.09652	+	3.81889	Q8BJD1	Q8BJD1	Inter-alpha-trypsin inhibitor heavy chain H5	Itih5
25.6069	25.9482	24.4914	27.6253	26.4154	28.1193	+	EXP_CTRL	cellular component organization;cellular component organization at cellular level;cellular component organization or biogenesis;cellular component organization or biogenesis at cellular level;cellular membrane fusion;cellular membrane organization;cellular process;endocytosis;establishment of localization;membrane fusion;membrane invagination;membrane organization;organelle fusion;organelle organ…	1-phosphatidylinositol binding;binding;cation binding;GTP-dependent protein binding;identical protein binding;ion binding;lipid binding;metal ion binding;phosphatidylinositol binding;phospholipid binding;protein binding;protein dimerization activity;protein homodimerization activity	axon part;axonal spine;cell part;cell projection;cell projection part;cytoplasmic part;cytoplasmic vesicle;cytosol;early endosome;early endosome membrane;endosomal part;endosome;endosome membrane;extracellular membrane-bounded organelle;extracellular organelle;extracellular region part;extracellular vesicular exosome;extrinsic to membrane;extrinsic to plasma membrane;intracellular membrane-bounde…	Endocytosis;ko05152;Phagosome	15	15	15	12	12	12	160.91	0	17.799	464180000	22	1.41517	0.0481765	2.03782	+	3.03888	Q8BL66	Q8BL66	Early endosome antigen 1	Eea1
25.1149	23.6426	24.8896	26.4131	26.6411	25.6821	+	EXP_CTRL		adenyl nucleotide binding;adenyl ribonucleotide binding;ATP binding;binding;nucleotide binding;purine nucleotide binding;purine ribonucleoside triphosphate binding;purine ribonucleotide binding;ribonucleotide binding	cell part;cytoplasmic part;endoplasmic reticulum;extracellular membrane-bounded organelle;extracellular organelle;extracellular region part;extracellular vesicular exosome;intracellular membrane-bounded organelle;intracellular organelle;intracellular part;membrane-bounded organelle;membrane-bounded vesicle;organelle;vesicle		4	4	4	8.5	8.5	8.5	51.709	0.00031358	2.6069	255540000	6	1.45464	0.0447269	1.69643	+	3.13239	Q8BM72	Q8BM72	Heat shock 70 kDa protein 13	Hspa13
25.8445	25.635	25.6502	26.6303	27.0461	26.5699	+	EXP_CTRL	adenine nucleotide transport;ATP transport;biological regulation;cellular process;cellular response to calcium ion;cellular response to chemical stimulus;cellular response to inorganic substance;cellular response to metal ion;cellular response to oxidative stress;cellular response to stimulus;cellular response to stress;establishment of localization;establishment of localization in cell;intracell…	adenine nucleotide transmembrane transporter activity;ATP transmembrane transporter activity;binding;calcium ion binding;cation binding;ion binding;metal ion binding;nucleobase-containing compound transmembrane transporter activity;nucleotide transmembrane transporter activity;purine nucleotide transmembrane transporter activity;substrate-specific transmembrane transporter activity;substrate-spec…	cell part;cytoplasm;cytoplasmic part;integral to membrane;intracellular membrane-bounded organelle;intracellular organelle;intracellular organelle part;intracellular part;intrinsic to membrane;membrane;membrane part;membrane-bounded organelle;mitochondrial inner membrane;mitochondrial membrane;mitochondrial part;mitochondrion;organelle;organelle inner membrane;organelle membrane;organelle part		4	4	4	9.9	9.9	9.9	52.901	0	5.2771	354080000	8	2.49592	0.0179922	1.03891	+	6.32782	Q8BMD8	Q8BMD8	Calcium-binding mitochondrial carrier protein SCaMC-1	Slc25a24
27.982	27.949	28.5512	27.1947	27.219	26.7057	+	EXP_CTRL	establishment of localization;transport		cell part;cytoplasmic part;integral to membrane;intracellular membrane-bounded organelle;intracellular organelle;intracellular organelle part;intracellular part;intrinsic to membrane;membrane;membrane part;membrane-bounded organelle;mitochondrial inner membrane;mitochondrial membrane;mitochondrial part;mitochondrion;organelle;organelle inner membrane;organelle membrane;organelle part		6	6	6	23.1	23.1	23.1	35.048	0	25.247	1003400000	20	1.9178	0.0231298	-1.12092	+	-4.35772	Q8BMG8;Q3T9D8;A0A2I3BQL2	Q8BMG8;Q3T9D8	Mitochondrial folate transporter/carrier	Slc25a32
28.0054	27.7498	27.3774	29.5853	29.1026	29.7858	+	EXP_CTRL			cell part;cell surface;cytoplasmic part;cytoskeleton;endoplasmic reticulum;endoplasmic reticulum membrane;endoplasmic reticulum part;extracellular membrane-bounded organelle;extracellular organelle;extracellular region part;extracellular vesicular exosome;integral to membrane;intracellular membrane-bounded organelle;intracellular non-membrane-bounded organelle;intracellular organelle;intracellula…	Protein processing in endoplasmic reticulum	18	18	18	37.2	37.2	37.2	63.691	0	48.616	2143400000	42	2.54645	0.018	1.78034	+	6.52972	Q8BMK4	Q8BMK4	Cytoskeleton-associated protein 4	Ckap4
25.0985	25.0269	24.0693	26.5236	26.2965	26.6823	+	EXP_CTRL					3	3	3	8.5	8.5	8.5	33.471	0	10.032	257660000	5	2.14162	0.0188403	1.76925	+	5.0527	Q8BR90;Q8BR90-2	Q8BR90;Q8BR90-2	UPF0600 protein C5orf51 homolog
25.5385	26.2445	26.4557	27.5045	26.9696	28.044	+	EXP_CTRL	biological regulation;cellular component organization;cellular component organization at cellular level;cellular component organization or biogenesis;cellular component organization or biogenesis at cellular level;cellular localization;cellular macromolecule localization;cellular process;cellular protein localization;cytoplasmic microtubule organization;cytoskeleton organization;developmental pro…	binding;cytoskeletal protein binding;identical protein binding;microtubule binding;protein binding;tubulin binding	cell part;centriolar satellite;centrosome;cis-Golgi network;cytoplasm;cytoplasmic part;cytoskeletal part;FHF complex;Golgi apparatus;Golgi apparatus part;HOPS complex;intracellular membrane-bounded organelle;intracellular non-membrane-bounded organelle;intracellular organelle;intracellular organelle part;intracellular part;macromolecular complex;membrane part;membrane-bounded organelle;microtubul…		10	10	10	17.7	17.7	17.7	83.217	0	21.515	575900000	17	1.57561	0.0358725	1.42648	+	3.42859	Q8BUK6;F6W1A2	Q8BUK6	Protein Hook homolog 3	Hook3
24.4426	24.3777	24.3494	25.4733	25.4663	25.9273	+	EXP_CTRL	ADP catabolic process;ADP metabolic process;catabolic process;cellular catabolic process;cellular metabolic process;cellular nitrogen compound catabolic process;cellular nitrogen compound metabolic process;cellular process;heterocycle catabolic process;heterocycle metabolic process;IDP catabolic process;IDP metabolic process;metabolic process;nitrogen compound metabolic process;nucleobase-contain…	adenosine-diphosphatase activity;ADP-ribose diphosphatase activity;ADP-sugar diphosphatase activity;catalytic activity;hydrolase activity;hydrolase activity, acting on acid anhydrides;hydrolase activity, acting on acid anhydrides, in phosphorus-containing anhydrides;nucleoside-diphosphatase activity;pyrophosphatase activity	cell part;cytoplasmic part;extracellular membrane-bounded organelle;extracellular organelle;extracellular region part;extracellular vesicular exosome;intracellular membrane-bounded organelle;intracellular organelle;intracellular part;membrane-bounded organelle;membrane-bounded vesicle;mitochondrion;organelle;vesicle	Purine metabolism	2	2	2	7.1	7.1	7.1	38.604	0.0003125	2.5806	163360000	3	2.86807	0.0145263	1.23239	+	7.95134	Q8BVU5;A2AH27	Q8BVU5;A2AH27	ADP-ribose pyrophosphatase, mitochondrial	Nudt9
32.3751	32.3799	32.5195	31.3563	31.5656	31.2047	+	EXP_CTRL	anatomical structure development;biological regulation;developmental process;negative regulation of amine transport;negative regulation of biological process;negative regulation of cellular process;negative regulation of secretion;negative regulation of serotonin secretion;negative regulation of transport;positive regulation of biological process;positive regulation of catecholamine metabolic pro…	binding;catalytic activity;coenzyme binding;cofactor binding;flavin adenine dinucleotide binding;oxidoreductase activity	cell part;cytoplasmic part;extracellular membrane-bounded organelle;extracellular organelle;extracellular region part;extracellular vesicular exosome;integral to membrane;intracellular membrane-bounded organelle;intracellular organelle;intracellular organelle part;intracellular part;intrinsic to membrane;membrane;membrane part;membrane-bounded organelle;membrane-bounded vesicle;mitochondrial inne…	Arginine and proline metabolism;Drug metabolism - cytochrome P450;Glycine, serine and threonine metabolism;Histidine metabolism;Isoquinoline alkaloid biosynthesis;Phenylalanine metabolism;Tryptophan metabolism;Tyrosine metabolism	20	20	20	46.9	46.9	46.9	58.557	0	161.81	20124000000	132	3.09887	0.0110943	-1.04927	+	-9.13647	Q8BW75;E9Q3X6;E9PVL9	Q8BW75	Amine oxidase [flavin-containing] B	Maob
24.7585	24.4124	25.7242	25.9722	26.3089	26.3284	+	EXP_CTRL			cell part;intracellular membrane-bounded organelle;intracellular organelle;intracellular part;membrane-bounded organelle;nucleus;organelle		3	3	3	19	19	19	24.192	0	4.1858	232450000	5	1.40958	0.0492607	1.23812	+	3.02576	Q8BWR2;Q8BWR2-2;B1AV58;B1AV57	Q8BWR2;Q8BWR2-2	PITH domain-containing protein 1	Pithd1
30.4157	30.3398	30.5679	28.6947	28.1334	28.2767	+	EXP_CTRL	cellular metabolic process;cellular process;metabolic process;methylation;one-carbon metabolic process;small molecule metabolic process	catalytic activity;methyltransferase activity;S-adenosylmethionine-dependent methyltransferase activity;transferase activity;transferase activity, transferring one-carbon groups	cell part;cytoplasm;extracellular membrane-bounded organelle;extracellular organelle;extracellular region part;extracellular vesicular exosome;integral to membrane;intracellular part;intrinsic to membrane;membrane part;membrane-bounded organelle;membrane-bounded vesicle;organelle;vesicle		8	8	8	35.7	35.7	35.7	28.096	0	48.707	4237500000	35	3.47684	0.0125246	-2.0729	+	-11.4365	Q8C6B0;A0A2R8VK72;A0A2R8VI07;Q9D7S5;Q76I24;Q5I0W6;A0A2R8VHN2;H3BJI7;Q76I26;G3X9G9	Q8C6B0;A0A2R8VK72;A0A2R8VI07;Q9D7S5		Mettl7a1;mCG_20149
27.494	27.5921	27.5257	29.9041	29.0074	30.4756	+	EXP_CTRL	response to biotic stimulus;response to stimulus		cell part;integral to membrane;intrinsic to membrane;membrane part		5	5	5	34.7	34.7	34.7	18.718	0	15.952	2698400000	20	2.20782	0.0194681	2.25844	+	5.2736	Q8C838	Q8C838	Tumor suppressor candidate 5 homolog	Tusc5
27.4669	27.5568	27.8644	26.6283	27.0684	26.0189	+	EXP_CTRL	cellular component assembly;cellular component assembly at cellular level;cellular component biogenesis;cellular component organization;cellular component organization at cellular level;cellular component organization or biogenesis;cellular component organization or biogenesis at cellular level;cellular macromolecular complex assembly;cellular macromolecular complex subunit organization;cellular …		cell part;cytoplasmic part;integral to membrane;intracellular membrane-bounded organelle;intracellular organelle;intracellular organelle part;intracellular part;intrinsic to membrane;macromolecular complex;membrane part;membrane-bounded organelle;mitochondrial inner membrane presequence translocase complex;mitochondrial membrane part;mitochondrial part;mitochondrion;organelle;organelle part;prote…		4	4	4	24.2	24.2	24.2	27.911	0	19.941	680770000	10	1.49608	0.0422069	-1.05754	+	-3.23217	Q8CCM6;Q8CCM6-3	Q8CCM6	Mitochondrial import inner membrane translocase subunit Tim21	Timm21
32.8287	32.8474	33.1388	31.2003	31.3412	30.9921	+	EXP_CTRL	amine biosynthetic process;amine catabolic process;amine metabolic process;biosynthetic process;carboxylic acid biosynthetic process;carboxylic acid catabolic process;carboxylic acid metabolic process;catabolic process;cellular amine metabolic process;cellular amino acid biosynthetic process;cellular amino acid catabolic process;cellular amino acid metabolic process;cellular biosynthetic process;…	1-pyrroline-5-carboxylate dehydrogenase activity;aldehyde dehydrogenase (NAD) activity;binding;catalytic activity;identical protein binding;oxidoreductase activity;oxidoreductase activity, acting on the aldehyde or oxo group of donors;oxidoreductase activity, acting on the aldehyde or oxo group of donors, NAD or NADP as acceptor;oxidoreductase activity, acting on the CH-NH group of donors;oxidore…	cell part;cytoplasmic part;intracellular membrane-bounded organelle;intracellular organelle;intracellular organelle lumen;intracellular organelle part;intracellular part;membrane-bounded organelle;membrane-enclosed lumen;mitochondrial matrix;mitochondrial part;mitochondrion;organelle;organelle lumen;organelle part	Alanine, aspartate and glutamate metabolism;Arginine and proline metabolism	23	23	23	43.4	43.4	43.4	61.84	0	140.82	25115000000	120	3.60558	0.0166087	-1.76043	+	-12.3378	Q8CHT0	Q8CHT0	Delta-1-pyrroline-5-carboxylate dehydrogenase, mitochondrial	Aldh4a1
30.5502	30.8649	31.5027	29.3289	29.0502	29.1649	+	EXP_CTRL	carboxylic acid metabolic process;cellular ketone metabolic process;cellular lipid metabolic process;cellular metabolic process;cellular process;fatty acid metabolic process;lipid metabolic process;long-chain fatty acid metabolic process;metabolic process;monocarboxylic acid metabolic process;organic acid metabolic process;oxoacid metabolic process;primary metabolic process;small molecule metabol…	adenyl nucleotide binding;adenyl ribonucleotide binding;ATP binding;binding;catalytic activity;fatty acid ligase activity;ligase activity;ligase activity, forming carbon-sulfur bonds;long-chain fatty acid-CoA ligase activity;nucleotide binding;purine nucleotide binding;purine ribonucleoside triphosphate binding;purine ribonucleotide binding;ribonucleotide binding	cell part;cytoplasmic part;endoplasmic reticulum;endoplasmic reticulum membrane;endoplasmic reticulum part;integral to membrane;intracellular membrane-bounded organelle;intracellular non-membrane-bounded organelle;intracellular organelle;intracellular organelle part;intracellular part;intrinsic to membrane;membrane;membrane part;membrane-bounded organelle;mitochondrial inner membrane;mitochondria…	Adipocytokine signaling pathway;Fatty acid metabolism;Peroxisome;PPAR signaling pathway	22	19	19	33.1	30.6	30.6	76.205	0	52.76	6370900000	73	2.44836	0.0183855	-1.79126	+	-6.14265	Q8JZR0;A0A286YD68;A0A286YCG4	Q8JZR0	Long-chain-fatty-acid--CoA ligase 5	Acsl5
33.8708	33.7268	33.6265	32.6848	32.6503	32.0288	+	EXP_CTRL	cellular process;establishment of localization;transmembrane transport;transport		cell part;cytoplasmic part;extracellular membrane-bounded organelle;extracellular organelle;extracellular region part;extracellular vesicular exosome;integral to membrane;intracellular membrane-bounded organelle;intracellular organelle;intracellular organelle part;intracellular part;intrinsic to membrane;membrane;membrane part;membrane-bounded organelle;membrane-bounded vesicle;mitochondrial inne…		16	16	16	49.8	49.8	49.8	33.931	0	117.73	54120000000	112	2.33734	0.016304	-1.2867	+	-5.72803	Q8JZU2;F6VVY4	Q8JZU2;F6VVY4	Tricarboxylate transport protein, mitochondrial	Slc25a1
29.7334	29.5468	29.6807	30.8086	30.6735	30.7637	+	EXP_CTRL		adenyl nucleotide binding;adenyl ribonucleotide binding;ATP binding;binding;nucleotide binding;purine nucleotide binding;purine ribonucleoside triphosphate binding;purine ribonucleotide binding;ribonucleotide binding	extracellular membrane-bounded organelle;extracellular organelle;extracellular region part;extracellular vesicular exosome;membrane-bounded organelle;membrane-bounded vesicle;organelle;vesicle		24	24	21	35.6	35.6	32.4	74.87	0	92.45	5893800000	101	4.05328	0.0244211	1.09496	+	16.0348	Q8K0U4;A0A494BAN0;A0A494B917;A0A494BAN9	Q8K0U4	Heat shock 70 kDa protein 12A	Hspa12a
27.9545	27.8847	28.0602	27.0214	26.7519	26.4087	+	EXP_CTRL	biosynthetic process;cellular biosynthetic process;cellular component organization;cellular component organization at cellular level;cellular component organization or biogenesis;cellular component organization or biogenesis at cellular level;cellular macromolecule biosynthetic process;cellular macromolecule metabolic process;cellular metabolic process;cellular process;cellular protein metabolic …	structural constituent of ribosome;structural molecule activity	cell part;cytoplasmic part;intracellular membrane-bounded organelle;intracellular organelle;intracellular organelle part;intracellular part;large ribosomal subunit;macromolecular complex;membrane-bounded organelle;mitochondrial large ribosomal subunit;mitochondrial part;mitochondrion;organellar large ribosomal subunit;organelle;organelle part;ribonucleoprotein complex		7	7	7	26.6	26.6	26.6	29.725	0	13.494	867650000	18	2.59217	0.0160346	-1.23916	+	-6.71711	Q8K2Y7	Q8K2Y7	39S ribosomal protein L47, mitochondrial	Mrpl47
26.0587	26.6947	26.7032	24.9691	25.7495	25.2736	+	EXP_CTRL	biosynthetic process;cellular biosynthetic process;cellular metabolic process;cellular nitrogen compound metabolic process;cellular process;coenzyme A biosynthetic process;coenzyme A metabolic process;coenzyme biosynthetic process;coenzyme metabolic process;cofactor biosynthetic process;cofactor metabolic process;heterocycle metabolic process;metabolic process;nitrogen compound metabolic process;…	adenyl nucleotide binding;adenyl ribonucleotide binding;ATP binding;binding;catalytic activity;kinase activity;nucleotide binding;pantothenate kinase activity;phosphotransferase activity, alcohol group as acceptor;purine nucleotide binding;purine ribonucleoside triphosphate binding;purine ribonucleotide binding;ribonucleotide binding;transferase activity;transferase activity, transferring phospho…	cell part;cell periphery;clathrin coat;cytoplasm;cytoplasmic part;cytosol;endosome;intracellular membrane-bounded organelle;intracellular organelle;intracellular part;macromolecular complex;membrane coat;membrane part;membrane-bounded organelle;nucleus;organelle;protein complex;recycling endosome	Pantothenate and CoA biosynthesis	4	4	4	9.1	9.1	9.1	60.091	0	12.635	298020000	8	1.68326	0.030929	-1.1548	+	-3.70542	Q8K4K6;Q8K4K6-2;A0A494B9A0;Q8R2W9	Q8K4K6;Q8K4K6-2;A0A494B9A0	Pantothenate kinase 1	Pank1
26.8447	27.1659	27.5278	26.2393	26.1866	25.8724	+	EXP_CTRL	aerobic respiration;aging;biological regulation;cellular component organization;cellular component organization at cellular level;cellular component organization or biogenesis;cellular component organization or biogenesis at cellular level;cellular macromolecule metabolic process;cellular metabolic process;cellular process;cellular protein metabolic process;cellular respiration;chromatin modifica…	binding;catalytic activity;cation binding;coenzyme binding;cofactor binding;deacetylase activity;histone deacetylase activity;histone deacetylase activity (H3-K14 specific);hydrolase activity;hydrolase activity, acting on carbon-nitrogen (but not peptide) bonds;hydrolase activity, acting on carbon-nitrogen (but not peptide) bonds, in linear amides;ion binding;metal ion binding;NAD binding;NAD+ bi…	cell part;cytoplasm;cytoplasmic part;intracellular membrane-bounded organelle;intracellular organelle;intracellular organelle lumen;intracellular organelle part;intracellular part;membrane;membrane-bounded organelle;membrane-enclosed lumen;mitochondrial inner membrane;mitochondrial matrix;mitochondrial membrane;mitochondrial part;mitochondrion;organelle;organelle inner membrane;organelle lumen;or…		5	5	5	15.9	15.9	15.9	36.614	0	13.919	511070000	13	2.04201	0.0201987	-1.08003	+	-4.7339	Q8R104;D3YTK6;D3YVQ5;A0A1B0GRY5;Q8R104-2;D3YWD6;A0A1B0GRF7	Q8R104;D3YTK6;D3YVQ5;A0A1B0GRY5;Q8R104-2	NAD-dependent protein deacetylase sirtuin-3	Sirt3
25.0761	24.6126	25.0139	26.3304	25.825	26.3177	+	EXP_CTRL	biological regulation;negative regulation of apoptosis;negative regulation of biological process;negative regulation of cell death;negative regulation of cellular process;negative regulation of programmed cell death;regulation of apoptosis;regulation of biological process;regulation of cell death;regulation of cellular process;regulation of programmed cell death		actin cytoskeleton;adherens junction;anchoring junction;cell junction;cell part;cytoplasm;cytoplasmic part;cytoskeleton;cytosol;extracellular membrane-bounded organelle;extracellular organelle;extracellular region part;extracellular vesicular exosome;intracellular non-membrane-bounded organelle;intracellular organelle;intracellular organelle part;intracellular part;membrane;membrane-bounded organ…		3	3	3	4.1	4.1	4.1	84.818	0	5.6484	224740000	6	2.32685	0.015823	1.25679	+	5.69011	Q8R1F1	Q8R1F1	Niban-like protein 1	Fam129b
25.2706	26.5243	26.2438	27.8511	27.4999	28.023	+	EXP_CTRL		catalytic activity;hydroxypyruvate isomerase activity;intramolecular oxidoreductase activity;intramolecular oxidoreductase activity, interconverting aldoses and ketoses;isomerase activity		Glyoxylate and dicarboxylate metabolism	4	4	4	18.4	18.4	18.4	30.448	0	13.779	636430000	11	1.91139	0.0231709	1.77841	+	4.33891	Q8R1F5;E9QLT0;Z4YKI7	Q8R1F5;E9QLT0	Putative hydroxypyruvate isomerase;Hydroxypyruvate isomerase	Hyi
31.4558	31.2565	31.2254	29.5449	29.113	29.2577	+	EXP_CTRL	cellular metabolic process;cellular process;electron transport chain;generation of precursor metabolites and energy;metabolic process;mitochondrial electron transport, ubiquinol to cytochrome c;oxidation-reduction process;respiratory electron transport chain		cell part;cytoplasmic part;extracellular membrane-bounded organelle;extracellular organelle;extracellular region part;extracellular vesicular exosome;intracellular membrane-bounded organelle;intracellular organelle;intracellular organelle part;intracellular part;macromolecular complex;membrane;membrane part;membrane-bounded organelle;membrane-bounded vesicle;mitochondrial inner membrane;mitochond…	Alzheimer's disease;Cardiac muscle contraction;Huntington's disease;Oxidative phosphorylation;Parkinson's disease	3	3	3	50	50	50	7.4454	0	60.429	7158500000	17	3.79027	0.0145	-2.00737	+	-13.7504	Q8R1I1	Q8R1I1	Cytochrome b-c1 complex subunit 9	Uqcr10
25.4349	25.159	25.4903	26.6771	26.4002	26.6974	+	EXP_CTRL	biological regulation;defense response;defense response to virus;immune effector process;immune response;immune system process;innate immune response;multi-organism process;negative regulation of biological process;negative regulation of cell growth;negative regulation of cell migration;negative regulation of cell motility;negative regulation of cellular component movement;negative regulation of …	endopeptidase inhibitor activity;endopeptidase regulator activity;enzyme inhibitor activity;enzyme regulator activity;metalloendopeptidase inhibitor activity;metalloenzyme inhibitor activity;metalloenzyme regulator activity;molecular transducer activity;peptidase inhibitor activity;peptidase regulator activity;signal transducer activity	anchored to membrane;apical plasma membrane;cell part;cell surface;cytoplasmic part;endosome;extracellular membrane-bounded organelle;extracellular organelle;extracellular region part;extracellular vesicular exosome;Golgi apparatus;integral to membrane;intracellular membrane-bounded organelle;intracellular organelle;intracellular part;intrinsic to membrane;late endosome;membrane;membrane part;mem…		4	4	4	17.4	17.4	17.4	19.152	0	7.2188	322230000	18	3.03	0.0110609	1.23016	+	8.76692	Q8R2Q8	Q8R2Q8	Bone marrow stromal antigen 2	Bst2
24.4161	24.9561	25.1385	26.8637	26.1632	26.9272	+	EXP_CTRL	aggrephagy;autophagy;biological regulation;catabolic process;cell communication;cellular catabolic process;cellular macromolecule catabolic process;cellular macromolecule metabolic process;cellular metabolic process;cellular process;cellular response to chemical stimulus;cellular response to external stimulus;cellular response to extracellular stimulus;cellular response to hypoxia;cellular respon…	binding;enzyme binding;identical protein binding;intermediate filament binding;kinase binding;polyubiquitin binding;protein binding;protein complex binding;receptor binding;small conjugating protein binding;ubiquitin binding	aggresome;autophagic vacuole;cell part;cytoplasm;cytoplasmic part;cytosol;cytosolic part;cytosolic proteasome complex;endoplasmic reticulum;endoplasmic reticulum membrane;endoplasmic reticulum part;inclusion body;intracellular membrane-bounded organelle;intracellular organelle;intracellular organelle part;intracellular part;macromolecular complex;membrane;membrane part;membrane-bounded organelle;…	Protein processing in endoplasmic reticulum	5	5	3	9.9	9.9	5.4	58.677	0	8.352	313830000	6	2.28717	0.0157727	1.81444	+	5.5484	Q8R317-2;Q8R317;Q99NB8	Q8R317-2;Q8R317	Ubiquilin-1	Ubqln1
25.53	25.8796	26.3792	23.5495	24.2855	23.6463	+	EXP_CTRL	anatomical structure development;anatomical structure morphogenesis;biological regulation;cardiac muscle tissue morphogenesis;cell development;cellular component organization;cellular component organization at cellular level;cellular component organization or biogenesis;cellular component organization or biogenesis at cellular level;cellular developmental process;cellular macromolecule metabolic …		cell part;cytoplasmic part;intracellular membrane-bounded organelle;intracellular organelle;intracellular part;membrane-bounded organelle;mitochondrion;organelle		4	4	4	10.5	10.5	10.5	43.843	0	3.8918	173810000	6	2.46987	0.0179331	-2.10252	+	-6.22582	Q8R3K3	Q8R3K3	Pentatricopeptide repeat-containing protein 2, mitochondrial	Ptcd2
29.9783	30.0982	29.9835	28.846	29.215	28.6908	+	EXP_CTRL			cell part;cytoplasmic part;intracellular membrane-bounded organelle;intracellular organelle;intracellular part;membrane-bounded organelle;mitochondrion;organelle		6	6	6	55.5	55.5	55.5	13.373	0	17.864	3657600000	23	2.6308	0.0148169	-1.10273	+	-6.87905	Q8R404	Q8R404	Protein QIL1	Qil1
25.3012	25.5839	25.4597	26.7344	26.7898	27.2025	+	EXP_CTRL	apoptosis;biological regulation;cell death;cell migration;cell motility;cellular component movement;cellular component organization;cellular component organization at cellular level;cellular component organization or biogenesis;cellular component organization or biogenesis at cellular level;cellular membrane organization;cellular process;cytoskeleton organization;death;endocytosis;establishment o…		adherens junction;anchoring junction;cell junction;cell part;cell projection;cell-cell junction;cell-substrate adherens junction;cell-substrate junction;cytoplasmic part;cytoplasmic vesicle membrane;cytoplasmic vesicle part;cytoskeleton;focal adhesion;intracellular non-membrane-bounded organelle;intracellular organelle;intracellular organelle part;intracellular part;membrane;neuron projection;non…	Endocytosis	6	6	6	15	15	15	68.819	0	10.617	374690000	13	3.00815	0.0105124	1.4606	+	8.65258	Q8R550-3;Q8R550-2;Q8R550;E9Q0C1;Q8R550-5;Q8R550-4;B0R0Y8;Q8R550-6;B1AZ85;Q8R550-7;Q8R550-8	Q8R550-3;Q8R550-2;Q8R550;E9Q0C1;Q8R550-5;Q8R550-4;B0R0Y8	SH3 domain-containing kinase-binding protein 1	Sh3kbp1
27.7487	27.7207	27.7634	26.2725	26.9182	25.9539	+	EXP_CTRL	activation of immune response;biological regulation;cell death;cellular process;complement activation;complement activation, alternative pathway;complement activation, classical pathway;cytolysis;death;defense response;humoral immune response;immune effector process;immune response;immune system process;innate immune response;macromolecule metabolic process;metabolic process;positive regulation o…	binding;isoprenoid binding;lipid binding;retinoid binding;retinol binding;vitamin binding	blood microparticle;cell part;extracellular membrane-bounded organelle;extracellular organelle;extracellular region part;extracellular vesicular exosome;macromolecular complex;membrane attack complex;membrane part;membrane-bounded organelle;membrane-bounded vesicle;organelle;plasma membrane part;pore complex;protein complex;vesicle	Amoebiasis;Complement and coagulation cascades;Prion diseases;Systemic lupus erythematosus	6	6	6	44.6	44.6	44.6	18.946	0	12.449	743310000	14	2.0629	0.0201943	-1.36276	+	-4.79944	Q9DAC2;Q8VCG4	Q9DAC2;Q8VCG4	Complement component C8 gamma chain	C8g
27.1166	27.9111	27.576	26.1609	26.582	26.4216	+	EXP_CTRL	cellular macromolecule metabolic process;cellular metabolic process;cellular process;cellular protein metabolic process;macromolecule metabolic process;macromolecule modification;metabolic process;primary metabolic process;protein lipoylation;protein metabolic process;protein modification process;protein-cofactor linkage	catalytic activity;transferase activity;transferase activity, transferring acyl groups	cell part;cytoplasmic part;intracellular membrane-bounded organelle;intracellular organelle;intracellular part;membrane-bounded organelle;mitochondrion;organelle	Lipoic acid metabolism	6	6	6	18.5	18.5	18.5	42.145	0	8.7596	652330000	10	1.92997	0.0234906	-1.14637	+	-4.39358	Q8VCM4;D3Z093;D3Z7N1;D3Z2L3	Q8VCM4;D3Z093;D3Z7N1	Lipoyltransferase 1, mitochondrial	Lipt1
36.0126	36.2569	36.2798	34.9538	35.1611	35.1646	+	EXP_CTRL	acyl-CoA metabolic process;acylglycerol catabolic process;acylglycerol metabolic process;carboxylic acid catabolic process;carboxylic acid metabolic process;catabolic process;cell differentiation;cellular catabolic process;cellular component assembly;cellular component organization;cellular component organization or biogenesis;cellular developmental process;cellular ketone metabolic process;cellu…	carboxylic ester hydrolase activity;catalytic activity;fatty-acyl-ethyl-ester synthase activity;hydrolase activity;hydrolase activity, acting on ester bonds;lipase activity;sterol esterase activity;triglyceride lipase activity	cell part;cytoplasmic part;cytosol;endoplasmic reticulum;endoplasmic reticulum lumen;endoplasmic reticulum part;extracellular region part;extracellular space;intracellular membrane-bounded organelle;intracellular organelle;intracellular organelle lumen;intracellular organelle part;intracellular part;lipid particle;membrane-bounded organelle;membrane-enclosed lumen;organelle;organelle lumen;organe…	Drug metabolism - other enzymes;Tropane, piperidine and pyridine alkaloid biosynthesis	33	33	29	56.6	56.6	48.7	61.787	0	323.31	274110000000	315	3.2299	0.0132135	-1.08991	+	-9.87961	Q8VCT4	Q8VCT4	Carboxylesterase 1D	Ces1d
26.9398	26.5904	26.8311	29.1015	28.2392	29.028	+	EXP_CTRL	activation of caspase activity;apoptosis;biological regulation;biosynthetic process;cell death;cell differentiation;cellular biosynthetic process;cellular component assembly;cellular component assembly at cellular level;cellular component organization;cellular component organization at cellular level;cellular component organization or biogenesis;cellular component organization or biogenesis at ce…	binding;clathrin binding;lipid binding;phosphatidylinositol binding;phospholipid binding;protein binding	cell part;clathrin coated vesicle membrane;clathrin-coated vesicle;coated vesicle;coated vesicle membrane;cytoplasm;cytoplasmic membrane-bounded vesicle;cytoplasmic part;cytoplasmic vesicle;cytoplasmic vesicle membrane;cytoplasmic vesicle part;Golgi apparatus;intracellular membrane-bounded organelle;intracellular organelle;intracellular organelle part;intracellular part;membrane;membrane-bounded …	Huntington's disease	12	12	12	13.2	13.2	13.2	115.2	0	39.086	1284700000	22	2.61098	0.0156786	2.00252	+	6.79555	Q8VD75;A0A1D5RMM7;A0A0J9YUA3;A0A0J9YV08;A0A0J9YUX9	Q8VD75;A0A1D5RMM7	Huntingtin-interacting protein 1	Hip1
24.3777	23.96	24.0233	25.9398	25.7292	25.8681	+	EXP_CTRL					2	2	2	6.3	6.3	6.3	53.375	0	5.4175	154090000	5	3.55645	0.0141481	1.72538	+	11.9861	Q8VE88-2;Q8VE88	Q8VE88-2;Q8VE88	Protein FAM114A2	Fam114a2
31.3216	31.6461	32.0119	29.1063	28.8392	28.6471	+	EXP_CTRL	biological regulation;carboxylic acid metabolic process;cellular ketone metabolic process;cellular lipid metabolic process;cellular metabolic process;cellular process;cellular response to stimulus;fatty acid metabolic process;intracellular signal transduction;lipid metabolic process;metabolic process;monocarboxylic acid metabolic process;organic acid metabolic process;oxoacid metabolic process;pr…	acyl-CoA hydrolase activity;binding;carboxylic ester hydrolase activity;catalytic activity;CoA hydrolase activity;hydrolase activity;hydrolase activity, acting on ester bonds;lipid binding;thiolester hydrolase activity	cell part;cytoplasm;extracellular membrane-bounded organelle;extracellular organelle;extracellular region part;extracellular vesicular exosome;intracellular part;membrane-bounded organelle;membrane-bounded vesicle;organelle;vesicle		16	16	16	35.2	35.2	35.2	67.354	0	191.95	9036800000	55	3.50969	0.0129492	-2.79567	+	-11.6603	Q8VHQ9;A2AVR6;E0CYS0;F6SS52;E0CYA0;E0CXP8	Q8VHQ9;A2AVR6	Acyl-coenzyme A thioesterase 11	Acot11
28.7057	28.6032	29.0344	27.8505	27.5158	27.4367	+	EXP_CTRL	biological regulation;regulation of biological process;regulation of catabolic process;regulation of cell differentiation;regulation of cellular process;regulation of developmental process;regulation of fat cell differentiation;regulation of lipid catabolic process;regulation of lipid metabolic process;regulation of metabolic process;regulation of primary metabolic process	binding;carbohydrate binding;disaccharide binding;lactose binding;sugar binding	cell part;cytoplasmic part;intracellular membrane-bounded organelle;intracellular organelle;intracellular part;membrane-bounded organelle;mitochondrion;nucleus;organelle		8	8	8	36.6	36.6	36.6	35.46	0	35.033	1486000000	19	2.53813	0.0179265	-1.1801	+	-6.49609	Q91VD1;Q91VD1-2	Q91VD1;Q91VD1-2	Galectin-12	Lgals12
29.3774	29.0084	28.6195	31.369	30.8611	31.5937	+	EXP_CTRL	actin cytoskeleton organization;actin filament-based process;biological regulation;cellular component organization;cellular component organization at cellular level;cellular component organization or biogenesis;cellular component organization or biogenesis at cellular level;cellular process;circadian regulation of gene expression;circadian rhythm;cortical actin cytoskeleton organization;cortical …	binding;enzyme binding;kinase binding;protein binding;protein kinase binding;protein kinase C binding	caveola;cell part;cytoplasm;intracellular part;macromolecular complex;membrane part;membrane raft;plasma membrane part;protein complex		13	13	13	43.8	43.8	43.8	27.853	0	109.37	8391600000	60	2.74565	0.014139	2.27285	+	7.38091	Q91VJ2	Q91VJ2	Protein kinase C delta-binding protein	Prkcdbp
31.2194	31.5142	31.5735	30.1511	30.4755	30.2744	+	EXP_CTRL	biosynthetic process;carboxylic acid biosynthetic process;carboxylic acid metabolic process;cellular biosynthetic process;cellular component assembly;cellular component organization;cellular component organization or biogenesis;cellular ketone metabolic process;cellular lipid metabolic process;cellular metabolic process;cellular process;fatty acid biosynthetic process;fatty acid metabolic process…	binding;catalytic activity;coenzyme binding;cofactor binding;NAD(P)H dehydrogenase (quinone) activity;NADP binding;NADPH binding;NADPH dehydrogenase (quinone) activity;NADPH dehydrogenase activity;nucleotide binding;oxidoreductase activity;oxidoreductase activity, acting on NADH or NADPH;oxidoreductase activity, acting on NADH or NADPH, quinone or similar compound as acceptor;quinone binding	cell part;cytoplasmic part;intracellular membrane-bounded organelle;intracellular organelle;intracellular organelle lumen;intracellular organelle part;intracellular part;membrane-bounded organelle;membrane-enclosed lumen;mitochondrial matrix;mitochondrial part;mitochondrion;organelle;organelle lumen;organelle part		9	9	9	46.2	46.2	46.2	25.414	0	50.265	9999900000	63	2.84659	0.0136296	-1.13539	+	-7.84846	Q91VT4;D3Z6C4	Q91VT4	Carbonyl reductase family member 4	Cbr4
31.5645	31.4002	31.0704	28.8112	29.1651	29.1482	+	EXP_CTRL	carboxylic acid catabolic process;carboxylic acid metabolic process;catabolic process;cellular catabolic process;cellular ketone metabolic process;cellular lipid catabolic process;cellular lipid metabolic process;cellular metabolic process;cellular process;fatty acid catabolic process;fatty acid metabolic process;lipid catabolic process;lipid metabolic process;metabolic process;monocarboxylic aci…	carboxylic ester hydrolase activity;catalytic activity;hydrolase activity;hydrolase activity, acting on ester bonds	cell part;cytoplasmic part;cytosol;extracellular region part;extracellular space;intracellular part;lipid particle		21	20	18	52.4	51.2	46.5	61.612	0	117.99	8273800000	76	3.61682	0.0177674	-2.30353	+	-12.4196	Q91WU0	Q91WU0	Carboxylic ester hydrolase	Ces1f
26.9315	27.1448	26.4686	28.0148	27.8349	28.3379	+	EXP_CTRL	biological regulation;brown fat cell differentiation;cell differentiation;cellular developmental process;cellular process;developmental process;fat cell differentiation;positive regulation of angiogenesis;positive regulation of biological process;positive regulation of cell communication;positive regulation of cell proliferation;positive regulation of cellular process;positive regulation of devel…	binding;cytokine receptor binding;protein binding;receptor binding;transforming growth factor beta receptor binding	extracellular membrane-bounded organelle;extracellular organelle;extracellular region part;extracellular space;extracellular vesicular exosome;membrane-bounded organelle;membrane-bounded vesicle;organelle;vesicle		3	3	3	10.2	10.2	10.2	37.431	0	10.787	889690000	10	2.09357	0.0205138	1.21426	+	4.89692	Q91XL1	Q91XL1		Lrg1
28.1789	28.2757	28.681	27.309	27.3105	27.2863	+	EXP_CTRL	cellular component disassembly;cellular component disassembly at cellular level;cellular component organization;cellular component organization at cellular level;cellular component organization or biogenesis;cellular component organization or biogenesis at cellular level;cellular macromolecular complex disassembly;cellular macromolecular complex subunit organization;cellular process;macromolecula…	binding;catalytic activity;GTP binding;GTPase activity;guanyl nucleotide binding;guanyl ribonucleotide binding;hydrolase activity;hydrolase activity, acting on acid anhydrides;hydrolase activity, acting on acid anhydrides, in phosphorus-containing anhydrides;nucleic acid binding;nucleoside-triphosphatase activity;nucleotide binding;purine nucleotide binding;purine ribonucleoside triphosphate bind…	cell part;cytoplasmic part;intracellular membrane-bounded organelle;intracellular organelle;intracellular organelle part;intracellular part;membrane-bounded organelle;mitochondrion;nuclear part;nucleoplasm;organelle;organelle part		10	10	10	16.1	16.1	16.1	81.288	0	21.817	1170900000	28	2.65734	0.0142115	-1.07662	+	-6.99227	Q91YJ5;Q5M6W7;F6RR02;Q5M6W8	Q91YJ5;Q5M6W7;F6RR02	Translation initiation factor IF-2, mitochondrial	Mtif2
31.0977	30.9711	31.0202	30.0301	30.0757	29.9788	+	EXP_CTRL	cellular macromolecule metabolic process;cellular metabolic process;cellular nitrogen compound metabolic process;cellular process;cellular protein metabolic process;cellular response to stimulus;cellular response to stress;heterocycle metabolic process;macromolecule metabolic process;macromolecule modification;metabolic process;nitrogen compound metabolic process;nucleobase-containing compound me…	catalytic activity;deacetylase activity;hydrolase activity;hydrolase activity, acting on glycosyl bonds	cell part;cytoplasmic part;intracellular membrane-bounded organelle;intracellular organelle;intracellular part;membrane-bounded organelle;mitochondrion;nucleus;organelle		5	5	5	17.3	17.3	17.3	35.294	0	18.571	7624800000	21	4.56901	0.0464	-1.00146	+	-21.6396	Q922B1	Q922B1	O-acetyl-ADP-ribose deacetylase MACROD1	Macrod1
28.6799	29.0529	28.4015	30.2722	29.6983	30.2983	+	EXP_CTRL			cell part;cytoplasmic part;endoplasmic reticulum;endoplasmic reticulum membrane;endoplasmic reticulum part;envelope;integral to membrane;intracellular membrane-bounded organelle;intracellular non-membrane-bounded organelle;intracellular organelle;intracellular organelle part;intracellular part;intrinsic to membrane;membrane;membrane part;membrane-bounded organelle;mitochondrial nucleoid;mitochond…		7	7	7	30.3	30.3	30.3	34.877	0	33.162	3577200000	19	2.1464	0.0190746	1.37819	+	5.0684	Q922Q8	Q922Q8	Leucine-rich repeat-containing protein 59	Lrrc59
32.3035	32.4294	32.7385	30.2941	30.5835	30.652	+	EXP_CTRL			cell part;cytoplasmic part;integral to membrane;intracellular membrane-bounded organelle;intracellular organelle;intracellular organelle part;intracellular part;intrinsic to membrane;membrane;membrane part;membrane-bounded organelle;mitochondrial membrane;mitochondrial outer membrane;mitochondrial part;mitochondrion;organelle;organelle membrane;organelle outer membrane;organelle part;outer membra…		18	18	18	38.1	38.1	38.1	41.7	0	111.65	17974000000	104	3.51327	0.0131724	-1.98062	+	-11.685	Q924L1;Q924L1-2;Q924L1-3;A0A2R8VK53	Q924L1;Q924L1-2;Q924L1-3	LETM1 domain-containing protein 1	Letmd1
30.3877	30.107	30.6092	29.3321	29.6268	29.1031	+	EXP_CTRL	biological regulation;cation homeostasis;chemical homeostasis;homeostatic process;ion homeostasis;iron ion homeostasis;regulation of biological quality	carboxylic acid transmembrane transporter activity;citrate transmembrane transporter activity;ion transmembrane transporter activity;organic acid transmembrane transporter activity;substrate-specific transmembrane transporter activity;substrate-specific transporter activity;transmembrane transporter activity;transporter activity;tricarboxylic acid transmembrane transporter activity	cell part;cytoplasmic part;integral to membrane;intracellular membrane-bounded organelle;intracellular organelle;intracellular organelle part;intracellular part;intrinsic to membrane;membrane;membrane part;membrane-bounded organelle;mitochondrial inner membrane;mitochondrial membrane;mitochondrial part;mitochondrion;organelle;organelle inner membrane;organelle membrane;organelle part		12	12	12	43	43	43	37.328	0	73.995	4667600000	33	2.0723	0.0203742	-1.01397	+	-4.82917	Q925N0;Q8BRQ9;D3YXH5	Q925N0;Q8BRQ9;D3YXH5	Sideroflexin-5;Sideroflexin	Sfxn5
28.3867	28.4653	28.9706	26.9549	26.5879	26.7209	+	EXP_CTRL	biosynthetic process;cellular biosynthetic process;cellular metabolic process;cellular nitrogen compound biosynthetic process;cellular nitrogen compound metabolic process;cellular process;coenzyme biosynthetic process;coenzyme metabolic process;cofactor biosynthetic process;cofactor metabolic process;heterocycle biosynthetic process;heterocycle metabolic process;metabolic process;NAD biosynthetic…	adenyl nucleotide binding;adenyl ribonucleotide binding;adenylyltransferase activity;ATP binding;binding;catalytic activity;nicotinamide-nucleotide adenylyltransferase activity;nicotinate-nucleotide adenylyltransferase activity;nucleotide binding;nucleotidyltransferase activity;purine nucleotide binding;purine ribonucleoside triphosphate binding;purine ribonucleotide binding;ribonucleotide bindin…	cell part;cytoplasmic part;intracellular membrane-bounded organelle;intracellular organelle;intracellular part;membrane-bounded organelle;mitochondrion;organelle	Nicotinate and nicotinamide metabolism	9	9	9	51	51	51	27.702	0	22.542	1200000000	18	3.02429	0.0108718	-1.85294	+	-8.73691	Q99JR6;Q3V3C7;Q3V3F1;A0A087WSM7	Q99JR6;Q3V3C7	Nicotinamide/nicotinic acid mononucleotide adenylyltransferase 3	Nmnat3
28.3268	28.7707	28.2632	30.1363	29.9452	30.476	+	EXP_CTRL	cell cycle phase;cell cycle process;cell proliferation;cellular component organization;cellular component organization at cellular level;cellular component organization or biogenesis;cellular component organization or biogenesis at cellular level;cellular process;cytoskeleton organization;establishment of localization;establishment of localization in cell;establishment of melanosome localization;…	binding;catalytic activity;cytoskeletal protein binding;hydrolase activity;hydrolase activity, acting on acid anhydrides;hydrolase activity, acting on acid anhydrides, in phosphorus-containing anhydrides;motor activity;nucleoside-triphosphatase activity;protein binding;pyrophosphatase activity;spectrin binding	cell part;cell projection part;centrosome;chromosomal part;cytoplasm;cytoplasmic part;cytoskeletal part;dynactin complex;dynein complex;extracellular membrane-bounded organelle;extracellular organelle;extracellular region part;extracellular vesicular exosome;growth cone;intracellular non-membrane-bounded organelle;intracellular organelle;intracellular organelle part;intracellular part;kinetochore…	Huntington's disease;Vasopressin-regulated water reabsorption	18	18	18	56.5	56.5	56.5	44.116	0	62.596	3505700000	49	2.83203	0.0141333	1.73226	+	7.77942	Q99KJ8	Q99KJ8	Dynactin subunit 2	Dctn2
27.99	27.7214	28.0927	29.0717	28.8745	28.9311	+	EXP_CTRL	acylglycerol biosynthetic process;acylglycerol metabolic process;biological regulation;biosynthetic process;carbohydrate metabolic process;CDP-diacylglycerol biosynthetic process;CDP-diacylglycerol metabolic process;cellular biosynthetic process;cellular lipid metabolic process;cellular metabolic process;cellular process;cellular response to stimulus;detection of abiotic stimulus;detection of ext…	catalytic activity;cytidylyltransferase activity;nucleotidyltransferase activity;phosphatidate cytidylyltransferase activity;transferase activity;transferase activity, transferring phosphorus-containing groups	cell part;cytoplasmic part;endoplasmic reticulum;endoplasmic reticulum membrane;endoplasmic reticulum part;integral to membrane;intracellular membrane-bounded organelle;intracellular organelle;intracellular organelle part;intracellular part;intrinsic to membrane;membrane;membrane part;membrane-bounded organelle;mitochondrial inner membrane;mitochondrial membrane;mitochondrial part;organelle;organ…	Glycerophospholipid metabolism;Phosphatidylinositol signaling system	6	6	6	21.8	21.8	21.8	51.313	0	31.554	1734800000	24	2.91459	0.0118561	1.0244	+	8.17825	Q99L43;A2AMQ5;Q6PBC0;F6S4G2	Q99L43;A2AMQ5;Q6PBC0;F6S4G2	Phosphatidate cytidylyltransferase 2;Phosphatidate cytidylyltransferase	Cds2
28.2917	27.8274	28.1845	29.9428	29.7182	29.8948	+	EXP_CTRL	actin filament capping;barbed-end actin filament capping;biological regulation;cell projection assembly;cell projection organization;cellular component assembly;cellular component assembly at cellular level;cellular component organization;cellular component organization at cellular level;cellular component organization or biogenesis;cellular component organization or biogenesis at cellular level;…		cell part;centriole;cytoplasm;cytoplasmic membrane-bounded vesicle;cytoplasmic part;cytoplasmic vesicle;cytoskeletal part;extracellular membrane-bounded organelle;extracellular organelle;extracellular region part;extracellular vesicular exosome;intracellular membrane-bounded organelle;intracellular non-membrane-bounded organelle;intracellular organelle;intracellular organelle part;intracellular p…		9	9	9	39.5	39.5	39.5	38.768	0	58.319	2831800000	41	3.4438	0.012127	1.75076	+	11.2155	Q99LB4;D3YTL5;P24452;D3YZN3;D3YU77;D3Z014;D3Z4K5	Q99LB4;D3YTL5;P24452;D3YZN3;D3YU77	Macrophage-capping protein	Capg
34.1763	34.1299	34.6036	33.2269	33.3447	33.0192	+	EXP_CTRL	metabolic process;oxidation-reduction process;response to chemical stimulus;response to drug;response to stimulus	adenyl nucleotide binding;adenyl ribonucleotide binding;ATP binding;binding;catalytic activity;kinase activity;nucleobase-containing compound kinase activity;nucleoside kinase activity;nucleotide binding;purine nucleotide binding;purine ribonucleoside triphosphate binding;purine ribonucleotide binding;ribonucleotide binding;transferase activity;transferase activity, transferring phosphorus-contai…	cell part;cytoplasmic part;intracellular membrane-bounded organelle;intracellular organelle;intracellular organelle lumen;intracellular organelle part;intracellular part;macromolecular complex;membrane part;membrane-bounded organelle;membrane-enclosed lumen;mitochondrial matrix;mitochondrial membrane part;mitochondrial part;mitochondrial respiratory chain complex I;mitochondrion;myelin sheath;NAD…	Alzheimer's disease;Huntington's disease;Oxidative phosphorylation;Parkinson's disease	21	21	21	58	58	58	40.603	0	311.85	71927000000	140	2.46476	0.0176703	-1.10631	+	-6.20599	Q99LC3;A0A087WR38	Q99LC3	NADH dehydrogenase [ubiquinone] 1 alpha subcomplex subunit 10, mitochondrial	Ndufa10
31.1549	31.1313	31.2879	29.705	29.85	30.0955	+	EXP_CTRL	cellular component assembly;cellular component assembly at cellular level;cellular component biogenesis;cellular component organization;cellular component organization at cellular level;cellular component organization or biogenesis;cellular component organization or biogenesis at cellular level;cellular macromolecular complex assembly;cellular macromolecular complex subunit organization;cellular …		cell part;cytoplasmic part;intracellular membrane-bounded organelle;intracellular organelle;intracellular organelle part;intracellular part;membrane;membrane part;membrane-bounded organelle;membrane-enclosed lumen;mitochondrial inner membrane;mitochondrial intermembrane space;mitochondrial membrane;mitochondrial part;mitochondrion;organelle;organelle envelope lumen;organelle inner membrane;organe…	Alzheimer's disease;Huntington's disease;Oxidative phosphorylation;Parkinson's disease	6	6	6	39.6	39.6	39.6	12.648	0	24.372	8341400000	50	3.34079	0.0134795	-1.30788	+	-10.5522	Q99LY9;B1ARW4	Q99LY9;B1ARW4	NADH dehydrogenase [ubiquinone] iron-sulfur protein 5;NADH dehydrogenase [ubiquinone] iron-sulfur protein 5, N-terminally processed	Ndufs5
33.2748	33.6012	33.6723	32.3468	32.4884	32.265	+	EXP_CTRL	amine catabolic process;amine metabolic process;branched chain family amino acid catabolic process;branched chain family amino acid metabolic process;carboxylic acid catabolic process;carboxylic acid metabolic process;catabolic process;cellular amine metabolic process;cellular amino acid catabolic process;cellular amino acid metabolic process;cellular catabolic process;cellular ketone metabolic p…	adenyl nucleotide binding;adenyl ribonucleotide binding;ATP binding;binding;biotin carboxylase activity;catalytic activity;cation binding;CoA carboxylase activity;ion binding;ligase activity;ligase activity, forming carbon-carbon bonds;ligase activity, forming carbon-nitrogen bonds;metal ion binding;methylcrotonoyl-CoA carboxylase activity;nucleotide binding;purine nucleotide binding;purine ribon…	3-methylcrotonyl-CoA carboxylase complex, mitochondrial;cell part;cytoplasmic part;intracellular membrane-bounded organelle;intracellular organelle;intracellular organelle lumen;intracellular organelle part;intracellular part;macromolecular complex;membrane;membrane-bounded organelle;membrane-enclosed lumen;mitochondrial inner membrane;mitochondrial matrix;mitochondrial membrane;mitochondrial par…	Valine, leucine and isoleucine degradation	36	36	36	56.3	56.3	56.3	79.343	0	272.64	41944000000	239	2.93617	0.0103704	-1.14935	+	-8.28553	Q99MR8;A0A0G2JF64;A0A0G2JFQ5	Q99MR8	Methylcrotonoyl-CoA carboxylase subunit alpha, mitochondrial	Mccc1
29.0223	29.0244	29.3253	28.0603	28.162	27.5278	+	EXP_CTRL	biosynthetic process;cellular biosynthetic process;cellular macromolecule biosynthetic process;cellular macromolecule metabolic process;cellular metabolic process;cellular process;cellular protein metabolic process;macromolecule biosynthetic process;macromolecule metabolic process;metabolic process;primary metabolic process;protein metabolic process;translation	structural constituent of ribosome;structural molecule activity	cell part;cytoplasmic part;intracellular membrane-bounded organelle;intracellular organelle;intracellular organelle part;intracellular part;macromolecular complex;membrane-bounded organelle;mitochondrial part;mitochondrial small ribosomal subunit;mitochondrion;organellar small ribosomal subunit;organelle;organelle part;ribonucleoprotein complex;small ribosomal subunit		13	13	13	31.2	31.2	31.2	48.206	0	17.826	1912400000	30	2.26344	0.0175265	-1.20729	+	-5.46503	Q99N87;B2FDG7	Q99N87	28S ribosomal protein S5, mitochondrial	Mrps5
26.7582	26.9793	27.2813	23.1063	23.4409	25.0625	+	EXP_CTRL	biosynthetic process;cellular biosynthetic process;cellular macromolecule biosynthetic process;cellular macromolecule metabolic process;cellular metabolic process;cellular process;cellular protein metabolic process;macromolecule biosynthetic process;macromolecule metabolic process;metabolic process;primary metabolic process;protein metabolic process;translation	structural constituent of ribosome;structural molecule activity	cell part;cytoplasmic part;intracellular membrane-bounded organelle;intracellular organelle;intracellular organelle part;intracellular part;large ribosomal subunit;macromolecular complex;membrane-bounded organelle;mitochondrial large ribosomal subunit;mitochondrial part;mitochondrion;organellar large ribosomal subunit;organelle;organelle part;ribonucleoprotein complex		3	3	3	26.4	26.4	26.4	15.944	0	6.9605	348940000	4	2.13654	0.0190122	-3.13638	+	-5.03605	Q99N92	Q99N92	39S ribosomal protein L27, mitochondrial	Mrpl27
27.9241	28.1035	28.3491	26.9947	27.404	26.8452	+	EXP_CTRL	biosynthetic process;cellular biosynthetic process;cellular component organization;cellular component organization at cellular level;cellular component organization or biogenesis;cellular component organization or biogenesis at cellular level;cellular macromolecule biosynthetic process;cellular macromolecule metabolic process;cellular metabolic process;cellular process;cellular protein metabolic …	binding;nucleic acid binding;RNA binding;rRNA binding;structural constituent of ribosome;structural molecule activity	cell part;cytoplasmic part;intracellular membrane-bounded organelle;intracellular organelle;intracellular organelle part;intracellular part;large ribosomal subunit;macromolecular complex;membrane-bounded organelle;mitochondrial large ribosomal subunit;mitochondrial part;mitochondrion;organellar large ribosomal subunit;organelle;organelle part;ribonucleoprotein complex		5	5	5	21.1	21.1	21.1	28.803	0	7.8881	996770000	15	2.13531	0.0189659	-1.04426	+	-5.03203	Q99N93	Q99N93	39S ribosomal protein L16, mitochondrial	Mrpl16
31.2687	31.7123	32.0564	30.288	30.6869	30.4261	+	EXP_CTRL	acetate biosynthetic process;acetate metabolic process;acetyl-CoA biosynthetic process;acetyl-CoA biosynthetic process from acetate;acetyl-CoA metabolic process;biosynthetic process;carboxylic acid biosynthetic process;carboxylic acid metabolic process;cellular biosynthetic process;cellular ketone metabolic process;cellular metabolic process;cellular process;coenzyme biosynthetic process;coenzyme…	acetate-CoA ligase activity;acid-thiol ligase activity;adenyl nucleotide binding;adenyl ribonucleotide binding;AMP binding;ATP binding;binding;catalytic activity;CoA-ligase activity;ligase activity;ligase activity, forming carbon-sulfur bonds;nucleotide binding;purine nucleotide binding;purine ribonucleoside triphosphate binding;purine ribonucleotide binding;ribonucleotide binding	cell part;cytoplasmic part;intracellular membrane-bounded organelle;intracellular organelle;intracellular organelle lumen;intracellular organelle part;intracellular part;membrane-bounded organelle;membrane-enclosed lumen;mitochondrial matrix;mitochondrial part;mitochondrion;organelle;organelle lumen;organelle part	Carbon fixation pathways in prokaryotes;Glycolysis / Gluconeogenesis;Methane metabolism;Propanoate metabolism;Pyruvate metabolism	20	20	20	37.2	37.2	37.2	74.622	0	133.79	11144000000	109	2.04091	0.0201118	-1.21211	+	-4.73046	Q99NB1	Q99NB1	Acetyl-coenzyme A synthetase 2-like, mitochondrial	Acss1
27.5008	27.3528	26.3778	25.0096	24.7597	24.4179	+	EXP_CTRL	anatomical structure development;anatomical structure morphogenesis;axonal fasciculation;biological regulation;cardiac epithelial to mesenchymal transition;cell migration;cell morphogenesis;cell morphogenesis involved in differentiation;cell motility;cell recognition;cellular component morphogenesis;cellular component movement;cellular component organization;cellular component organization at cel…		cell part;cell projection;cytoplasmic part;endoplasmic reticulum;endoplasmic reticulum part;envelope;extracellular membrane-bounded organelle;extracellular organelle;extracellular region part;extracellular vesicular exosome;integral to endoplasmic reticulum membrane;integral to membrane;integral to organelle membrane;intracellular;intracellular membrane-bounded organelle;intracellular organelle;i…		6	2	2	27.1	5	5	22.466	0	5.1031	549130000	14	2.40906	0.0174508	-2.34807	+	-5.99312	Q99P72-1	Q99P72-1	Reticulon-4	Rtn4
29.2538	29.7245	29.529	28.4525	28.2634	28.542	+	EXP_CTRL	cellular component organization;cellular component organization at cellular level;cellular component organization or biogenesis;cellular component organization or biogenesis at cellular level;cellular membrane organization;cellular process;establishment of localization;establishment of localization in cell;establishment of protein localization;establishment of protein localization in mitochondrio…	macromolecule transmembrane transporter activity;protein transmembrane transporter activity;protein transporter activity;substrate-specific transmembrane transporter activity;substrate-specific transporter activity;transmembrane transporter activity;transporter activity	cell part;cytoplasmic part;integral to membrane;intracellular membrane-bounded organelle;intracellular organelle;intracellular organelle part;intracellular part;intrinsic to membrane;macromolecular complex;membrane;membrane part;membrane-bounded organelle;mitochondrial inner membrane;mitochondrial membrane;mitochondrial membrane part;mitochondrial outer membrane translocase complex;mitochondrial …		6	6	6	66.2	66.2	66.2	15.537	0	50.978	2775100000	28	2.61168	0.0157489	-1.08312	+	-6.79849	Q9CPQ3;A0A2R8VHM4;A0A2R8VHJ4	Q9CPQ3;A0A2R8VHM4	Mitochondrial import receptor subunit TOM22 homolog	Tomm22
30.2557	29.8163	29.8468	29.2225	28.519	28.7066	+	EXP_CTRL	ATP biosynthetic process;ATP metabolic process;ATP synthesis coupled proton transport;biosynthetic process;cation transport;cellular biosynthetic process;cellular metabolic process;cellular nitrogen compound biosynthetic process;cellular nitrogen compound metabolic process;cellular process;energy coupled proton transport, down electrochemical gradient;establishment of localization;heterocycle bio…	cation transmembrane transporter activity;hydrogen ion transmembrane transporter activity;inorganic cation transmembrane transporter activity;ion transmembrane transporter activity;monovalent inorganic cation transmembrane transporter activity;substrate-specific transmembrane transporter activity;substrate-specific transporter activity;transmembrane transporter activity;transporter activity	cell part;cytoplasmic part;intracellular organelle part;intracellular part;macromolecular complex;membrane part;mitochondrial membrane part;mitochondrial part;mitochondrial proton-transporting ATP synthase complex;mitochondrial proton-transporting ATP synthase complex, coupling factor F(o);organelle part;protein complex;proton-transporting ATP synthase complex;proton-transporting ATP synthase com…	Oxidative phosphorylation	5	5	5	49.5	49.5	49.5	11.424	0	22.662	3718600000	31	1.98613	0.0216273	-1.15688	+	-4.56182	Q9CPQ8;J3QNM7	Q9CPQ8	ATP synthase subunit g, mitochondrial	Atp5l
28.2257	27.6863	28.3892	27.1452	27.321	26.7257	+	EXP_CTRL	biosynthetic process;cellular biosynthetic process;cellular macromolecule biosynthetic process;cellular macromolecule metabolic process;cellular metabolic process;cellular process;cellular protein metabolic process;macromolecule biosynthetic process;macromolecule metabolic process;metabolic process;primary metabolic process;protein metabolic process;translation	structural constituent of ribosome;structural molecule activity	cell part;cytoplasmic part;intracellular membrane-bounded organelle;intracellular non-membrane-bounded organelle;intracellular organelle;intracellular part;macromolecular complex;membrane-bounded organelle;mitochondrion;non-membrane-bounded organelle;organelle;ribonucleoprotein complex;ribosome		7	7	7	35.6	35.6	35.6	24.944	0	15.101	965520000	16	1.70113	0.029916	-1.03641	+	-3.75269	Q9CQ06	Q9CQ06	39S ribosomal protein L24, mitochondrial	Mrpl24
32.1888	32.1999	32.6659	31.1163	31.0085	31.3752	+	EXP_CTRL	cellular metabolic process;cellular process;electron transport chain;generation of precursor metabolites and energy;metabolic process;mitochondrial electron transport, NADH to ubiquinone;oxidation-reduction process;respiratory electron transport chain	catalytic activity;NADH dehydrogenase (quinone) activity;NADH dehydrogenase (ubiquinone) activity;NADH dehydrogenase activity;oxidoreductase activity;oxidoreductase activity, acting on NADH or NADPH;oxidoreductase activity, acting on NADH or NADPH, quinone or similar compound as acceptor	cell part;cytoplasm;cytoplasmic part;integral to membrane;intracellular membrane-bounded organelle;intracellular organelle;intracellular organelle part;intracellular part;intrinsic to membrane;macromolecular complex;membrane;membrane part;membrane-bounded organelle;mitochondrial inner membrane;mitochondrial membrane;mitochondrial membrane part;mitochondrial part;mitochondrial respiratory chain co…	Alzheimer's disease;Huntington's disease;Oxidative phosphorylation;Parkinson's disease	10	10	10	60.8	60.8	60.8	14.164	0	51.602	18256000000	72	2.46256	0.0176058	-1.18484	+	-6.19744	Q9CQ54;A0A0U1RPJ5	Q9CQ54;A0A0U1RPJ5	NADH dehydrogenase [ubiquinone] 1 subunit C2	Ndufc2
33.5566	33.8482	34.043	31.8783	32.0251	31.9697	+	EXP_CTRL	anatomical structure development;cell development;cellular developmental process;cellular process;central nervous system neuron development;cerebellar Purkinje cell layer development;developmental process;forebrain neuron development;hippocampus development;hypothalamus development;midbrain development;neuron development;pons development;pyramidal neuron development;subthalamus development;thalam…	catalytic activity;cation transmembrane transporter activity;hydrogen ion transmembrane transporter activity;inorganic cation transmembrane transporter activity;ion transmembrane transporter activity;monovalent inorganic cation transmembrane transporter activity;oxidoreductase activity;oxidoreductase activity, acting on diphenols and related substances as donors;oxidoreductase activity, acting on…	cell part;cytoplasmic part;intracellular membrane-bounded organelle;intracellular organelle;intracellular organelle part;intracellular part;membrane;membrane part;membrane-bounded organelle;mitochondrial inner membrane;mitochondrial membrane;mitochondrial part;mitochondrion;organelle;organelle inner membrane;organelle membrane;organelle part;respiratory chain	Alzheimer's disease;Cardiac muscle contraction;Huntington's disease;Oxidative phosphorylation;Parkinson's disease	12	12	12	90.2	90.2	90.2	9.7681	0	53.66	44608000000	69	3.63902	0.0186341	-1.85822	+	-12.5827	Q9CQ69;I7HPX6	Q9CQ69	Cytochrome b-c1 complex subunit 8	Uqcrq
24.2572	23.7726	22.8858	27.447	27.4129	27.6828	+	EXP_CTRL					3	3	3	22.8	22.8	22.8	17.27	0	11.25	461400000	6	3.15414	0.012	3.87569	+	9.44331	Q9CQH7	Q9CQH7	Transcription factor BTF3 homolog 4	Btf3l4
27.7196	27.2828	27.5488	28.636	28.7599	28.6745	+	EXP_CTRL	alkene biosynthetic process;biosynthetic process;carboxylic acid biosynthetic process;carboxylic acid metabolic process;cellular alkene metabolic process;cellular biosynthetic process;cellular ketone metabolic process;cellular lipid metabolic process;cellular metabolic process;cellular process;defense response;defense response to fungus;fatty acid biosynthetic process;fatty acid metabolic process…	actin binding;binding;cytoskeletal protein binding;enzyme binding;protein binding	cell part;cytoplasm;cytoskeleton;extracellular membrane-bounded organelle;extracellular organelle;extracellular region part;extracellular vesicular exosome;intracellular non-membrane-bounded organelle;intracellular organelle;intracellular organelle part;intracellular part;membrane;membrane-bounded organelle;membrane-bounded vesicle;non-membrane-bounded organelle;nuclear membrane;nuclear part;orga…		4	4	4	22.5	22.5	22.5	15.944	0	5.9319	1366100000	19	3.04936	0.0105946	1.17307	+	8.86937	Q9CQI6	Q9CQI6	Coactosin-like protein	Cotl1
27.0374	26.9356	26.9751	27.8361	27.9383	28.615	+	EXP_CTRL	biological regulation;cell surface receptor linked signaling pathway;cellular process;cellular response to chemical stimulus;cellular response to cytokine stimulus;cellular response to organic substance;cellular response to stimulus;cellular response to tumor necrosis factor;cytokine-mediated signaling pathway;metabolic process;oxidation-reduction process;regulation of biological process;regulati…	antioxidant activity;catalytic activity;electron carrier activity;oxidoreductase activity;oxidoreductase activity, acting on a sulfur group of donors;oxidoreductase activity, acting on a sulfur group of donors, NAD or NADP as acceptor;oxidoreductase activity, acting on NADH or NADPH;oxidoreductase activity, acting on peroxide as acceptor;peroxidase activity;protein-disulfide reductase activity	cell part;cytoplasmic part;cytosol;extracellular membrane-bounded organelle;extracellular organelle;extracellular region part;extracellular vesicular exosome;intracellular part;membrane-bounded organelle;membrane-bounded vesicle;organelle;vesicle		4	4	4	30.1	30.1	30.1	14.015	0	19.069	970250000	17	2.01812	0.0200992	1.14712	+	4.65974	Q9CQM5	Q9CQM5	Thioredoxin domain-containing protein 17	Txndc17
24.794	23.1411	23.3372	25.588	26.0787	26.0868	+	EXP_CTRL	apoptosis;biosynthetic process;cell cycle;cell death;cellular biosynthetic process;cellular macromolecule biosynthetic process;cellular macromolecule metabolic process;cellular metabolic process;cellular process;cellular protein metabolic process;death;macromolecule biosynthetic process;macromolecule metabolic process;metabolic process;primary metabolic process;programmed cell death;protein metab…	structural constituent of ribosome;structural molecule activity	cell part;cytoplasmic part;intracellular membrane-bounded organelle;intracellular organelle;intracellular organelle part;intracellular part;large ribosomal subunit;macromolecular complex;membrane-bounded organelle;mitochondrial large ribosomal subunit;mitochondrial part;mitochondrion;organellar large ribosomal subunit;organelle;organelle part;ribonucleoprotein complex		4	4	4	31.1	31.1	31.1	15.261	0	6.4155	179030000	9	1.77448	0.0265253	2.1604	+	3.95069	Q9CQN7	Q9CQN7	39S ribosomal protein L41, mitochondrial	Mrpl41
24.5559	24.3742	23.737	26.2888	26.3343	26.6891	+	EXP_CTRL			cell part;cytoplasm;cytoplasmic part;intracellular membrane-bounded organelle;intracellular organelle;intracellular part;membrane-bounded organelle;mitochondrion;organelle		4	4	4	24.6	24.6	24.6	15.674	0	3.1279	246320000	9	2.86741	0.0143377	2.21501	+	7.94818	Q9CR98;A0A0N4SWI4	Q9CR98;A0A0N4SWI4	Protein FAM136A	Fam136a
29.2939	29.2038	29.5024	28.4936	28.0527	27.8598	+	EXP_CTRL	apoptosis;cell death;cellular component organization;cellular component organization at cellular level;cellular component organization or biogenesis;cellular component organization or biogenesis at cellular level;cellular membrane organization;cellular process;death;membrane organization;mitochondrial fission;mitochondrial membrane organization;mitochondrion organization;organelle fission;organel…		cell part;cytoplasmic part;integral to membrane;intracellular membrane-bounded organelle;intracellular organelle;intracellular organelle part;intracellular part;intrinsic to membrane;membrane;membrane part;membrane-bounded organelle;mitochondrial inner membrane;mitochondrial membrane;mitochondrial part;mitochondrion;organelle;organelle inner membrane;organelle membrane;organelle part		6	6	6	40.4	40.4	40.4	18.314	0	18.321	2332600000	17	2.35072	0.0167625	-1.198	+	-5.77675	Q9CRB8	Q9CRB8	Mitochondrial fission process protein 1	Mtfp1
29.5118	28.852	30.1764	28.0059	27.9289	27.7061	+	EXP_CTRL	acetyl-CoA catabolic process;acetyl-CoA metabolic process;biological regulation;catabolic process;cellular catabolic process;cellular metabolic process;cellular process;cellular response to chemical stimulus;cellular response to hypoxia;cellular response to oxygen levels;cellular response to stimulus;cellular response to stress;coenzyme catabolic process;coenzyme metabolic process;cofactor catabo…	binding;catalytic activity;cation binding;cofactor binding;heme binding;ion binding;iron ion binding;metal ion binding;oxidoreductase activity;oxidoreductase activity, acting on the CH-CH group of donors;quinone binding;succinate dehydrogenase activity;tetrapyrrole binding;transition metal ion binding;ubiquinone binding	cell part;cytoplasmic part;envelope;fumarate reductase complex;integral to membrane;intracellular membrane-bounded organelle;intracellular organelle;intracellular organelle part;intracellular part;intrinsic to membrane;macromolecular complex;membrane;membrane part;membrane-bounded organelle;mitochondrial envelope;mitochondrial inner membrane;mitochondrial membrane;mitochondrial membrane part;mito…	Alzheimer's disease;Citrate cycle (TCA cycle);Huntington's disease;Oxidative phosphorylation;Parkinson's disease	2	2	2	10.7	10.7	10.7	17.014	0	4.7673	2357300000	14	1.84874	0.024688	-1.6331	+	-4.15814	Q9CXV1	Q9CXV1	Succinate dehydrogenase [ubiquinone] cytochrome b small subunit, mitochondrial	Sdhd
31.4938	31.4098	31.9233	30.2164	30.4525	30.0633	+	EXP_CTRL	acetyl-CoA catabolic process;acetyl-CoA metabolic process;aerobic respiration;catabolic process;cellular catabolic process;cellular metabolic process;cellular process;cellular respiration;coenzyme catabolic process;coenzyme metabolic process;cofactor catabolic process;cofactor metabolic process;electron transport chain;energy derivation by oxidation of organic compounds;generation of precursor me…	binding;catalytic activity;cation binding;electron carrier activity;heme binding;ion binding;iron ion binding;metal ion binding;oxidoreductase activity;oxidoreductase activity, acting on the CH-CH group of donors;succinate dehydrogenase activity;tetrapyrrole binding;transition metal ion binding	cell part;cytoplasmic part;fumarate reductase complex;integral to membrane;intracellular membrane-bounded organelle;intracellular organelle;intracellular organelle part;intracellular part;intrinsic to membrane;macromolecular complex;membrane;membrane part;membrane-bounded organelle;mitochondrial inner membrane;mitochondrial membrane;mitochondrial membrane part;mitochondrial part;mitochondrial res…	Alzheimer's disease;Citrate cycle (TCA cycle);Huntington's disease;Oxidative phosphorylation;Parkinson's disease	5	5	5	24.3	24.3	24.3	18.382	0	14.352	10662000000	34	2.65736	0.0142802	-1.36494	+	-6.99239	Q9CZB0;D3Z1A8;F8WGB3	Q9CZB0;D3Z1A8	Succinate dehydrogenase cytochrome b560 subunit, mitochondrial	Sdhc
30.728	30.3485	30.3434	29.3346	29.6402	29.2117	+	EXP_CTRL	biosynthetic process;cellular biosynthetic process;cellular macromolecule biosynthetic process;cellular macromolecule metabolic process;cellular metabolic process;cellular process;cellular protein metabolic process;macromolecule biosynthetic process;macromolecule metabolic process;metabolic process;primary metabolic process;protein metabolic process;translation	structural constituent of ribosome;structural molecule activity	cell part;cytosolic large ribosomal subunit;extracellular membrane-bounded organelle;extracellular organelle;extracellular region part;extracellular vesicular exosome;intracellular membrane-bounded organelle;intracellular organelle;intracellular organelle part;intracellular part;large ribosomal subunit;macromolecular complex;membrane-bounded organelle;membrane-bounded vesicle;nucleus;organelle;or…	Ribosome	10	10	10	51	51	51	24.146	0	29.382	5199700000	42	2.40632	0.0173333	-1.07778	+	-5.98282	Q9CZM2;B8JKK2	Q9CZM2;B8JKK2	60S ribosomal protein L15;Ribosomal protein L15	Rpl15
24.8686	23.7171	25.0863	26.1896	26.2074	26.4353	+	EXP_CTRL	biological regulation;cellular process;cellular response to chemical stimulus;cellular response to hypoxia;cellular response to oxygen levels;cellular response to redox state;cellular response to stimulus;cellular response to stress;negative regulation of biological process;negative regulation of cell communication;negative regulation of cell development;negative regulation of cell differentiatio…	binding;cytokine binding;growth factor binding;protein binding;transforming growth factor beta binding	cell part;cell surface;cytoplasmic part;extracellular membrane-bounded organelle;extracellular organelle;extracellular region part;extracellular space;extracellular vesicular exosome;integral to membrane;intracellular membrane-bounded organelle;intracellular organelle;intracellular organelle part;intracellular part;intrinsic to membrane;lysosomal membrane;membrane;membrane part;membrane-bounded o…		2	2	2	2.4	2.4	2.4	72.26	0.0099569	1.1282	323860000	4	1.78542	0.0270425	1.7201	+	3.98082	Q9CZT5	Q9CZT5	Vasorin	Vasn
33.3192	33.0206	33.5842	32.13	31.9617	31.7411	+	EXP_CTRL	anion transport;carboxylic acid metabolic process;carboxylic acid transport;cellular ketone metabolic process;cellular metabolic process;cellular process;establishment of localization;establishment of localization in cell;intracellular transport;ion transport;metabolic process;mitochondrial pyruvate transport;mitochondrial transport;monocarboxylic acid metabolic process;monocarboxylic acid transp…		cell part;cytoplasmic part;integral to membrane;intracellular membrane-bounded organelle;intracellular organelle;intracellular organelle part;intracellular part;intrinsic to membrane;membrane;membrane part;membrane-bounded organelle;mitochondrial inner membrane;mitochondrial membrane;mitochondrial part;mitochondrion;nucleus;organelle;organelle inner membrane;organelle membrane;organelle part		8	8	8	47.2	47.2	47.2	14.286	0	21.724	39061000000	75	2.63329	0.0148868	-1.36374	+	-6.88963	Q9D023;A0A0A6YY89	Q9D023	Mitochondrial pyruvate carrier 2	Mpc2
34.7322	34.7624	34.9617	33.2954	33.7344	33.7222	+	EXP_CTRL	metabolic process;oxidation-reduction process;response to chemical stimulus;response to endogenous stimulus;response to glucagon stimulus;response to hormone stimulus;response to organic substance;response to peptide hormone stimulus;response to stimulus	binding;cation binding;electron carrier activity;heme binding;ion binding;iron ion binding;metal ion binding;tetrapyrrole binding;transition metal ion binding	cell part;cytoplasmic part;integral to membrane;intracellular membrane-bounded organelle;intracellular organelle;intracellular organelle part;intracellular part;intrinsic to membrane;membrane;membrane part;membrane-bounded organelle;mitochondrial inner membrane;mitochondrial membrane;mitochondrial part;mitochondrion;nucleus;organelle;organelle inner membrane;organelle membrane;organelle part;resp…	Alzheimer's disease;Cardiac muscle contraction;Huntington's disease;Oxidative phosphorylation;Parkinson's disease	14	14	14	59	59	59	29.497	0	175.82	113890000000	228	2.80557	0.0147283	-1.23475	+	-7.65536	Q9D0M3-2;Q9D0M3;A0A2R8VHK1	Q9D0M3-2;Q9D0M3;A0A2R8VHK1	Cytochrome c1, heme protein, mitochondrial	Cyc1
30.7403	30.6614	30.2059	31.6815	31.2525	31.9232	+	EXP_CTRL	macromolecule metabolic process;metabolic process;primary metabolic process;protein metabolic process;proteolysis	binding;carboxypeptidase activity;catalytic activity;cation binding;dipeptidase activity;exopeptidase activity;hydrolase activity;ion binding;metal ion binding;metallopeptidase activity;peptidase activity;peptidase activity, acting on L-amino acid peptides;tripeptidase activity	cell part;cytoplasmic part;cytosol;extracellular membrane-bounded organelle;extracellular organelle;extracellular region part;extracellular vesicular exosome;intracellular part;membrane-bounded organelle;membrane-bounded vesicle;organelle;vesicle		20	20	20	57.5	57.5	57.5	52.767	0	104.01	11449000000	101	1.86695	0.0240412	1.08319	+	4.21014	Q9D1A2;A0A494B9S3;A0A494B9U6	Q9D1A2	Cytosolic non-specific dipeptidase	Cndp2
27.0072	27.2299	26.9869	23.3783	24.3703	25.2128	+	EXP_CTRL			cell part;cytoplasmic part;intracellular membrane-bounded organelle;intracellular non-membrane-bounded organelle;intracellular organelle;intracellular part;macromolecular complex;membrane-bounded organelle;mitochondrion;non-membrane-bounded organelle;organelle;ribonucleoprotein complex;ribosome		3	3	3	40.7	40.7	40.7	12.737	0	7.3912	393970000	8	2.16804	0.0195115	-2.75418	+	-5.13997	Q9D1H8	Q9D1H8	39S ribosomal protein L53, mitochondrial	Mrpl53
26.0468	26.3226	26.0269	27.2583	27.2048	27.993	+	EXP_CTRL	biological regulation;cellular localization;cellular macromolecule localization;cellular process;cellular protein localization;chemical homeostasis;cholesterol homeostasis;establishment of localization;establishment of localization in cell;establishment of protein localization;homeostatic process;intracellular protein transport;intracellular transport;lipid homeostasis;lipid transport;localizatio…	binding;chylomicron binding;enzyme binding;high-density lipoprotein particle binding;lipase binding;lipid binding;lipoprotein particle binding;macromolecule transmembrane transporter activity;protein binding;protein transmembrane transporter activity;protein transporter activity;protein-lipid complex binding;substrate-specific transmembrane transporter activity;substrate-specific transporter acti…	anchored to external side of plasma membrane;anchored to membrane;anchored to plasma membrane;apical plasma membrane;basolateral plasma membrane;cell part;cell surface;external side of plasma membrane;extracellular region part;high-density lipoprotein particle;intrinsic to external side of plasma membrane;intrinsic to membrane;intrinsic to plasma membrane;macromolecular complex;membrane part;plas…		3	3	3	13.6	13.6	13.6	24.566	0	4.7458	594540000	16	2.12004	0.0199522	1.35327	+	4.98226	Q9D1N2	Q9D1N2	Glycosylphosphatidylinositol-anchored high density lipoprotein-binding protein 1	Gpihbp1
30.5092	30.6424	31.051	29.1668	29.5102	29.1119	+	EXP_CTRL	acidic amino acid transport;amine transport;amino acid transport;anion transport;carboxylic acid transport;establishment of localization;ion transport;L-glutamate transport;nitrogen compound transport;organic acid transport;organic anion transport;organic substance transport;transport	acidic amino acid transmembrane transporter activity;active transmembrane transporter activity;amine transmembrane transporter activity;amino acid transmembrane transporter activity;carboxylic acid transmembrane transporter activity;L-amino acid transmembrane transporter activity;L-glutamate transmembrane transporter activity;organic acid transmembrane transporter activity;secondary active transm…	cell part;cytoplasmic part;integral to membrane;intracellular membrane-bounded organelle;intracellular organelle;intracellular organelle part;intracellular part;intrinsic to membrane;membrane;membrane part;membrane-bounded organelle;mitochondrial inner membrane;mitochondrial membrane;mitochondrial part;mitochondrion;nuclear part;nucleoplasm;organelle;organelle inner membrane;organelle membrane;or…		10	10	10	39.3	39.3	39.3	34.67	0	89.169	5594800000	36	2.69817	0.0149293	-1.47123	+	-7.16967	Q9D6M3;E9PY45;E9PV90;A0A0J9YTY6;E9Q6M6;Q80X52;E9Q579;V9GWS2;A0A0J9YUX4;Q9DB41-2;Q9DB41;A0A0J9YUJ4;G3UY41;G3UX09;A0A0J9YVJ3	Q9D6M3;E9PY45;E9PV90;A0A0J9YTY6;E9Q6M6	Mitochondrial glutamate carrier 1	Slc25a22
29.0527	29.07	29.5703	28.2396	28.342	28.017	+	EXP_CTRL	biosynthetic process;cellular biosynthetic process;cellular macromolecule biosynthetic process;cellular macromolecule metabolic process;cellular metabolic process;cellular process;cellular protein metabolic process;macromolecule biosynthetic process;macromolecule metabolic process;metabolic process;primary metabolic process;protein metabolic process;translation	structural constituent of ribosome;structural molecule activity	cell part;cytoplasmic part;intracellular membrane-bounded organelle;intracellular non-membrane-bounded organelle;intracellular organelle;intracellular organelle part;intracellular part;macromolecular complex;membrane-bounded organelle;mitochondrion;non-membrane-bounded organelle;nuclear part;nucleolus;organelle;organelle part;ribonucleoprotein complex;ribosome		11	11	11	39.7	39.7	39.7	44.929	0	24.784	2185500000	31	2.2129	0.0193351	-1.03148	+	-5.29086	Q9D7N3;A0A0J9YU02	Q9D7N3	28S ribosomal protein S9, mitochondrial	Mrps9
32.7471	32.7899	32.9461	31.9299	31.6185	31.8358	+	EXP_CTRL	metabolic process	carbon-carbon lyase activity;carboxy-lyase activity;catalytic activity;lyase activity;methylmalonyl-CoA decarboxylase activity	cell part;cytoplasmic part;cytosol;extracellular membrane-bounded organelle;extracellular organelle;extracellular region part;extracellular vesicular exosome;intracellular part;membrane-bounded organelle;membrane-bounded vesicle;organelle;vesicle		18	18	18	68.6	68.6	68.6	32.727	0	234.62	27123000000	114	3.14043	0.0118788	-1.03291	+	-9.36631	Q9D9V3-2;Q9D9V3;E0CXS3	Q9D9V3-2;Q9D9V3;E0CXS3	Ethylmalonyl-CoA decarboxylase	Echdc1
36.2305	36.2426	36.4965	35.1545	35.4546	35.1336	+	EXP_CTRL	metabolic process;oxidation-reduction process	binding;catalytic activity;cation binding;endopeptidase activity;hydrolase activity;ion binding;metal ion binding;metalloendopeptidase activity;metallopeptidase activity;peptidase activity;peptidase activity, acting on L-amino acid peptides	cell part;cytoplasmic part;extracellular membrane-bounded organelle;extracellular organelle;extracellular region part;extracellular vesicular exosome;intracellular membrane-bounded organelle;intracellular organelle;intracellular organelle part;intracellular part;macromolecular complex;membrane;membrane part;membrane-bounded organelle;membrane-bounded vesicle;mitochondrial inner membrane;mitochond…	Alzheimer's disease;Cardiac muscle contraction;Huntington's disease;Oxidative phosphorylation;Parkinson's disease	28	28	28	72.4	72.4	72.4	48.234	0	323.31	301270000000	270	2.86934	0.0146225	-1.07566	+	-7.95744	Q9DB77;A0A140LI98	Q9DB77	Cytochrome b-c1 complex subunit 2, mitochondrial	Uqcrc2
28.3793	28.0062	28.4058	27.4832	26.9032	26.9542	+	EXP_CTRL	biological regulation;posttranscriptional regulation of gene expression;regulation of biological process;regulation of biosynthetic process;regulation of cellular biosynthetic process;regulation of cellular macromolecule biosynthetic process;regulation of cellular metabolic process;regulation of cellular process;regulation of cellular protein metabolic process;regulation of gene expression;regula…	binding;nucleic acid binding;RNA binding;translation factor activity, nucleic acid binding;translation initiation factor activity	cell part;cytoplasm;intracellular part;macromolecular complex;mRNA cap binding complex;protein complex;RNA cap binding complex		4	4	4	30.4	30.4	30.4	22.836	0	19.168	1048400000	18	2.1535	0.019218	-1.15023	+	-5.09179	Q9DBB5;H3BJN7	Q9DBB5	Eukaryotic translation initiation factor 4E type 3	Eif4e3
28.023	27.775	28.3273	29.1882	30.125	30.1764	+	EXP_CTRL			blood microparticle;extracellular membrane-bounded organelle;extracellular organelle;extracellular region part;extracellular vesicular exosome;membrane-bounded organelle;membrane-bounded vesicle;organelle;vesicle		12	12	12	24.7	24.7	24.7	60.478	0	38.699	2710700000	39	2.12101	0.02	1.78812	+	4.98544	Q9DBB9	Q9DBB9	Carboxypeptidase N subunit 2	Cpn2
27.6566	26.8175	26.6359	29.0647	28.3328	29.2535	+	EXP_CTRL	establishment of localization;transport		cell part;cytoplasm;cytoplasmic part;endosomal part;endosome membrane;intracellular membrane-bounded organelle;intracellular organelle;intracellular organelle part;intracellular part;lipid particle;membrane;membrane-bounded organelle;organelle;organelle membrane;organelle part		9	9	9	32.5	32.5	32.5	47.262	0	68.188	1484300000	27	1.92611	0.023403	1.84704	+	4.38219	Q9DBG5;A0A3B2WCW2	Q9DBG5	Perilipin-3	Plin3
30.4685	30.4591	30.5651	29.2649	29.0028	28.7966	+	EXP_CTRL	acyl-CoA metabolic process;carboxylic acid catabolic process;carboxylic acid metabolic process;catabolic process;cellular catabolic process;cellular ketone metabolic process;cellular lipid catabolic process;cellular lipid metabolic process;cellular macromolecule metabolic process;cellular metabolic process;cellular process;cellular protein metabolic process;coenzyme metabolic process;cofactor met…	3-hydroxyacyl-CoA dehydrogenase activity;binding;carbon-oxygen lyase activity;catalytic activity;coenzyme binding;cofactor binding;dodecenoyl-CoA delta-isomerase activity;enoyl-CoA hydratase activity;enzyme binding;hydro-lyase activity;intramolecular oxidoreductase activity;intramolecular oxidoreductase activity, transposing C=C bonds;isomerase activity;lyase activity;oxidoreductase activity;oxid…	cell part;cytoplasmic part;cytosol;intracellular membrane-bounded organelle;intracellular organelle;intracellular part;membrane-bounded organelle;microbody;mitochondrion;organelle;peroxisome	Aminobenzoate degradation;Benzoate degradation;beta-Alanine metabolism;Butanoate metabolism;Caprolactam degradation;Fatty acid metabolism;Lysine degradation;Peroxisome;PPAR signaling pathway;Propanoate metabolism;Tryptophan metabolism;Valine, leucine and isoleucine degradation	27	27	27	51.8	51.8	51.8	78.301	0	110.01	4820300000	65	3.34341	0.0136667	-1.47615	+	-10.5686	Q9DBM2	Q9DBM2	Peroxisomal bifunctional enzyme;Enoyl-CoA hydratase/3,2-trans-enoyl-CoA isomerase;3-hydroxyacyl-CoA dehydrogenase	Ehhadh
31.0634	31.1275	31.1333	30.0116	30.07	29.8672	+	EXP_CTRL	amine metabolic process;carboxylic acid metabolic process;cell differentiation;cellular amine metabolic process;cellular amino acid metabolic process;cellular developmental process;cellular ketone metabolic process;cellular metabolic process;cellular modified amino acid metabolic process;cellular nitrogen compound metabolic process;cellular process;developmental process;epithelial cell differenti…	antioxidant activity;binding;catalytic activity;disulfide oxidoreductase activity;glutathione peroxidase activity;glutathione transferase activity;oxidoreductase activity;oxidoreductase activity, acting on a sulfur group of donors;oxidoreductase activity, acting on peroxide as acceptor;peroxidase activity;protein binding;protein disulfide oxidoreductase activity;receptor binding;transferase activ…	cell part;cytoplasmic part;extracellular membrane-bounded organelle;extracellular organelle;extracellular region part;extracellular vesicular exosome;intracellular;intracellular membrane-bounded organelle;intracellular organelle;intracellular organelle lumen;intracellular organelle part;intracellular part;membrane;membrane-bounded organelle;membrane-bounded vesicle;membrane-enclosed lumen;microbo…	Drug metabolism - cytochrome P450;Glutathione metabolism;Metabolism of xenobiotics by cytochrome P450;Peroxisome	13	13	13	65	65	65	25.704	0	49.636	8340400000	77	4.20333	0.02125	-1.12516	+	-17.4993	Q9DCM2;A0A0N4SVE5	Q9DCM2	Glutathione S-transferase kappa 1	Gstk1
28.6477	28.7778	29.1359	27.8968	27.7691	27.6464	+	EXP_CTRL	biosynthetic process;cellular biosynthetic process;cellular macromolecule biosynthetic process;cellular macromolecule metabolic process;cellular metabolic process;cellular process;cellular protein metabolic process;macromolecule biosynthetic process;macromolecule metabolic process;metabolic process;primary metabolic process;protein metabolic process;translation	binding;nucleic acid binding;RNA binding;structural constituent of ribosome;structural molecule activity	cell part;cytoplasmic part;cytosolic part;cytosolic ribosome;intracellular membrane-bounded organelle;intracellular non-membrane-bounded organelle;intracellular organelle;intracellular part;macromolecular complex;membrane-bounded organelle;mitochondrion;non-membrane-bounded organelle;organelle;ribonucleoprotein complex;ribosome		10	10	10	51.4	51.4	51.4	33.073	0	29.316	1646700000	33	2.57589	0.0176034	-1.08309	+	-6.64986	Q9DCU6;A0A1L1SSY9;A0A1L1SRY8;A0A1L1SU24;A0A1L1STN5;A0A1L1SV70	Q9DCU6;A0A1L1SSY9;A0A1L1SRY8	39S ribosomal protein L4, mitochondrial	Mrpl4
34.9716	35.0788	35.284	33.9865	34.2269	33.9011	+	EXP_CTRL	amine catabolic process;amine metabolic process;branched chain family amino acid catabolic process;branched chain family amino acid metabolic process;brown fat cell differentiation;carboxylic acid catabolic process;carboxylic acid metabolic process;catabolic process;cell differentiation;cellular amine metabolic process;cellular amino acid catabolic process;cellular amino acid metabolic process;ce…	aldehyde dehydrogenase (NAD) activity;catalytic activity;malonate-semialdehyde dehydrogenase (acetylating) activity;methylmalonate-semialdehyde dehydrogenase (acylating) activity;oxidoreductase activity;oxidoreductase activity, acting on the aldehyde or oxo group of donors;oxidoreductase activity, acting on the aldehyde or oxo group of donors, NAD or NADP as acceptor	cell part;cytoplasmic part;extracellular membrane-bounded organelle;extracellular organelle;extracellular region part;extracellular vesicular exosome;intracellular membrane-bounded organelle;intracellular organelle;intracellular organelle part;intracellular part;membrane-bounded organelle;membrane-bounded vesicle;mitochondrion;nuclear part;nucleoplasm;organelle;organelle part;vesicle	Inositol phosphate metabolism;Propanoate metabolism;Valine, leucine and isoleucine degradation	28	28	28	54	54	54	57.915	0	323.31	133840000000	253	2.88234	0.0141067	-1.0733	+	-8.02034	Q9EQ20;A0A1Y7VJ32	Q9EQ20	Methylmalonate-semialdehyde dehydrogenase [acylating], mitochondrial	Aldh6a1
30.3766	30.3019	30.3873	31.5978	31.6912	31.5053	+	EXP_CTRL	biological regulation;cell proliferation;macromolecule metabolic process;metabolic process;negative regulation of biological process;negative regulation of catalytic activity;negative regulation of cellular metabolic process;negative regulation of cellular process;negative regulation of cellular protein metabolic process;negative regulation of kinase activity;negative regulation of macromolecule …	binding;enzyme binding;kinase binding;phosphatase binding;protein binding;protein kinase binding;protein phosphatase binding	cell part;cytoplasm;cytoplasmic part;cytoskeleton;extracellular membrane-bounded organelle;extracellular organelle;extracellular region part;extracellular vesicular exosome;intracellular membrane-bounded organelle;intracellular non-membrane-bounded organelle;intracellular organelle;intracellular part;macromolecular complex;membrane;membrane-bounded organelle;membrane-bounded vesicle;non-membrane-…		35	35	35	56.7	56.7	56.7	95.923	0	149.58	10143000000	114	4.49304	0.0331429	1.24281	+	20.707	Q9EQK5;E9Q3X0;D3Z2N7	Q9EQK5;E9Q3X0	Major vault protein	Mvp
27.2073	28.1818	27.8666	29.2621	28.9589	29.8604	+	EXP_CTRL	biological regulation;cellular component organization;cellular component organization at cellular level;cellular component organization or biogenesis;cellular component organization or biogenesis at cellular level;cellular membrane fusion;cellular membrane organization;cellular process;cholesterol efflux;cholesterol transport;establishment of localization;establishment of localization in cell;est…	binding;protein binding;SNAP receptor activity;SNARE binding	BLOC complex;BLOC-1 complex;cell part;cytoplasmic membrane-bounded vesicle;cytoplasmic part;cytoplasmic vesicle;cytosolic part;endocytic vesicle;endomembrane system;endosomal part;endosome membrane;extracellular membrane-bounded organelle;extracellular organelle;extracellular region part;extracellular vesicular exosome;Golgi apparatus part;Golgi membrane;integral to membrane;intracellular membran…	Phagosome	7	7	7	33.6	33.6	33.6	31.195	0	67.119	2028100000	21	1.83469	0.0256513	1.60858	+	4.11835	Q9ER00	Q9ER00	Syntaxin-12	Stx12
32.8702	33.2053	33.4632	32.0595	32.1808	31.9642	+	EXP_CTRL	biological regulation;cell communication;cellular component organization;cellular component organization at cellular level;cellular component organization or biogenesis;cellular component organization or biogenesis at cellular level;cellular membrane organization;cellular metabolic process;cellular process;cellular response to chemical stimulus;cellular response to cytokine stimulus;cellular resp…	catalytic activity;NADH dehydrogenase (quinone) activity;NADH dehydrogenase (ubiquinone) activity;NADH dehydrogenase activity;oxidoreductase activity;oxidoreductase activity, acting on NADH or NADPH;oxidoreductase activity, acting on NADH or NADPH, quinone or similar compound as acceptor	cell part;cytoplasm;cytoplasmic part;extracellular membrane-bounded organelle;extracellular organelle;extracellular region part;extracellular vesicular exosome;integral to membrane;intracellular membrane-bounded organelle;intracellular organelle;intracellular organelle part;intracellular part;intrinsic to membrane;macromolecular complex;membrane part;membrane-bounded organelle;membrane-bounded ve…	Alzheimer's disease;Huntington's disease;Oxidative phosphorylation;Parkinson's disease	13	13	13	63.9	63.9	63.9	16.859	0	49.3	35221000000	101	2.43223	0.0182553	-1.11138	+	-6.08091	Q9ERS2	Q9ERS2	NADH dehydrogenase [ubiquinone] 1 alpha subcomplex subunit 13	Ndufa13
29.8194	29.7404	30.1012	28.9518	28.9484	28.7385	+	EXP_CTRL	activation of protein kinase activity;activation of protein kinase C activity by G-protein coupled receptor protein signaling pathway;biological regulation;biosynthetic process;cell surface receptor linked signaling pathway;cellular biosynthetic process;cellular lipid metabolic process;cellular metabolic process;cellular process;cellular response to stimulus;ceramide biosynthetic process;ceramide…	acylglycerol kinase activity;adenyl nucleotide binding;adenyl ribonucleotide binding;ATP binding;binding;catalytic activity;ceramide kinase activity;diacylglycerol kinase activity;kinase activity;lipid kinase activity;NAD+ kinase activity;nucleotide binding;phosphotransferase activity, alcohol group as acceptor;purine nucleotide binding;purine ribonucleoside triphosphate binding;purine ribonucleo…	cell part;cytoplasmic part;intracellular membrane-bounded organelle;intracellular organelle;intracellular organelle part;intracellular part;membrane;membrane-bounded organelle;mitochondrial membrane;mitochondrial part;mitochondrion;organelle;organelle membrane;organelle part	Glycerolipid metabolism	9	9	9	31.4	31.4	31.4	46.975	0	56.868	3359100000	23	2.82229	0.0144379	-1.00742	+	-7.73357	Q9ESW4;Q9ESW4-2	Q9ESW4	Acylglycerol kinase, mitochondrial	Agk
24.6762	24.0663	26.4572	27.0856	28.0116	27.3146	+	EXP_CTRL	biological regulation;blood coagulation;carbohydrate homeostasis;cellular chemical homeostasis;cellular glucose homeostasis;cellular homeostasis;cellular process;cellular response to carbohydrate stimulus;cellular response to chemical stimulus;cellular response to glucose stimulus;cellular response to hexose stimulus;cellular response to monosaccharide stimulus;cellular response to organic substa…	binding;carboxypeptidase activity;catalytic activity;cation binding;exopeptidase activity;hydrolase activity;ion binding;metal ion binding;metallocarboxypeptidase activity;metalloexopeptidase activity;metallopeptidase activity;peptidase activity;peptidase activity, acting on L-amino acid peptides;transition metal ion binding;zinc ion binding	extracellular membrane-bounded organelle;extracellular organelle;extracellular region part;extracellular space;extracellular vesicular exosome;membrane-bounded organelle;membrane-bounded vesicle;organelle;vesicle	Complement and coagulation cascades;Pancreatic secretion;Protein digestion and absorption	3	3	3	5.2	5.2	5.2	48.87	0.0009058	2.1833	534690000	6	1.45132	0.0454683	2.404	+	3.12448	Q9JHH6;CON__Q2KIG3	Q9JHH6	Carboxypeptidase B2	Cpb2
33.1349	33.2128	33.657	32.1761	32.4941	32.2725	+	EXP_CTRL	amine catabolic process;amine metabolic process;branched chain family amino acid catabolic process;branched chain family amino acid metabolic process;carboxylic acid catabolic process;carboxylic acid metabolic process;catabolic process;cellular amine metabolic process;cellular amino acid catabolic process;cellular amino acid metabolic process;cellular catabolic process;cellular ketone metabolic p…	acyl-CoA dehydrogenase activity;binding;catalytic activity;coenzyme binding;cofactor binding;flavin adenine dinucleotide binding;isovaleryl-CoA dehydrogenase activity;oxidoreductase activity;oxidoreductase activity, acting on the CH-CH group of donors	cell part;cytoplasmic part;intracellular membrane-bounded organelle;intracellular organelle;intracellular organelle lumen;intracellular organelle part;intracellular part;membrane;membrane-bounded organelle;membrane-enclosed lumen;mitochondrial matrix;mitochondrial membrane;mitochondrial part;mitochondrion;nuclear part;nucleoplasm;organelle;organelle lumen;organelle membrane;organelle part	Valine, leucine and isoleucine degradation	17	17	17	52.8	52.8	52.8	46.325	0	226.36	39524000000	132	2.25398	0.0175824	-1.02069	+	-5.43209	Q9JHI5	Q9JHI5	Isovaleryl-CoA dehydrogenase, mitochondrial	Ivd
28.9588	29.4394	29.3307	28.0644	28.0553	27.8788	+	EXP_CTRL			cell part;cytoplasmic part;intracellular membrane-bounded organelle;intracellular non-membrane-bounded organelle;intracellular organelle;intracellular part;macromolecular complex;membrane-bounded organelle;mitochondrion;non-membrane-bounded organelle;organelle;ribonucleoprotein complex;ribosome		11	11	11	51.4	51.4	51.4	25.826	0	21.438	2104300000	26	2.85567	0.0138868	-1.24347	+	-7.89182	Q9JIK9	Q9JIK9	28S ribosomal protein S34, mitochondrial	Mrps34
31.242	31.4001	31.4995	30.1585	30.2174	29.8767	+	EXP_CTRL	alcohol metabolic process;biological regulation;carbohydrate homeostasis;carbohydrate metabolic process;cation homeostasis;cell communication;cell surface receptor linked signaling pathway;cellular carbohydrate metabolic process;cellular macromolecule metabolic process;cellular metabolic process;cellular process;cellular protein metabolic process;cellular response to chemical stimulus;cellular re…	adenyl nucleotide binding;adenyl ribonucleotide binding;ATP binding;binding;catalytic activity;identical protein binding;kinase activity;nucleotide binding;phosphotransferase activity, alcohol group as acceptor;protein binding;protein dimerization activity;protein homodimerization activity;protein kinase activity;purine nucleotide binding;purine ribonucleoside triphosphate binding;purine ribonucl…	cell part;cytoplasm;cytoplasmic part;intracellular membrane-bounded organelle;intracellular organelle;intracellular organelle part;intracellular part;macromolecular complex;membrane-bounded organelle;mitochondrial part;mitochondrial pyruvate dehydrogenase complex;mitochondrion;nuclear part;nucleoplasm;organelle;organelle part;protein complex;pyruvate dehydrogenase complex		13	13	12	47.7	47.7	45.5	46.04	0	141.97	9591500000	63	3.25683	0.0145185	-1.29634	+	-10.0392	Q9JK42	Q9JK42	[Pyruvate dehydrogenase (acetyl-transferring)] kinase isozyme 2, mitochondrial	Pdk2
31.2616	31.7572	31.1986	32.4695	32.7427	32.4451	+	EXP_CTRL	aging;cell aging;cellular process;developmental process	binding;carbohydrate binding;extracellular matrix structural constituent;glycosaminoglycan binding;heparin binding;pattern binding;polysaccharide binding;structural molecule activity	extracellular matrix;extracellular membrane-bounded organelle;extracellular organelle;extracellular region part;extracellular vesicular exosome;membrane-bounded organelle;membrane-bounded vesicle;organelle;proteinaceous extracellular matrix;vesicle		16	16	16	40.2	40.2	40.2	43.292	0	89.3	21137000000	91	2.33267	0.0160119	1.14661	+	5.71114	Q9JK53	Q9JK53	Prolargin	Prelp
25.0613	24.4254	24.8609	26.4508	25.328	26.534	+	EXP_CTRL	anatomical structure development;biological regulation;brain development;cellular process;cellular response to abiotic stimulus;cellular response to external stimulus;cellular response to mechanical stimulus;cellular response to stimulus;developmental process;induction of apoptosis;induction of apoptosis by extracellular signals;induction of apoptosis via death domain receptors;induction of progr…	binding;protein binding;protein complex binding	cell part;cell projection;contractile fiber part;cytoplasm;cytoplasmic part;cytosol;intracellular part;membrane;neuron projection;organelle part;plasma membrane;Z disc		4	4	4	9.2	9.2	9.2	61.859	0	5.4151	228000000	6	1.42455	0.0469186	1.32177	+	3.06097	Q9JLV1	Q9JLV1	BAG family molecular chaperone regulator 3	Bag3
23.5889	23.0676	23.7507	26.4415	28.5169	27.2258	+	EXP_CTRL	biological adhesion;biological regulation;cell adhesion;cell surface receptor linked signaling pathway;cell-cell adhesion;cell-matrix adhesion;cell-substrate adhesion;cellular process;cellular response to stimulus;homotypic cell-cell adhesion;integrin-mediated signaling pathway;platelet aggregation;positive regulation of biological process;positive regulation of cell migration;positive regulation…	binding;cation binding;extracellular matrix binding;identical protein binding;ion binding;metal ion binding;protein binding	adherens junction;anchoring junction;blood microparticle;cell junction;cell part;cell surface;cell-substrate adherens junction;cell-substrate junction;external side of plasma membrane;extracellular membrane-bounded organelle;extracellular organelle;extracellular region part;extracellular vesicular exosome;focal adhesion;integrin complex;macromolecular complex;membrane part;membrane-bounded organe…	Arrhythmogenic right ventricular cardiomyopathy (ARVC);Dilated cardiomyopathy;ECM-receptor interaction;Focal adhesion;Hematopoietic cell lineage;Hypertrophic cardiomyopathy (HCM);Pathways in cancer;Regulation of actin cytoskeleton;Small cell lung cancer	7	7	7	10.2	10.2	10.2	112.68	0	29.972	437820000	14	2.44806	0.0183188	3.92563	+	6.14152	Q9QUM0	Q9QUM0	Integrin alpha-IIb;Integrin alpha-IIb heavy chain;Integrin alpha-IIb light chain	Itga2b
23.9452	24.3915	24.0662	26.7025	26.4946	26.8	+	EXP_CTRL	biological regulation;cell cycle;cellular macromolecule metabolic process;cellular metabolic process;cellular process;cellular protein metabolic process;macromolecule metabolic process;macromolecule modification;metabolic process;negative regulation of biological process;negative regulation of cell communication;negative regulation of cell motility;negative regulation of cellular component moveme…	amine binding;amino acid binding;binding;carboxylic acid binding;catalytic activity;cis-trans isomerase activity;enzyme binding;GTPase activating protein binding;isomerase activity;kinase binding;mitogen-activated protein kinase kinase binding;peptidyl-prolyl cis-trans isomerase activity;phosphoprotein binding;phosphoserine binding;phosphothreonine binding;protein binding;protein kinase binding;p…	cell part;cytoplasm;intracellular membrane-bounded organelle;intracellular organelle;intracellular organelle part;intracellular part;membrane-bounded organelle;midbody;nuclear body;nuclear part;nuclear speck;nucleoplasm part;nucleus;organelle;organelle part	RIG-I-like receptor signaling pathway	4	4	4	41.8	41.8	41.8	18.37	0	5.8463	269190000	5	4.02157	0.0210909	2.5314	+	15.7409	Q9QUR7	Q9QUR7	Peptidyl-prolyl cis-trans isomerase NIMA-interacting 1	Pin1
26.6065	26.5722	26.9827	28.6383	28.3568	28.8195	+	EXP_CTRL	cellular component assembly;cellular component organization;cellular component organization or biogenesis;cellular process;endocytic recycling;endosome transport;establishment of localization;establishment of localization in cell;establishment of protein localization;establishment of protein localization in membrane;establishment of protein localization in plasma membrane;intracellular protein tr…	adenyl nucleotide binding;adenyl ribonucleotide binding;ATP binding;binding;calcium ion binding;cation binding;GTP binding;guanyl nucleotide binding;guanyl ribonucleotide binding;ion binding;metal ion binding;nucleotide binding;purine nucleotide binding;purine ribonucleoside triphosphate binding;purine ribonucleotide binding;ribonucleotide binding	adherens junction;anchoring junction;cell junction;cell part;cell-substrate adherens junction;cell-substrate junction;cytoplasm;cytoplasmic membrane-bounded vesicle;cytoplasmic part;cytoplasmic vesicle;endocytic vesicle;endosomal part;endosome membrane;focal adhesion;intracellular membrane-bounded organelle;intracellular organelle;intracellular organelle part;intracellular part;membrane;membrane-…	Endocytosis	26	10	8	55	28.2	24.7	60.82	0	46.181	1231300000	27	3.25264	0.0141687	1.88438	+	10.0142	Q9QXY6	Q9QXY6	EH domain-containing protein 3	Ehd3
28.1391	29.0391	28.83	29.5824	29.9333	29.8723	+	EXP_CTRL	anatomical structure formation involved in morphogenesis;angiogenesis;biological adhesion;biological regulation;calcium-dependent cell-cell adhesion;cell adhesion;cell migration;cell motility;cell projection assembly;cell projection organization;cell proliferation;cell-cell adhesion;cellular component assembly;cellular component assembly at cellular level;cellular component movement;cellular comp…	adiponectin binding;binding;cadherin binding;calcium ion binding;cation binding;cell adhesion molecule binding;hormone binding;identical protein binding;ion binding;lipoprotein particle binding;low-density lipoprotein particle binding;metal ion binding;protein binding;protein dimerization activity;protein homodimerization activity;protein-lipid complex binding	adherens junction;anchored to membrane;anchoring junction;caveola;cell junction;cell part;cell projection;cell-substrate adherens junction;cell-substrate junction;cytoplasm;external side of plasma membrane;extracellular membrane-bounded organelle;extracellular organelle;extracellular region part;extracellular space;extracellular vesicular exosome;focal adhesion;intracellular part;intrinsic to mem…		11	11	11	24.9	24.9	24.9	78.185	0	66.855	2971400000	35	1.73715	0.0290698	1.12658	+	3.84908	Q9WTR5	Q9WTR5	Cadherin-13	Cdh13
34.9473	35.2982	35.2638	34.0237	34.3963	33.9635	+	EXP_CTRL	acetyl-CoA catabolic process;acetyl-CoA metabolic process;carboxylic acid metabolic process;catabolic process;cellular catabolic process;cellular ketone metabolic process;cellular metabolic process;cellular process;coenzyme catabolic process;coenzyme metabolic process;cofactor catabolic process;cofactor metabolic process;dicarboxylic acid metabolic process;metabolic process;organic acid metabolic…	acid-thiol ligase activity;ATP citrate synthase activity;binding;catalytic activity;CoA-ligase activity;cofactor binding;GDP binding;GTP binding;guanyl nucleotide binding;guanyl ribonucleotide binding;ligase activity;ligase activity, forming carbon-sulfur bonds;nucleotide binding;purine nucleotide binding;purine ribonucleoside triphosphate binding;purine ribonucleotide binding;ribonucleotide bind…	cell part;cytoplasm;cytoplasmic part;extracellular membrane-bounded organelle;extracellular organelle;extracellular region part;extracellular vesicular exosome;intracellular membrane-bounded organelle;intracellular organelle;intracellular organelle part;intracellular part;macromolecular complex;membrane;membrane-bounded organelle;membrane-bounded vesicle;mitochondrial inner membrane;mitochondrial…	Citrate cycle (TCA cycle);Propanoate metabolism	18	18	18	33.8	33.8	33.8	36.154	0	323.31	141080000000	225	2.39437	0.01716	-1.04193	+	-5.93803	Q9WUM5;A0A0N4SVU4	Q9WUM5	Succinyl-CoA ligase [ADP/GDP-forming] subunit alpha, mitochondrial	Suclg1
24.1127	25.1248	24.5122	25.4648	26.3531	26.4118	+	EXP_CTRL	actin cytoskeleton organization;actin filament bundle assembly;actin filament capping;actin filament organization;actin filament-based process;anatomical structure development;biological regulation;calcium-mediated signaling;calcium-mediated signaling using extracellular calcium source;calcium-mediated signaling using intracellular calcium source;cell development;cellular component assembly;cellu…	actin binding;binding;cytoskeletal protein binding;protein binding;protein self-association;receptor binding;spectrin binding	actin filament;cell cortex part;cell part;cell projection membrane;cell projection part;cortical cytoskeleton;cytoplasmic membrane-bounded vesicle;cytoplasmic part;cytoplasmic vesicle;cytoskeletal part;cytoskeleton;cytosol;endomembrane system;intracellular membrane-bounded organelle;intracellular non-membrane-bounded organelle;intracellular organelle;intracellular organelle part;intracellular par…		2	2	2	6.1	6.1	6.1	40.644	0.0033956	1.5323	197940000	5	1.6098	0.0341141	1.4933	+	3.5151	Q9WV69-4;Q9WV69-3;Q9WV69-2;Q9WV69	Q9WV69-4;Q9WV69-3;Q9WV69-2;Q9WV69	Dematin	Dmtn
[truncated: 2,246 more rows]

## Sheet: Original Matrix
CTRL_1	CTRL_2	CTRL_3b	EXP_1	EXP_2	EXP_3	Peptides	Razor + unique peptides	Unique peptides	Sequence coverage [%]	Unique + razor sequence coverage [%]	Unique sequence coverage [%]	Mol. weight [kDa]	Q-value	Score	Intensity	MS/MS count	Protein IDs	Majority protein IDs	Protein names	Gene names
26.6606	26.745	NaN	26.5514	26.7209	NaN	3	3	3	29.1	29.1	29.1	17.31	0	5.7867	431460000	6	A0A023T778;Q9CQL1;P61327;G3UZW7	A0A023T778;Q9CQL1;P61327;G3UZW7	Protein mago nashi homolog 2;Protein mago nashi homolog	Magohb;Magoh
[truncated: 3,665 more rows]
