# Supplementary material for: Lipid-associated macrophages reshape BAT cell identity in obesity
Source: Cell Rep. Author manuscript; Available in PMC 2025 Jan 2. (PMC11693933; doi:10.1016/j.celrep.2024.114447)
Supplement: 3 [file NIHMS2041215-supplement-3.xlsx]

## Sheet: Analysis
dbdb_1_PG.Quantity	dbdb_2_PG.Quantity	dbdb_3_PG.Quantity	WT_1_PG.Quantity	WT_2_PG.Quantity	WT_3_PG.Quantity	Biological Process (GO)	Protein Function (Protein Atlas)	Subcellular Location (Protein Atlas)	C: Student's T-test Significant dbdb_WT	C: Student's T-test significant	N: -Log Student's T-test p-value dbdb_WT	N: Student's T-test q-value dbdb_WT	N: Student's T-test Difference dbdb_WT	Significantly deregulated dbdb_WT	N: Student's T-test Test statistic dbdb_WT	T: Protein Ids	T: Protein Names	T: Protein Group	T: Protein Description	T: Genes
14.887	15.6991	15.906	15.8062	16.1519	15.3684						0.292571	0.682581	-0.27813		-0.722746	A0A0U1RNT4;Q8WUR0;J3QPY0	A0A0U1RNT4_MOUSE;J3QPY0_MOUSE	A0A0U1RNT4;J3QPY0	RIKEN cDNA 1600014C10 gene	1600014C10Rik
19.7907	18.9142	18.4656	15.9052	20.0156	16.0763						0.545391	0.451972	1.72449		1.23371	A0A3B2W3S4;A0A3B2W887;A0A3B2WCR3;Q3TTN6;Q7TPG0	A0A3B2W3S4_MOUSE;A0A3B2W887_MOUSE;A0A3B2WCR3_MOUSE;Q3TTN6_MOUSE;Q7TPG0_MOUSE	A0A3B2W3S4;A0A3B2W887;A0A3B2WCR3;Q3TTN6;Q7TPG0	RIKEN cDNA 1700010I14 gene	1700010I14Rik
18.9714	18.624	18.8361	16.4585	18.9345	17.5204						0.743035	0.344797	1.17274		1.61927	G3X8U3	G3X8U3_MOUSE	G3X8U3	Queuosine salvage protein	2210016F16Rik
24.3975	21.417	21.7796	23.391	22.8132	24.1488						0.380549	0.594579	-0.919643		-0.905645	B8JJ69	B8JJ69_MOUSE	B8JJ69	RIKEN cDNA 2310061I04 gene	2310061I04Rik
22.3725	20.8727	16.1641	21.7013	15.4211	23.3511						0.0394541	0.959074	-0.354751		-0.116114	B1AW18	B1AW18_MOUSE	B1AW18	RIKEN cDNA 4930402K13 gene	4930402K13Rik
20.4972	19.5638	19.7073	19.5299	20.1332	19.4496						0.237891	0.739673	0.218506		0.604307	Q91V76;A0A1L1SSF8	A0A1L1SSF8_MOUSE	A0A1L1SSF8	RIKEN cDNA 4931406C07 gene	4931406C07Rik
17.528	16.9545	16.786	15.7926	15.6755	16.5447						1.43016	0.193144	1.08523	+	3.07423	Q9CYI0;J3KMQ6	J3KMQ6_MOUSE	J3KMQ6	RIKEN cDNA 5730455P16 gene	5730455P16Rik
26.5359	25.9628	26.1352	27.0084	26.7645	26.6181	GO:0001868 regulation of complement activation, lectin pathway;GO:0001869 negative regulation of complement activation, lectin pathway;GO:0010037 response to carbon dioxide	Candidate cardiovascular disease genes; Predicted secreted proteins; Cancer-related genes:Candidate cancer biomarkers				1.34018	0.195336	-0.585676		-2.86519	Q61838;Q6GQT1	A2MG_MOUSE;PZP_MOUSE	Q61838;Q6GQT1	Pregnancy zone protein	A2m
20.6714	19.7504	19.7207	21.2821	21.1015	20.7553	GO:0046951 ketone body biosynthetic process;GO:0046950 cellular ketone body metabolic process;GO:1902224 ketone body metabolic process	ENZYME proteins:Ligase; Enzymes	Vesicles (Approved)			1.34144	0.195865	-0.998789		-2.86806	Q9D2R0	AACS_MOUSE	Q9D2R0	Acetoacetyl-CoA synthetase	Aacs
20.7223	19.9882	20.2066	19.8144	20.2302	20.343	GO:0140018 regulation of cytoplasmic translational fidelity;GO:0006419 alanyl-tRNA aminoacylation;GO:1900247 regulation of cytoplasmic translational elongation	Human disease related genes:Nervous system diseases:Epilepsy; Disease related genes; ENZYME proteins:Ligase; Enzymes; Potential drug targets; Human disease related genes:Nervous system diseases:Neurodegenerative diseases; Predicted intracellular proteins	Cytosol (Supported)			0.259774	0.720287	0.17648		0.652243	Q8BGQ7	SYAC_MOUSE	Q8BGQ7	Alanine--tRNA ligase, cytoplasmic	Aars1
16.0826	17.2042	17.185	15.4599	15.2088	15.5792	GO:1902722 positive regulation of prolactin secretion;GO:0009450 gamma-aminobutyric acid catabolic process;GO:1904448 regulation of aspartate secretion	Disease related genes; Enzymes; ENZYME proteins:Transferases; Predicted intracellular proteins; Human disease related genes:Congenital disorders of metabolism:Congenital disorders of amino acid metabolism; FDA approved drug targets:Small molecule drugs	Mitochondria (Supported)			1.65954	0.175961	1.40794	+	3.64329	P61922;P61922-2;F6RN86;F7C9G3;Q3TUE8	GABT_MOUSE	P61922;P61922-2	4-aminobutyrate aminotransferase, mitochondrial	Abat
18.265	17.7923	17.5805	18.6024	18.8965	19.1605	GO:0006869 lipid transport;GO:0010876 lipid localization;GO:0055085 transmembrane transport	Transporters:Primary Active Transporters	Endoplasmic reticulum (Approved)			1.75357	0.169455	-1.00722	+	-3.89358	Q8K449	ABCA9_MOUSE	Q8K449	ATP-binding cassette sub-family A member 9	Abca9
17.3836	18.5011	18.68	19.1181	17.3667	14.8622	GO:0034514 mitochondrial unfolded protein response;GO:0070455 positive regulation of heme biosynthetic process;GO:1901465 positive regulation of tetrapyrrole biosynthetic process	Transporters:Primary Active Transporters				0.341373	0.63714	1.0726		0.825165	Q9JI39	ABCBA_MOUSE	Q9JI39	ATP-binding cassette sub-family B member 10, mitochondrial	Abcb10
17.5657	18.4854	18.2741	17.3009	15.4714	14.6517	GO:0140141 mitochondrial potassium ion transmembrane transport;GO:0006884 cell volume homeostasis;GO:0071805 potassium ion transmembrane transport	Transporters:Primary Active Transporters; Predicted intracellular proteins	Mitochondria (Supported); Additional: Nucleoplasm			1.29743	0.204264	2.30042		2.76835	Q9CXJ4;F6ZFC5	MITOS_MOUSE	Q9CXJ4	Mitochondrial potassium channel ATP-binding subunit	Abcb8
22.9477	22.1301	23.7594	21.2419	22.9298	21.8764	GO:0006857 oligopeptide transport;GO:0035672 oligopeptide transmembrane transport;GO:0015833 peptide transport	Transporters:Primary Active Transporters; Predicted intracellular proteins	Vesicles (Supported)			0.612917	0.408046	0.929686		1.36556	Q9JJ59;Q9JJ59-2;D6RFD9	ABCB9_MOUSE	Q9JJ59;Q9JJ59-2	ABC-type oligopeptide transporter ABCB9	Abcb9
15.863	18.9373	19.4991	18.3012	15.639	17.4334	GO:0015910 long-chain fatty acid import into peroxisome;GO:0042760 very long-chain fatty acid catabolic process;GO:2001280 positive regulation of unsaturated fatty acid biosynthetic process	Transporters:Primary Active Transporters				0.286187	0.68902	0.975312		0.709139	Q61285	ABCD2_MOUSE	Q61285	ATP-binding cassette sub-family D member 2	Abcd2
18.0899	18.4775	18.1752	18.0319	16.9882	17.3321	GO:1903512 phytanic acid metabolic process;GO:0015910 long-chain fatty acid import into peroxisome;GO:0097089 methyl-branched fatty acid metabolic process	Human disease related genes:Congenital disorders of metabolism:Congenital disorders of lipid/glycolipid metabolism; Potential drug targets; Transporters:Primary Active Transporters; Disease related genes	Peroxisomes (Enhanced)			1.13965	0.233205	0.79685		2.42333	P55096;A0A0G2JDI9	ABCD3_MOUSE	P55096	ATP-binding cassette sub-family D member 3	Abcd3
18.5657	17.9658	18.7987	16.6523	18.3145	17.786	GO:0060701 negative regulation of ribonuclease activity;GO:0060702 negative regulation of endoribonuclease activity;GO:0060699 regulation of endoribonuclease activity	Transporters:Primary Active Transporters; Predicted intracellular proteins	Cytosol (Enhanced)			0.714459	0.358922	0.859131		1.56343	P61222	ABCE1_MOUSE	P61222	ATP-binding cassette sub-family E member 1	Abce1
18.417	18.0211	17.7406	19.0047	17.7005	17.8606	GO:0006412 translation;GO:0043043 peptide biosynthetic process;GO:0006518 peptide metabolic process	Transporters:Primary Active Transporters; Predicted intracellular proteins	Cytosol (Enhanced)			0.101922	0.883967	-0.129055		-0.283557	Q6P542	ABCF1_MOUSE	Q6P542	ATP-binding cassette sub-family F member 1	Abcf1
15.1213	17.0532	16.7471	16.3766	14.9572	14.799	GO:0097744 renal urate salt excretion;GO:0015878 biotin transport;GO:1990962 xenobiotic transport across blood-brain barrier	Enzymes; Transporters:Primary Active Transporters; CD markers; Cancer-related genes:Candidate cancer biomarkers; Predicted intracellular proteins; ENZYME proteins	Plasma membrane (Supported); Additional: Nucleoplasm			0.522729	0.465359	0.929636		1.18927	Q7TMS5;A0A0R4J0B6;S4R2E1;A0A0N4SWA2;D3YZX5;D3Z150	ABCG2_MOUSE	Q7TMS5	Broad substrate specificity ATP-binding cassette transporter ABCG2	Abcg2
15.0302	17.92	17.0102	16.6937	15.0752	17.6096	GO:0044255 cellular lipid metabolic process;GO:0006629 lipid metabolic process;GO:0044237 cellular metabolic process	Predicted intracellular proteins; Human disease related genes:Other congenital disorders:Chromosomal abnormalities; Disease related genes	Mitochondria (Supported)			0.0594478	0.938049	0.193911		0.171616	Q8K4F5;D3YYK0	ABHDB_MOUSE	Q8K4F5	Protein ABHD11	Abhd11
19.3731	20.0426	19.9459	15.459	15.0287	18.4656	GO:0006660 phosphatidylserine catabolic process;GO:0052651 monoacylglycerol catabolic process;GO:0002084 protein depalmitoylation	ENZYME proteins:Hydrolases; Disease related genes; Enzymes; Potential drug targets; Human disease related genes:Nervous system diseases:Neurodegenerative diseases; Predicted intracellular proteins				1.46237	0.190505	3.46943	+	3.15088	Q99LR1;Q99LR1-2	ABD12_MOUSE	Q99LR1	Lysophosphatidylserine lipase ABHD12	Abhd12
18.5049	17.1257	17.0319	18.4252	18.1605	19.2466	GO:0034035 purine ribonucleoside bisphosphate metabolic process;GO:0050427 3'-phosphoadenosine 5'-phosphosulfate metabolic process;GO:0033865 nucleoside bisphosphate metabolic process	Predicted intracellular proteins	Nucleoli (Approved); Additional: Cytosol;Nucleoplasm			0.849732	0.30152	-1.05661		-1.82931	Q8VCR7;A0A087WP24;A0A087WPF8;A0A087WRJ2;A0A087WSR2;E9QN99	ABHEB_MOUSE	Q8VCR7	Putative protein-lysine deacylase ABHD14B	Abhd14b
20.7955	21.3645	21.7307	19.83	19.3645	20.0559	GO:0010891 negative regulation of sequestering of triglyceride;GO:0010898 positive regulation of triglyceride catabolic process;GO:0051006 positive regulation of lipoprotein lipase activity	Disease related genes; Enzymes; ENZYME proteins:Transferases; Potential drug targets; Peptidases:Serine-type peptidases; Predicted intracellular proteins; Human disease related genes:Congenital disorders of metabolism:Congenital disorders of lipid/glycolipid metabolism	Cytosol;Vesicles (Supported); Additional: Nucleoplasm			1.98301	0.183034	1.54677	+	4.55237	Q9DBL9;Q9DBL9-2	ABHD5_MOUSE	Q9DBL9;Q9DBL9-2	1-acylglycerol-3-phosphate O-acyltransferase ABHD5	Abhd5
15.4667	16.6662	16.3443	16.2696	13.5294	15.3642	GO:2001311 lysobisphosphatidic acid metabolic process;GO:2000124 regulation of endocannabinoid signaling pathway;GO:0099178 regulation of retrograde trans-synaptic signaling by endocanabinoid	Enzymes; ENZYME proteins:Hydrolases	Vesicles (Approved); Additional: Nucleoplasm			0.554882	0.445904	1.10468		1.25229	Q8R2Y0;Q8R2Y0-2	ABHD6_MOUSE	Q8R2Y0;Q8R2Y0-2	Monoacylglycerol lipase ABHD6	Abhd6
17.4893	17.0211	18.2558	17.6453	18.2466	17.7471	GO:0010811 positive regulation of cell-substrate adhesion;GO:0010810 regulation of cell-substrate adhesion;GO:0030198 extracellular matrix organization	Predicted secreted proteins; Predicted intracellular proteins; Disease related genes				0.290475	0.684565	-0.290916		-0.718285	A0A338P6S8;A0A338P6W9;E9Q8E3;Q59IW5;Q59IW6;Q59IW7;Q59IW9	A0A338P6S8_MOUSE;A0A338P6W9_MOUSE;E9Q8E3_MOUSE;Q59IW5_MOUSE;Q59IW6_MOUSE;Q59IW7_MOUSE;Q59IW9_MOUSE	A0A338P6S8;A0A338P6W9;E9Q8E3;Q59IW5;Q59IW6;Q59IW7;Q59IW9	ABI family member 3 binding protein	Abi3bp
18.1357	17.714	18.2419	17.6024	17.9083	17.4576	GO:0008608 attachment of spindle microtubules to kinetochore;GO:0070536 protein K63-linked deubiquitination;GO:0090307 mitotic spindle assembly	Predicted intracellular proteins	Cytosol (Supported)			0.831081	0.307113	0.374417		1.79237	Q3TCJ1;Z4YJY0;D3Z4D8	ABRX2_MOUSE	Q3TCJ1	BRISC complex subunit Abraxas 2	Abraxas2
20.8876	21.6757	21.9847	20.7307	20.2877	20.3645						1.38999	0.190797	1.05505	+	2.97999	Q8VCH0;Q921H8;H3BJZ9	THIKA_MOUSE;THIKB_MOUSE	Q8VCH0;Q921H8	3-ketoacyl-CoA thiolase B, peroxisomal	Acaa1a
17.2877	17.0532	18.1053	15.4133	16.0554	18.392						0.376858	0.597138	0.861856		0.898119	Q8VCH0	THIKB_MOUSE	Q8VCH0	3-ketoacyl-CoA thiolase B, peroxisomal	Acaa1b
26.1661	26.9316	26.7771	26.329	25.3031	24.3239	GO:1902109 negative regulation of mitochondrial membrane permeability involved in apoptotic process;GO:1901029 negative regulation of mitochondrial outer membrane permeabilization involved in apoptotic signaling pathway;GO:0035795 negative regulation of mitochondrial membrane permeability	Enzymes; ENZYME proteins:Hydrolases; ENZYME proteins:Transferases; Predicted intracellular proteins	Mitochondria (Supported)			0.980699	0.260828	1.30624		2.09242	Q8BWT1;A0A494B9J2	THIM_MOUSE	Q8BWT1	3-ketoacyl-CoA thiolase, mitochondrial	Acaa2
22.5117	21.9707	21.6186	23.7895	23.2679	22.3884	GO:2001295 malonyl-CoA biosynthetic process;GO:2001293 malonyl-CoA metabolic process;GO:0071380 cellular response to prostaglandin E stimulus	Disease related genes; ENZYME proteins:Ligase; Enzymes; Potential drug targets; Predicted intracellular proteins	Cytosol (Supported); Additional: Actin filaments;Nucleoli fibrillar center			1.08207	0.238584	-1.11491		-2.30173	E9Q4Z2;Q5SWU9;Q5SWU9-2;D3Z0B3;V9GWS0	ACACA_MOUSE;ACACB_MOUSE	E9Q4Z2;Q5SWU9	Acetyl-CoA carboxylase 2	Acaca
22.8764	22.937	22.8365	24.2096	24.0359	23.0886	GO:2001295 malonyl-CoA biosynthetic process;GO:2001293 malonyl-CoA metabolic process;GO:0031999 negative regulation of fatty acid beta-oxidation	ENZYME proteins:Ligase; Enzymes; Predicted intracellular proteins				1.20297	0.221251	-0.894714		-2.55959	E9Q4Z2	ACACB_MOUSE	E9Q4Z2	Acetyl-CoA carboxylase 2	Acacb
16.4538	15.0826	16.6382	15.6833	13.2482	14.909	GO:0033539 fatty acid beta-oxidation using acyl-CoA dehydrogenase;GO:0006635 fatty acid beta-oxidation;GO:0019395 fatty acid oxidation	Predicted intracellular proteins				0.764237	0.337651	1.44471		1.66079	Q80XL6;Q8K370;A0A0R4J0I6;D3YTQ5	ACD10_MOUSE;ACD11_MOUSE	Q80XL6;Q8K370	Acyl-CoA dehydrogenase family member 11	Acad10
18.3878	18.6869	18.7073	18.0319	17.4004	17.5507	GO:0033539 fatty acid beta-oxidation using acyl-CoA dehydrogenase;GO:0006635 fatty acid beta-oxidation;GO:0019395 fatty acid oxidation	Predicted intracellular proteins				1.90043	0.177852	0.932984		4.30689	Q80XL6;A0A0R4J0I6;A0A087WSI8;F6U473	ACD11_MOUSE	Q80XL6	Acyl-CoA dehydrogenase family member 11	Acad11
18.1407	18.5242	18.3408	15.9928	15.804	16.6096						2.92503	0.236167	2.19976	+	8.23	D3Z7X0;D3Z2B3	D3Z7X0_MOUSE	D3Z7X0	Acyl-Coenzyme A dehydrogenase family, member 12	Acad12
20.7876	21.9423	21.7553	21.4425	20.0821	19.6096	GO:0006574 valine catabolic process;GO:0006573 valine metabolic process;GO:0009083 branched-chain amino acid catabolic process	Human disease related genes:Congenital disorders of metabolism:Congenital disorders of amino acid metabolism; Predicted intracellular proteins; Disease related genes				0.786017	0.326225	1.11698		1.70354	Q9D7B6;A0A0R4J0P1;D3YTT4	ACAD8_MOUSE	Q9D7B6	Isobutyryl-CoA dehydrogenase, mitochondrial	Acad8
18.6558	20.0559	19.4149	19.1053	18.0426	17.9826	GO:0051791 medium-chain fatty acid metabolic process;GO:0010257 NADH dehydrogenase complex assembly;GO:0032981 mitochondrial respiratory chain complex I assembly	Human disease related genes:Congenital disorders of metabolism:Mitochondrial diseases; Predicted intracellular proteins; Human disease related genes:Congenital disorders of metabolism:Congenital disorders of lipid/glycolipid metabolism; Disease related genes	Mitochondria (Enhanced)			0.851793	0.300472	0.998695		1.8334	Q8JZN5	ACAD9_MOUSE	Q8JZN5	Complex I assembly factor ACAD9, mitochondrial	Acad9
25.4008	26.3578	26.1927	25.8764	25.1015	24.3307	GO:0042413 carnitine catabolic process;GO:0019254 carnitine metabolic process, CoA-linked;GO:0006579 amino-acid betaine catabolic process	ENZYME proteins:Oxidoreductases; Enzymes; Predicted intracellular proteins				0.756805	0.341548	0.880899		1.64622	P51174;A0A0R4J083	ACADL_MOUSE	P51174	Long-chain specific acyl-CoA dehydrogenase, mitochondrial	Acadl
26.0422	27.1507	26.8741	26.3256	24.9088	24.7024	GO:0019254 carnitine metabolic process, CoA-linked;GO:0045329 carnitine biosynthetic process;GO:0051793 medium-chain fatty acid catabolic process	Disease related genes; Enzymes; Potential drug targets; Predicted intracellular proteins; ENZYME proteins:Oxidoreductases; Human disease related genes:Congenital disorders of metabolism:Congenital disorders of amino acid metabolism; Human disease related genes:Congenital disorders of metabolism:Congenital disorders of lipid/glycolipid metabolism	Mitochondria (Enhanced)			1.06187	0.241586	1.37672		2.25957	P45952	ACADM_MOUSE	P45952	Medium-chain specific acyl-CoA dehydrogenase, mitochondrial	Acadm
23.2361	24.7286	24.3975	24.1015	22.7182	22.5522	GO:0046359 butyrate catabolic process;GO:0019605 butyrate metabolic process;GO:0019626 short-chain fatty acid catabolic process	Disease related genes; Enzymes; Potential drug targets; Predicted intracellular proteins; ENZYME proteins:Oxidoreductases; Human disease related genes:Congenital disorders of metabolism:Congenital disorders of lipid/glycolipid metabolism	Mitochondria (Supported)			0.678144	0.374159	0.996798		1.49261	Q07417	ACADS_MOUSE	Q07417	Short-chain specific acyl-CoA dehydrogenase, mitochondrial	Acads
20.3101	21.1886	21.2477	21.2361	20.4273	20.2419	GO:0006550 isoleucine catabolic process;GO:0006549 isoleucine metabolic process;GO:0009083 branched-chain amino acid catabolic process	Disease related genes; Enzymes; Potential drug targets; Predicted intracellular proteins; ENZYME proteins:Oxidoreductases; Human disease related genes:Congenital disorders of metabolism:Congenital disorders of lipid/glycolipid metabolism	Mitochondria (Supported)			0.259535	0.720563	0.280374		0.651725	Q9DBL1;E9Q5L3	ACDSB_MOUSE	Q9DBL1	Short/branched chain specific acyl-CoA dehydrogenase, mitochondrial	Acadsb
24.0854	25.2961	25.1449	24.9316	23.5165	23.3778	GO:0033539 fatty acid beta-oxidation using acyl-CoA dehydrogenase;GO:0046322 negative regulation of fatty acid oxidation;GO:0045717 negative regulation of fatty acid biosynthetic process	Disease related genes; Enzymes; Potential drug targets; Predicted intracellular proteins; ENZYME proteins:Oxidoreductases; Human disease related genes:Congenital disorders of metabolism:Congenital disorders of lipid/glycolipid metabolism	Mitochondria (Supported); Additional: Nucleoli;Nucleoplasm			0.650441	0.38683	0.900169		1.43865	P50544;B1AR28	ACADV_MOUSE	P50544	Very long-chain specific acyl-CoA dehydrogenase, mitochondrial	Acadvl
23.4551	24.6595	24.4551	23.9316	22.7614	22.3831	GO:1902860 propionyl-CoA biosynthetic process;GO:0072019 proximal convoluted tubule development;GO:0072229 metanephric proximal convoluted tubule development	Disease related genes; Enzymes; ENZYME proteins:Transferases; Potential drug targets; Predicted intracellular proteins; Human disease related genes:Congenital disorders of metabolism:Congenital disorders of amino acid metabolism	Mitochondria (Enhanced)			0.911569	0.283241	1.16455		1.95265	Q8QZT1	THIL_MOUSE	Q8QZT1	Acetyl-CoA acetyltransferase, mitochondrial	Acat1
20.8576	19.786	20.1206	20.68	20.8034	20.4676	GO:0006635 fatty acid beta-oxidation;GO:0019395 fatty acid oxidation;GO:0034440 lipid oxidation	Enzymes; ENZYME proteins:Transferases; Predicted intracellular proteins	Cytosol (Approved); Additional: Nucleoplasm			0.525112	0.465061	-0.395643		-1.19395	Q8CAY6;Q80X81;G3XA25	THIC_MOUSE	Q8CAY6	Acetyl-CoA acetyltransferase, cytosolic	Acat2
19.8003	19.4835	19.7586	21.2419	21.7389	20.8113	GO:0060177 regulation of angiotensin metabolic process;GO:0071838 cell proliferation in bone marrow;GO:1903597 negative regulation of gap junction assembly	Human disease related genes:Immune system diseases:Allergies and autoimmune diseases; ENZYME proteins:Hydrolases; Disease related genes; Enzymes; Peptidases:Metallopeptidases; Candidate cardiovascular disease genes; CD markers; Predicted secreted proteins; Human disease related genes:Urinary system diseases:Kidney diseases; Predicted intracellular proteins; Human disease related genes:Nervous sys…	Vesicles (Approved)			2.28445	0.186077	-1.58327	+	-5.5388	P09470;P09470-2;F6QCP8	ACE_MOUSE	P09470	Angiotensin-converting enzyme	Ace
22.9024	22.1734	20.2535	23.7796	23.9495	23.0609	GO:0006101 citrate metabolic process;GO:0006107 oxaloacetate metabolic process;GO:0006085 acetyl-CoA biosynthetic process	Enzymes; ENZYME proteins:Transferases; Cancer-related genes:Candidate cancer biomarkers; Predicted intracellular proteins; Citric acid cycle related proteins; FDA approved drug targets:Small molecule drugs	Cytosol (Enhanced); Additional: Nucleoplasm			1.02257	0.251691	-1.82019		-2.17819	Q3V117;Q3TS02	Q3TS02_MOUSE;Q3V117_MOUSE	Q3TS02;Q3V117	ATP citrate synthase	Acly
22.2448	21.823	22.0951	21.823	22.1856	22.0224	GO:0006101 citrate metabolic process;GO:0010040 response to iron(II) ion;GO:0072350 tricarboxylic acid metabolic process	ENZYME proteins:Lyases; Enzymes; Predicted intracellular proteins; Citric acid cycle related proteins; Cancer-related genes:Mutated cancer genes	Cytosol;Mitochondria (Supported)			0.097192	0.891623	0.0439669		0.271447	P28271	ACOHC_MOUSE	P28271	Cytoplasmic aconitate hydratase	Aco1
26.2768	26.8974	26.7771	26.3049	25.7441	24.7645	GO:0035900 response to isolation stress;GO:0006101 citrate metabolic process;GO:0006102 isocitrate metabolic process	ENZYME proteins:Lyases; Disease related genes; Enzymes; Potential drug targets; Predicted intracellular proteins; Human disease related genes:Nervous system diseases:Eye disease; Citric acid cycle related proteins	Mitochondria (Approved)			1.00433	0.257064	1.04592		2.14071	Q99KI0	ACON_MOUSE	Q99KI0	Aconitate hydratase, mitochondrial	Aco2
22.1174	23.2679	23.3101	23.0918	21.5498	21.4324	GO:0120163 negative regulation of cold-induced thermogenesis;GO:0051289 protein homotetramerization;GO:0051262 protein tetramerization	Enzymes; ENZYME proteins:Hydrolases; Predicted intracellular proteins	Cell Junctions (Approved)			0.5893	0.422329	0.873782		1.31951	Q9CQR4	ACO13_MOUSE	Q9CQR4	Acyl-coenzyme A thioesterase 13	Acot13
20.7223	21.5117	21.4067	21.0426	20.0292	19.4636	GO:0000038 very long-chain fatty acid metabolic process;GO:0006637 acyl-CoA metabolic process;GO:0035383 thioester metabolic process	Enzymes; ENZYME proteins:Hydrolases; Predicted intracellular proteins	Mitochondria (Approved)			0.922875	0.279281	1.0351		1.97537	Q9QYR9	ACOT2_MOUSE	Q9QYR9	Acyl-coenzyme A thioesterase 2, mitochondrial	Acot2
19.1825	18.3101	19.2945	18.9024	19.2673	18.9545	GO:0036116 long-chain fatty-acyl-CoA catabolic process;GO:1900533 palmitic acid metabolic process;GO:1900535 palmitic acid biosynthetic process	Enzymes; ENZYME proteins:Hydrolases; Predicted intracellular proteins	Cytosol (Supported); Additional: Nucleoplasm			0.124025	0.859698	-0.112368		-0.339113	Q91V12;E9PYH2;Q91V12-2;Q91V12-3;Q91V12-4	BACH_MOUSE	Q91V12;Q91V12-2;Q91V12-3;Q91V12-4	Cytosolic acyl coenzyme A thioester hydrolase	Acot7
20.3211	20.8576	20.7955	19.7123	19.0102	18.8331	GO:0006637 acyl-CoA metabolic process;GO:0035383 thioester metabolic process;GO:0033865 nucleoside bisphosphate metabolic process	Predicted intracellular proteins	Cytosol;Plasma membrane (Approved); Additional: Nucleoplasm			2.01159	0.178424	1.47289	+	4.63962	Q9R0X4	ACOT9_MOUSE	Q9R0X4	Acyl-coenzyme A thioesterase 9, mitochondrial	Acot9
19.9272	20.1079	20.3538	20.5356	19.3624	19.5842	GO:0140493 very long-chain fatty acid beta-oxidation;GO:0042760 very long-chain fatty acid catabolic process;GO:0050665 hydrogen peroxide biosynthetic process	Disease related genes; Enzymes; Potential drug targets; Human disease related genes:Congenital disorders of metabolism:Peroxisomal diseases; Predicted intracellular proteins; ENZYME proteins:Oxidoreductases; Human disease related genes:Congenital disorders of metabolism:Congenital disorders of lipid/glycolipid metabolism	Peroxisomes (Approved); Additional: Nucleoli			0.326546	0.647554	0.302243		0.794327	Q9R0H0;A2A848;Q9R0H0-2	ACOX1_MOUSE	Q9R0H0;Q9R0H0-2	Peroxisomal acyl-coenzyme A oxidase 1	Acox1
18.1206	18.4696	18.2185	17.9083	16.2787	14.9302	GO:0007040 lysosome organization;GO:0080171 lytic vacuole organization;GO:0007033 vacuole organization	ENZYME proteins:Hydrolases; Disease related genes; Enzymes; Potential drug targets; Predicted intracellular proteins; Human disease related genes:Congenital disorders of metabolism:Lysosomal storage diseases				1.02714	0.249447	1.89717		2.18761	P24638;A0A5F8MPS7;B7ZCF4;B7ZCF5	PPAL_MOUSE	P24638	Lysosomal acid phosphatase	Acp2
16.2787	19.0265	18.4972	18.5988	18.0426	18.2922	GO:0006637 acyl-CoA metabolic process;GO:0035383 thioester metabolic process;GO:0001676 long-chain fatty acid metabolic process	ENZYME proteins:Ligase; Enzymes; Predicted intracellular proteins	Cytosol;Microtubules;Nucleoplasm (Uncertain)			0.165813	0.820146	-0.377094		-0.44005	Q8VCW8	ACSF2_MOUSE	Q8VCW8	Medium-chain acyl-CoA ligase ACSF2, mitochondrial	Acsf2
17.1053	18.4576	17.8906	17.9142	17.2604	15.3618	GO:0090410 malonate catabolic process;GO:0043649 dicarboxylic acid catabolic process;GO:0035338 long-chain fatty-acyl-CoA biosynthetic process	Disease related genes; ENZYME proteins:Ligase; Enzymes; Potential drug targets; Predicted intracellular proteins; Human disease related genes:Congenital disorders of metabolism:Congenital disorders of amino acid metabolism	Mitochondria (Supported); Additional: Nucleoplasm			0.492964	0.489521	0.97241		1.13067	Q3URE1;A0A1D5RMC8	ACSF3_MOUSE	Q3URE1	Malonate--CoA ligase ACSF3, mitochondrial	Acsf3
23.8764	24.8093	24.6811	24.0359	22.8633	22.9079	GO:0010747 positive regulation of long-chain fatty acid import across plasma membrane;GO:0140214 positive regulation of long-chain fatty acid import into cell;GO:0034201 response to oleic acid	ENZYME proteins:Ligase; Enzymes; Predicted intracellular proteins	Vesicles (Uncertain)			1.15741	0.228196	1.18658		2.46126	P41216;D3Z041;D3YVF6;D3Z457	ACSL1_MOUSE	P41216	Long-chain-fatty-acid--CoA ligase 1	Acsl1
18.1704	18.2696	18.1257	19.3056	18.4736	17.83	GO:0010747 positive regulation of long-chain fatty acid import across plasma membrane;GO:0140214 positive regulation of long-chain fatty acid import into cell;GO:0010746 regulation of long-chain fatty acid import across plasma membrane	ENZYME proteins:Ligase; Enzymes	Mitochondria (Supported); Additional: Nucleoplasm			0.334262	0.642535	-0.347869		-0.810403	Q8JZR0	ACSL5_MOUSE	Q8JZR0	Long-chain-fatty-acid--CoA ligase 5	Acsl5
20.9024	22.0325	21.4476	21.6186	20.9098	20.4273	GO:0035338 long-chain fatty-acyl-CoA biosynthetic process;GO:0035336 long-chain fatty-acyl-CoA metabolic process;GO:0046949 fatty-acyl-CoA biosynthetic process	Disease related genes; ENZYME proteins:Ligase; Enzymes; Potential drug targets; Predicted intracellular proteins				0.427296	0.552182	0.475632		1.0001	Q91WC3;Q5ICG5;Q8R1X1;Q5F2C5;Q91WC3-2;E9Q7Y2;Q8BYJ0;Q8C028	ACSL6_MOUSE	Q91WC3;Q91WC3-2	Long-chain-fatty-acid--CoA ligase 6	Acsl6
14.5154	18.6311	18.0479	17.7667	17.1752	15.3514	GO:0019413 acetate biosynthetic process;GO:0019542 propionate biosynthetic process;GO:0019427 acetyl-CoA biosynthetic process from acetate	ENZYME proteins:Ligase; Enzymes; Predicted intracellular proteins				0.0712051	0.926384	0.300364		0.203361	Q99NB1	ACS2L_MOUSE	Q99NB1	Acetyl-coenzyme A synthetase 2-like, mitochondrial	Acss1
21.5451	20.7056	20.2066	22.239	22.5261	21.5915	GO:0019427 acetyl-CoA biosynthetic process from acetate;GO:0006083 acetate metabolic process;GO:0006069 ethanol oxidation	ENZYME proteins:Ligase; Enzymes; Predicted intracellular proteins				1.2743	0.208484	-1.29979		-2.71659	Q9QXG4;A2AQN4;A2AQN5	ACSA_MOUSE	Q9QXG4	Acetyl-coenzyme A synthetase, cytoplasmic	Acss2
18.8144	19.3079	19.2302	18.7569	18.9714	15.5998	GO:0046951 ketone body biosynthetic process;GO:0046950 cellular ketone body metabolic process;GO:1902224 ketone body metabolic process	ENZYME proteins:Ligase; Enzymes	Mitochondria (Supported)			0.537796	0.456731	1.34144		1.21883	Q14DH7	ACSS3_MOUSE	Q14DH7	Acyl-CoA synthetase short-chain family member 3, mitochondrial	Acss3
27.6931	26.4754	27.2803	26.9869	27.976	27.8741	GO:0043503 skeletal muscle fiber adaptation;GO:0090131 mesenchyme migration;GO:0030240 skeletal muscle thin filament assembly	Human disease related genes:Musculoskeletal diseases:Muscular diseases; Predicted intracellular proteins; Disease related genes				0.413415	0.563337	-0.462702		-0.972212	P60710;P62737;P63260;P63268;P68033;P68134;Q8BFZ3;A0A0U1RQ96;E9Q1F2;E9Q5F4	ACTB_MOUSE;ACTG_MOUSE;ACTS_MOUSE	P60710;P63260;P68134	Actin, cytoplasmic 1	Acta1
23.5404	23.1395	23.417	23.3101	23.5983	23.7796	GO:0051623 positive regulation of norepinephrine uptake;GO:0072749 cellular response to cytochalasin B;GO:1901328 response to cytochalasin B	Human disease related genes:Congenital malformations:Other congenital malformations; Human disease related genes:Immune system diseases:Primary immunodeficiency; Predicted intracellular proteins; Disease related genes				0.471885	0.510362	-0.197045		-1.08898	P60710;E9Q1F2;E9Q2D1;E9Q5F4	ACTB_MOUSE	P60710	Actin, cytoplasmic 1	Actb
21.7056	21.9171	21.8423	22.0756	21.4923	22.6141	GO:0150111 regulation of transepithelial transport;GO:1902396 protein localization to bicellular tight junction;GO:0098974 postsynaptic actin cytoskeleton organization	Human disease related genes:Congenital malformations:Other congenital malformations; Human disease related genes:Nervous system diseases:Ear disease; Predicted intracellular proteins; Disease related genes				0.293527	0.681612	-0.239035		-0.724779	P63260;B1ATY1;G3UYG0	ACTG_MOUSE	P63260	Actin, cytoplasmic 2	Actg1
20.2764	18.9316	19.3878	19.356	19.5657	19.2832	GO:0090131 mesenchyme migration;GO:0072132 mesenchyme morphogenesis;GO:0090130 tissue migration	Human disease related genes:Congenital malformations:Congenital malformations of the digestive system; Predicted intracellular proteins; Disease related genes				0.117434	0.86666	0.130323		0.32272	P62737;P63268;A0A0U1RQ96;A0A494B9T3;D3YZY0;D3Z2K3	ACTH_MOUSE	P63268	Actin, gamma-enteric smooth muscle	Actg2
15.4722	15.8312	16.6662	16.0563	16.4799	15.5694	GO:1904507 positive regulation of telomere maintenance in response to DNA damage;GO:0060382 regulation of DNA strand elongation;GO:1904505 regulation of telomere maintenance in response to DNA damage	Predicted intracellular proteins; Disease related genes	Nucleoplasm (Enhanced); Additional: Cytosol			0.0347945	0.964005	-0.0453488		-0.102882	Q9Z2N8	ACL6A_MOUSE	Q9Z2N8	Actin-like protein 6A	Actl6a
22.5545	18.6488	21.6628	16.0971	22.3592	21.5592	GO:0051639 actin filament network formation;GO:0030220 platelet formation;GO:0036344 platelet morphogenesis	FDA approved drug targets:Biotech drugs; Human disease related genes:Cardiovascular diseases:Hematologic diseases; Predicted intracellular proteins; Disease related genes	Actin filaments;Focal adhesion sites (Approved); Additional: Cytosol;Plasma membrane			0.154832	0.830236	0.950202		0.413997	O88990;P57780;Q7TPR4;A0A1L1SV25;A1BN54;D3Z0L8;D3Z761;E9Q2W9	ACTN1_MOUSE;ACTN3_MOUSE;ACTN4_MOUSE	O88990;P57780;Q7TPR4	Alpha-actinin-3	Actn1
23.1688	16.8606	21.8727	17.2788	22.3672	20.6628	GO:0051695 actin filament uncapping;GO:0086097 phospholipase C-activating angiotensin-activated signaling pathway;GO:0030035 microspike assembly	Human disease related genes:Musculoskeletal diseases:Muscular diseases; Disease related genes; Potential drug targets; Transporters:Accessory Factors Involved in Transport; Predicted intracellular proteins; Human disease related genes:Cardiovascular diseases:Cardiac diseases	Actin filaments (Approved); Additional: Cytosol			0.0767033	0.920241	0.531109		0.217996	O88990;Q9JI91	ACTN2_MOUSE;ACTN3_MOUSE	O88990;Q9JI91	Alpha-actinin-3	Actn2
22.695	16.5003	20.9098	16.4439	22.1301	20.7634	GO:0031446 regulation of fast-twitch skeletal muscle fiber contraction;GO:0031448 positive regulation of fast-twitch skeletal muscle fiber contraction;GO:1904025 positive regulation of glucose catabolic process to lactate via pyruvate	Predicted intracellular proteins	Actin filaments (Approved); Additional: Cytosol			0.0343915	0.964053	0.255866		0.101732	O88990	ACTN3_MOUSE	O88990	Alpha-actinin-3	Actn3
21.2066	19.7618	19.8454	20.5069	20.1704	20.654	GO:0032417 positive regulation of sodium:proton antiporter activity;GO:0032415 regulation of sodium:proton antiporter activity;GO:0035357 peroxisome proliferator activated receptor signaling pathway	Predicted intracellular proteins; Human disease related genes:Urinary system diseases:Kidney diseases; Disease related genes	Actin filaments (Approved); Additional: Cytosol			0.129358	0.853771	-0.172501		-0.352279	P57780;A0A1L1SV25;A0A1L1SVJ6	ACTN4_MOUSE	P57780	Alpha-actinin-4	Actn4
18.92	17.68	17.92	15.6649	17.5204	18.2232	GO:0098958 retrograde axonal transport of mitochondrion;GO:0019896 axonal transport of mitochondrion;GO:0008090 retrograde axonal transport	Predicted intracellular proteins	Focal adhesion sites;Plasma membrane;Vesicles (Approved)			0.536796	0.456521	1.03717		1.21687	Q9QZB7	ARP10_MOUSE	Q9QZB7	Actin-related protein 10	Actr10
20.0951	20.1332	19.2741	18.8757	19.2945	20.2302	GO:0016192 vesicle-mediated transport;GO:0006810 transport;GO:0051234 establishment of localization	Predicted intracellular proteins	Microtubules (Approved)			0.306209	0.667265	0.367344		0.751644	P61164	ACTZ_MOUSE	P61164	Alpha-centractin	Actr1a
20.4775	20.5545	20.8191	20.8576	20.6186	15.6799		Predicted intracellular proteins	Microtubules (Approved)			0.390405	0.585109	1.565		0.925688	Q8R5C5	ACTY_MOUSE	Q8R5C5	Beta-centractin	Actr1b
21.5685	20.6186	21.1079	21.4626	21.8269	21.6051	GO:0016344 meiotic chromosome movement towards spindle pole;GO:0051305 chromosome movement towards spindle pole;GO:0033206 meiotic cytokinesis	Predicted intracellular proteins	Cytosol (Approved)			0.841818	0.304184	-0.533211		-1.81362	P61161	ARP2_MOUSE	P61161	Actin-related protein 2	Actr2
20.1206	19.6749	20.1332	20.3101	20.5165	20.4273	GO:0016344 meiotic chromosome movement towards spindle pole;GO:0051305 chromosome movement towards spindle pole;GO:0070358 actin polymerization-dependent cell motility	Predicted intracellular proteins				1.27778	0.207271	-0.441734		-2.72434	Q99JY9	ARP3_MOUSE	Q99JY9	Actin-related protein 3	Actr3
14.7099	15.3056	16.275	15.4767	14.0951	15.5369	GO:0008150 biological_process	Enzymes; ENZYME proteins:Hydrolases; Predicted intracellular proteins				0.236365	0.741252	0.393951		0.600934	Q91XE4	ACY3_MOUSE	Q91XE4	N-acyl-aromatic-L-amino acid amidohydrolase (carboxylate-forming)	Acy3
19.9459	18.1655	18.8144	15.3689	18.6453	17.9545	GO:0006796 phosphate-containing compound metabolic process;GO:0006793 phosphorus metabolic process;GO:0044237 cellular metabolic process	Enzymes; ENZYME proteins:Hydrolases; Predicted intracellular proteins	Nucleoplasm (Approved)			0.666128	0.379562	1.65238		1.4692	P56375	ACYP2_MOUSE	P56375	Acylphosphatase-2	Acyp2
16.0638	16.7207	17.3752	17.2419	14.4067	17.6731	GO:0051089 constitutive protein ectodomain proteolysis;GO:0038004 epidermal growth factor receptor ligand maturation;GO:0140246 protein catabolic process at synapse	ENZYME proteins:Hydrolases; Disease related genes; Enzymes; Cancer-related genes:Mutational cancer driver genes; Potential drug targets; Transporters:Accessory Factors Involved in Transport; CD markers; Predicted intracellular proteins	Plasma membrane;Vesicles (Supported)			0.0910961	0.900983	0.279301		0.255716	O35598	ADA10_MOUSE	O35598	Disintegrin and metalloproteinase domain-containing protein 10	Adam10
15.4683	17.8606	17.5204	15.497	14.6904	16.1277	GO:0034239 regulation of macrophage fusion;GO:0034241 positive regulation of macrophage fusion;GO:0033631 cell-cell adhesion mediated by integrin	Human disease related genes:Nervous system diseases:Eye disease; Predicted secreted proteins; Cancer-related genes:Candidate cancer biomarkers; Disease related genes	Vesicles (Approved); Additional: Endoplasmic reticulum			0.818438	0.312868	1.51141		1.76739	Q61072;A0A140LHU0;E9Q638	ADAM9_MOUSE	Q61072	Disintegrin and metalloproteinase domain-containing protein 9	Adam9
15.9174	16.8965	18.4415	18.8965	18.7764	16.2152	GO:0060481 lobar bronchus epithelium development;GO:0060482 lobar bronchus development;GO:0060433 bronchus development	Human disease related genes:Congenital malformations:Other congenital malformations; Predicted secreted proteins; Predicted intracellular proteins; Disease related genes	Vesicles (Approved)			0.314136	0.659902	-0.877533		-0.768336	Q7TSK7	ATL2_MOUSE	Q7TSK7	ADAMTS-like protein 2	Adamtsl2
17.1946	17.9258	15.8994	18.3452	17.6024	17.0364	GO:1903393 positive regulation of adherens junction organization;GO:1903391 regulation of adherens junction organization;GO:1901552 positive regulation of endothelial cell development	Predicted intracellular proteins	Plasma membrane (Enhanced); Additional: Nucleoplasm			0.392994	0.582988	-0.654722		-0.930943	Q9QYB8;Q9QYC0;E9Q1K3;F8WGR0;Q9QYB8-2;F6V4G5;F8WHZ9;Q9QYC0-2	ADDA_MOUSE;ADDB_MOUSE	Q9QYB8;Q9QYC0;Q9QYC0-2	Beta-adducin	Add1
15.2845	19.0129	18.9024	15.8583	17.8541	15.6948	GO:0051016 barbed-end actin filament capping;GO:0050901 leukocyte tethering or rolling;GO:0061756 leukocyte adhesion to vascular endothelial cell	Predicted intracellular proteins	Cytosol;Nucleoplasm (Approved); Additional: Plasma membrane			0.376799	0.597051	1.26421		0.897998	Q9QYB8;Q9QYB8-2;Q9QYB8-3	ADDB_MOUSE	Q9QYB8	Beta-adducin	Add2
19.2855	19.1507	18.3962	19.1874	17.5731	15.0496	GO:0051016 barbed-end actin filament capping;GO:0051693 actin filament capping;GO:0030835 negative regulation of actin filament depolymerization	Human disease related genes:Nervous system diseases:Other nervous and sensory system diseases; Predicted intracellular proteins; Disease related genes	Plasma membrane (Supported)			0.607533	0.410398	1.67409		1.35507	Q9QYB5;A0A494B9K4;Q9QYB5-2	ADDG_MOUSE	Q9QYB5;Q9QYB5-2	Gamma-adducin	Add3
21.4375	20.6006	21.502	15.1244	22.2593	14.6315	GO:0007283 spermatogenesis;GO:0048232 male gamete generation;GO:0007276 gamete generation	Enzymes; Peptidases:Cysteine-type peptidases; Predicted intracellular proteins	Mitochondria (Uncertain); Additional: Nucleoplasm			0.706584	0.360539	3.84164		1.54806	G3UZ78;A0A140LI36;D3YZ77;J3QMP3	ADGB_MOUSE	G3UZ78	Androglobin	Adgb
14.6056	17.9545	18.5915	17.2623	14.6626	15.3226	GO:0007189 adenylate cyclase-activating G protein-coupled receptor signaling pathway;GO:0007188 adenylate cyclase-modulating G protein-coupled receptor signaling pathway;GO:0006954 inflammatory response	Transporters; G-protein coupled receptors:Family 2 (B) receptors; G-protein coupled receptors:GPCRs excl olfactory receptors; CD markers; Predicted secreted proteins; Predicted intracellular proteins	Cytosol (Approved)			0.373002	0.60292	1.30138		0.890245	Q9Z0M6;A0A0D9SEG8;E9QJS7;E9QMJ5;Q9DC42;Q9Z0M6-2;Q9Z0M6-3	AGRE5_MOUSE	Q9Z0M6;Q9Z0M6-2;Q9Z0M6-3	Adhesion G protein-coupled receptor E5	Adgre5
22.2961	22.0426	21.9777	21.3699	21.1825	20.7955	GO:0006069 ethanol oxidation;GO:0006067 ethanol metabolic process;GO:0042573 retinoic acid metabolic process	ENZYME proteins:Oxidoreductases; Enzymes; FDA approved drug targets:Small molecule drugs; Predicted intracellular proteins	Cytosol;Plasma membrane (Approved)			2.14801	0.185581	0.989518		5.0737	P00329	ADH1_MOUSE	P00329	Alcohol dehydrogenase 1	Adh1
23.417	22.7348	23.5045	22.8442	23.1457	23.2679	GO:0046294 formaldehyde catabolic process;GO:0046292 formaldehyde metabolic process;GO:0010430 fatty acid omega-oxidation	ENZYME proteins:Oxidoreductases; Enzymes; Predicted intracellular proteins				0.185015	0.795936	0.132828		0.484895	P28474	ADHX_MOUSE	P28474	Alcohol dehydrogenase class-3	Adh5
16.786	18.6731	18.1104	18.4972	14.9686	14.6525	GO:0006539 glutamate catabolic process via 2-oxoglutarate;GO:0006538 glutamate catabolic process;GO:0006103 2-oxoglutarate metabolic process	ENZYME proteins:Oxidoreductases; Enzymes; Predicted intracellular proteins				0.601209	0.415203	1.8171		1.34274	Q8R0N6;A0A087WRE7;Q8R0N6-2	HOT_MOUSE	Q8R0N6	Hydroxyacid-oxoacid transhydrogenase, mitochondrial	Adhfe1
22.4273	22.2535	22.5522	21.2361	21.1581	20.6276	GO:2000477 regulation of metanephric podocyte development;GO:2000478 positive regulation of metanephric podocyte development;GO:2000534 positive regulation of renal albumin absorption	Disease related genes; Potential drug targets; Candidate cardiovascular disease genes; Transporters:Accessory Factors Involved in Transport; Predicted secreted proteins; Human disease related genes:Congenital disorders of metabolism:Other congenital disorders of metabolism				2.58528	0.19878	1.40373	+	6.68858	Q60994;E9PWU4	ADIPO_MOUSE	Q60994	Adiponectin	Adipoq
21.2989	20.5451	21.2764	21.5117	21.4576	21.6186	GO:0006175 dATP biosynthetic process;GO:0009202 deoxyribonucleoside triphosphate biosynthetic process;GO:0009216 purine deoxyribonucleoside triphosphate biosynthetic process	Disease related genes; Enzymes; ENZYME proteins:Transferases; Potential drug targets; Predicted intracellular proteins; Human disease related genes:Congenital disorders of metabolism:Congenital disorders of amino acid metabolism	Cytosol;Nucleoplasm (Supported); Additional: Plasma membrane			0.905527	0.28301	-0.489182		-1.94054	P55264;A0A286YCD7;A0A286YCN3;P55264-2	ADK_MOUSE	P55264-2	Isoform 2 of Adenosine kinase	Adk
15.2454	19.1231	18.7207	16.1914	15.7923	15.2692	GO:0061615 glycolytic process through fructose-6-phosphate;GO:0061620 glycolytic process through glucose-6-phosphate;GO:0006096 glycolytic process	Enzymes; ENZYME proteins:Transferases; Predicted intracellular proteins	Centrosome (Approved)			0.704755	0.361127	1.94546		1.54449	Q8VDL4;A0A1L1SSF2;Q3UDS7;Q8VDL4-3	ADPGK_MOUSE	Q8VDL4;Q8VDL4-3	ADP-dependent glucokinase	Adpgk
19.9459	18.9488	19.8113	20.0156	20.4273	20.0559	GO:0044209 AMP salvage;GO:0006189 'de novo' IMP biosynthetic process;GO:0097292 XMP metabolic process	ENZYME proteins:Lyases; Disease related genes; Enzymes; Potential drug targets; Human disease related genes:Congenital disorders of metabolism:Congenital disorders of nucleotide metabolism; Predicted intracellular proteins	Cytosol (Enhanced)			0.816845	0.313487	-0.597605		-1.76424	P54822;E9Q242;E9Q3T7;A0A140LHU1	PUR8_MOUSE	P54822	Adenylosuccinate lyase	Adsl
23.2679	20.265	23.5983	20.68	23.6971	22.0723	GO:0044208 'de novo' AMP biosynthetic process;GO:0006167 AMP biosynthetic process;GO:0046040 IMP metabolic process	Human disease related genes:Musculoskeletal diseases:Muscular diseases; Disease related genes; ENZYME proteins:Ligase; Enzymes; Potential drug targets; Predicted intracellular proteins				0.0572211	0.941272	0.22723		0.165532	P28650;J3QN31;P28650-2	PURA1_MOUSE	P28650;P28650-2	Adenylosuccinate synthetase isozyme 1	Adss1
21.8346	18.6971	21.5545	19.2232	22.1765	20.3857	GO:0060359 response to ammonium ion;GO:0006531 aspartate metabolic process;GO:0044208 'de novo' AMP biosynthetic process	ENZYME proteins:Ligase; Enzymes; Predicted intracellular proteins	Cytosol (Approved); Additional: Plasma membrane			0.0254444	0.971883	0.100279		0.075964	P28650;P46664;J3QN31;P28650-2	PURA2_MOUSE	P46664	Adenylosuccinate synthetase isozyme 2	Adss2
19.1728	20.343	19.8772	19.6114	17.9024	18.2137	GO:0035694 mitochondrial protein catabolic process;GO:0006123 mitochondrial electron transport, cytochrome c to oxygen;GO:0019646 aerobic electron transport chain	Predicted intracellular proteins				0.911118	0.282927	1.2218		1.95175	Q3V384;E9Q4K2	AFG1L_MOUSE	Q3V384	AFG1-like ATPase	Afg1l
17.8423	19.606	19.4556	19.2466	17.6168	18.0319	GO:0060013 righting reflex;GO:0036444 calcium import into the mitochondrion;GO:0034982 mitochondrial protein processing	Disease related genes; Enzymes; Potential drug targets; Peptidases:Metallopeptidases; Human disease related genes:Nervous system diseases:Neurodegenerative diseases; Human disease related genes:Congenital disorders of metabolism:Mitochondrial diseases; Human disease related genes:Nervous system diseases:Eye disease	Mitochondria (Supported)			0.37608	0.598212	0.669566		0.89653	Q8C8R3;Q8JZQ2;S4R2F3;Q8C8R3-2;Q8C8R3-4;S4R1J9;S4R2T7	AFG32_MOUSE	Q8JZQ2	AFG3-like protein 2	Afg3l2
18.3012	16.4987	17.9826	18.5432	18.8906	19.4273	GO:0071693 protein transport within extracellular region;GO:0051180 vitamin transport;GO:0035592 establishment of protein localization to extracellular region	Predicted secreted proteins	Plasma membrane (Uncertain)			1.04346	0.244608	-1.35953		-2.22135	O89020;O89020-3	AFAM_MOUSE	O89020;O89020-3	Afamin	Afm
18.4616	17.3145	17.6662	16.5507	17.1946	16.977	GO:0008150 biological_process	Predicted intracellular proteins	Cytosol (Approved)			1.09752	0.234462	0.906672		2.33416	Q80WC7;Q80WC7-2;Q3TBU7;Q3U2K8	AGFG2_MOUSE	Q80WC7;Q80WC7-2	Arf-GAP domain and FG repeat-containing protein 2	Agfg2
15.1658	18.3277	18.0372	16.0721	16.749	16.1975	GO:0045039 protein insertion into mitochondrial inner membrane;GO:0046834 lipid phosphorylation;GO:0051204 protein insertion into mitochondrial membrane	Disease related genes; Enzymes; ENZYME proteins:Transferases; Potential drug targets; Human disease related genes:Congenital disorders of metabolism:Mitochondrial diseases; Human disease related genes:Nervous system diseases:Eye disease; Predicted intracellular proteins	Mitochondria (Supported); Additional: Vesicles			0.335418	0.641213	0.83738		0.812806	Q9ESW4	AGK_MOUSE	Q9ESW4	Acylglycerol kinase, mitochondrial	Agk
22.3592	19.6593	22.0854	20.5261	22.4425	21.3484	GO:0005980 glycogen catabolic process;GO:0009251 glucan catabolic process;GO:0000272 polysaccharide catabolic process	ENZYME proteins:Hydrolases; Disease related genes; Human disease related genes:Congenital disorders of metabolism:Congenital disorders of carbohydrate metabolism; Enzymes; ENZYME proteins:Transferases; Potential drug targets	Nucleoplasm (Supported); Additional: Cytosol;Nuclear bodies			0.0232441	0.974714	-0.071078		-0.069556	A0A0G2JGI9;F8VPN4	F8VPN4_MOUSE	F8VPN4	Glycogen debranching enzyme	Agl
15.4576	16.5372	15.3887	14.9428	15.2149	16.2106	GO:0090625 siRNA-mediated gene silencing by mRNA destabilization;GO:0140766 siRNA-mediated gene silencing;GO:1901165 positive regulation of trophoblast cell migration	Enzymes; ENZYME proteins:Hydrolases; Predicted intracellular proteins	Cytoplasmic bodies (Supported); Additional: Cytosol			0.25047	0.726808	0.338414		0.631956	Q8CJF9;Q8CJG0;Q8CJG1;A0A6I8MX18;H3BJ70	AGO2_MOUSE	Q8CJG0	Protein argonaute-2	Ago2
15.2438	17.0638	16.0806	17.3508	15.324	15.7662	GO:0016024 CDP-diacylglycerol biosynthetic process;GO:0046341 CDP-diacylglycerol metabolic process;GO:0006654 phosphatidic acid biosynthetic process	Enzymes; ENZYME proteins:Transferases	Endoplasmic reticulum (Supported); Additional: Rods & Rings			0.00714084	0.991071	-0.0176029		-0.0217461	O35083;A0A0R4J263	PLCA_MOUSE	O35083	1-acyl-sn-glycerol-3-phosphate acyltransferase alpha	Agpat1
21.3211	22.0393	21.7876	22.1457	21.6929	21.714	GO:0016024 CDP-diacylglycerol biosynthetic process;GO:0046341 CDP-diacylglycerol metabolic process;GO:0006654 phosphatidic acid biosynthetic process	Disease related genes; Enzymes; ENZYME proteins:Transferases; Potential drug targets; Human disease related genes:Congenital disorders of metabolism:Other congenital disorders of metabolism				0.202424	0.774988	-0.134858		-0.524828	Q8K3K7	PLCB_MOUSE	Q8K3K7	1-acyl-sn-glycerol-3-phosphate acyltransferase beta	Agpat2
19.9459	21.2006	20.7634	20.4576	20.1079	19.5356	GO:0016024 CDP-diacylglycerol biosynthetic process;GO:0046341 CDP-diacylglycerol metabolic process;GO:0006654 phosphatidic acid biosynthetic process	Enzymes; ENZYME proteins:Transferases				0.591534	0.422104	0.602934		1.32387	Q9D517	PLCC_MOUSE	Q9D517	1-acyl-sn-glycerol-3-phosphate acyltransferase gamma	Agpat3
17.4656	18.0585	18.0265	14.2725	17.7273	17.8113	GO:0045887 positive regulation of synaptic assembly at neuromuscular junction;GO:1904398 positive regulation of neuromuscular junction development;GO:0008582 regulation of synaptic assembly at neuromuscular junction	Disease related genes; Potential drug targets; Human disease related genes:Nervous system diseases:Other nervous and sensory system diseases; Transporters:Accessory Factors Involved in Transport; Predicted secreted proteins; Predicted intracellular proteins	Cytosol (Approved); Additional: Plasma membrane			0.454726	0.52767	1.24652		1.0549	A2ASQ1;M0QWP1;Z4YJS5;Z4YK85;A2ASQ1-2;A2ASQ1-3	AGRIN_MOUSE	A2ASQ1;A2ASQ1-2;A2ASQ1-3	Agrin	Agrn
23.848	23.214	23.6865	24.3844	24.3778	24.8576	GO:0033353 S-adenosylmethionine cycle;GO:0046500 S-adenosylmethionine metabolic process;GO:0006730 one-carbon metabolic process	ENZYME proteins:Hydrolases; Disease related genes; Enzymes; Potential drug targets; Predicted intracellular proteins; Human disease related genes:Congenital disorders of metabolism:Congenital disorders of amino acid metabolism	Cytosol (Supported)			1.74202	0.172649	-0.957104		-3.86224	P50247	SAHH_MOUSE	P50247	Adenosylhomocysteinase	Ahcy
20.9882	20.3538	20.8346	20.5165	19.9171	19.7764	GO:0033353 S-adenosylmethionine cycle;GO:1990456 mitochondrion-endoplasmic reticulum membrane tethering;GO:0042045 epithelial fluid transport	Transporters:Accessory Factors Involved in Transport; Predicted intracellular proteins	Cytosol (Supported)			1.03783	0.245311	0.655535		2.20969	Q68FL4;Q80SW1;Q68FL4-2;F8WGT1;F8WI65;H3BKT5	SAHH2_MOUSE;SAHH3_MOUSE	Q68FL4;Q68FL4-2;Q80SW1	Putative adenosylhomocysteinase 3	Ahcyl1
20.6453	20.8191	21.1886	19.356	14.2856	14.9706	GO:0033353 S-adenosylmethionine cycle;GO:0046500 S-adenosylmethionine metabolic process;GO:0006730 one-carbon metabolic process	Enzymes; ENZYME proteins:Hydrolases; Predicted intracellular proteins	Cytosol (Approved); Additional: Nucleoplasm			1.3692	0.194306	4.68026	+	2.93182	Q68FL4;Q68FL4-2;F8WGT1;F8WI65;H3BKT5	SAHH3_MOUSE	Q68FL4;Q68FL4-2	Putative adenosylhomocysteinase 3	Ahcyl2
22.6298	23.2679	22.9388	22.3294	22.0756	21.7013	GO:1905686 positive regulation of plasma membrane repair;GO:1905684 regulation of plasma membrane repair;GO:1903729 regulation of plasma membrane organization	Predicted intracellular proteins	Cytosol;Plasma membrane (Enhanced)			1.60788	0.179279	0.910026		3.51022	E9Q616;A0A494BBD5	E9Q616_MOUSE	E9Q616	AHNAK nucleoprotein (desmoyokin)	Ahnak
17.7796	16.7731	16.8113	14.7076	17.1155	18.1556	GO:0032781 positive regulation of ATP-dependent activity;GO:0043462 regulation of ATP-dependent activity;GO:0006457 protein folding	Transporters:Accessory Factors Involved in Transport; Predicted intracellular proteins	Cytosol (Supported)			0.161716	0.823998	0.461748		0.430368	Q8BK64	AHSA1_MOUSE	Q8BK64	Activator of 90 kDa heat shock protein ATPase homolog 1	Ahsa1
31.9677	30.3088	30.0609	30.4727	30.2759	31.13	GO:0006907 pinocytosis;GO:0030502 negative regulation of bone mineralization;GO:0070168 negative regulation of biomineral tissue development	Human disease related genes:Congenital malformations:Other congenital malformations; Predicted secreted proteins; Cancer-related genes:Candidate cancer biomarkers; Disease related genes	Golgi apparatus (Enhanced)			0.0829996	0.91163	0.152943		0.2346	P29699;A0A338P703;A0A338P7G1;A0A338P7H5	FETUA_MOUSE	P29699	Alpha-2-HS-glycoprotein	Ahsg
18.1994	17.2512	17.417	16.9049	17.3581	17.2008	GO:0048264 determination of ventral identity;GO:0048262 determination of dorsal/ventral asymmetry;GO:0043508 negative regulation of JUN kinase activity	Predicted intracellular proteins	Cytosol;Microtubules (Approved); Additional: Cytokinetic bridge			0.659868	0.383806	0.467916		1.45701	Q8C4Q6	AIDA_MOUSE	Q8C4Q6	Axin interactor, dorsalization-associated protein	Aida
22.2477	22.6779	22.5045	22.6276	21.4775	21.6364	GO:0045041 protein import into mitochondrial intermembrane space;GO:0090650 cellular response to oxygen-glucose deprivation;GO:0060545 positive regulation of necroptotic process	Human disease related genes:Nervous system diseases:Ear disease; Disease related genes; Human disease related genes:Nervous system diseases:Other nervous and sensory system diseases; Human disease related genes:Congenital disorders of metabolism:Mitochondrial diseases; Predicted intracellular proteins	Mitochondria (Supported)			0.670521	0.377143	0.562838		1.47776	Q9Z0X1;B1AU25	AIFM1_MOUSE	Q9Z0X1	Apoptosis-inducing factor 1, mitochondrial	Aifm1
20.4972	20.3645	20.6453	19.647	18.5805	22.0156	GO:0110076 negative regulation of ferroptosis;GO:0110075 regulation of ferroptosis;GO:0042373 vitamin K metabolic process	Predicted intracellular proteins	Vesicles (Supported); Additional: Cytosol;Plasma membrane			0.154701	0.829754	0.42127		0.413683	Q8BUE4;Q8BUE4-2	FSP1_MOUSE	Q8BUE4	Ferroptosis suppressor protein 1	Aifm2
19.0129	18.8545	19.0184	15.093	18.6835	17.0638	GO:0070094 positive regulation of glucagon secretion;GO:0070092 regulation of glucagon secretion;GO:0001937 negative regulation of endothelial cell proliferation	Human disease related genes:Congenital disorders of metabolism:Congenital disorders of lipid/glycolipid metabolism; Predicted secreted proteins; Predicted intracellular proteins; Disease related genes	Cytosol (Enhanced)			0.904541	0.283825	2.01518		1.93856	P31230;Q3UZG4	AIMP1_MOUSE	P31230	Aminoacyl tRNA synthase complex-interacting multifunctional protein 1	Aimp1
19.5375	19.8191	19.805	19.3233	19.1605	18.4334	GO:1903632 positive regulation of aminoacyl-tRNA ligase activity;GO:1903630 regulation of aminoacyl-tRNA ligase activity;GO:0060510 type II pneumocyte differentiation	Human disease related genes:Congenital disorders of metabolism:Congenital disorders of lipid/glycolipid metabolism; Predicted intracellular proteins; Disease related genes	Cytosol (Approved)			1.21833	0.216812	0.748117		2.59306	Q8R010;Q8R3V2	AIMP2_MOUSE	Q8R010	Aminoacyl tRNA synthase complex-interacting multifunctional protein 2	Aimp2
23.3778	19.3773	22.9006	21.2302	23.4298	21.5117	GO:0006172 ADP biosynthetic process;GO:0009180 purine ribonucleoside diphosphate biosynthetic process;GO:0009136 purine nucleoside diphosphate biosynthetic process	Disease related genes; Human disease related genes:Cardiovascular diseases:Hematologic diseases; Enzymes; ENZYME proteins:Transferases; Potential drug targets; Predicted intracellular proteins	Cytosol (Supported)			0.0406852	0.957542	-0.17202		-0.119591	Q9R0Y5;Q9R0Y5-2;A0A0A6YXW8;Z4YN97	KAD1_MOUSE	Q9R0Y5;Q9R0Y5-2	Adenylate kinase isoenzyme 1	Ak1
22.6736	21.9916	22.2036	22.391	21.3538	20.953	GO:0006172 ADP biosynthetic process;GO:0009180 purine ribonucleoside diphosphate biosynthetic process;GO:0009136 purine nucleoside diphosphate biosynthetic process	Human disease related genes:Immune system diseases:Primary immunodeficiency; Disease related genes; Enzymes; ENZYME proteins:Transferases; Potential drug targets; Predicted intracellular proteins	Mitochondria (Approved)			0.696512	0.364986	0.723644		1.52841	Q9WTP6;Q9WTP6-2	KAD2_MOUSE	Q9WTP6;Q9WTP6-2	Adenylate kinase 2, mitochondrial	Ak2
21.9601	22.821	22.5685	21.7098	20.5731	20.9098	GO:0046041 ITP metabolic process;GO:0006172 ADP biosynthetic process;GO:0009180 purine ribonucleoside diphosphate biosynthetic process	Enzymes; ENZYME proteins:Transferases; Predicted intracellular proteins	Mitochondria (Supported)			1.51405	0.191726	1.38567	+	3.27599	Q9WTP7;F6RP11	KAD3_MOUSE	Q9WTP7	GTP:AMP phosphotransferase AK3, mitochondrial	Ak3
16.311	15.5326	14.8261	15.7449	16.734	14.1947	GO:1900143 positive regulation of oligodendrocyte apoptotic process;GO:0061869 regulation of hepatic stellate cell migration;GO:0061870 positive regulation of hepatic stellate cell migration	Cancer-related genes:Candidate cancer biomarkers; Predicted intracellular proteins	Cytosol;Plasma membrane (Enhanced)			0.000504464	0.999063	-0.00132243		-0.00154786	Q9WTQ5;A0A668KLD3;A0A668KLV9;Q9WTQ5-2	AKA12_MOUSE	Q9WTQ5;Q9WTQ5-2	A-kinase anchor protein 12	Akap12
22.7512	21.4476	21.7471	22.239	22.3936	22.7265	GO:0042839 D-glucuronate metabolic process;GO:0042840 D-glucuronate catabolic process;GO:0019853 L-ascorbic acid biosynthetic process	ENZYME proteins:Oxidoreductases; Enzymes; Predicted intracellular proteins	Cytosol (Supported); Additional: Nucleoplasm			0.488826	0.492886	-0.471052		-1.1225	Q9JII6	AK1A1_MOUSE	Q9JII6	Aldo-keto reductase family 1 member A1	Akr1a1
24.8191	23.4923	24.5754	23.4041	24.6811	23.7182	GO:0046370 fructose biosynthetic process;GO:0019853 L-ascorbic acid biosynthetic process;GO:1901336 lactone biosynthetic process	Enzymes; Cancer-related genes:Candidate cancer biomarkers; Predicted intracellular proteins; ENZYME proteins:Oxidoreductases; FDA approved drug targets:Small molecule drugs	Cytosol (Supported); Additional: Nucleoplasm			0.256281	0.722547	0.361159		0.644644	P45376	ALDR_MOUSE	P45376	Aldo-keto reductase family 1 member B1	Akr1b1
21.4626	20.9672	21.3156	20.4476	21.391	20.5823	GO:0006714 sesquiterpenoid metabolic process;GO:0016107 sesquiterpenoid catabolic process;GO:0016487 farnesol metabolic process	ENZYME proteins:Oxidoreductases; Predicted secreted proteins; Enzymes; Predicted intracellular proteins	Cytosol (Supported); Additional: Plasma membrane			0.600416	0.415473	0.441511		1.34119	G5E895;S4R2G9	G5E895_MOUSE	G5E895	Aldo-keto reductase family 1, member B10 (aldose reductase)	Akr1b10
22.5983	22.1886	22.4273	21.8614	22.2243	21.2302						0.94322	0.2714	0.632744		2.01638	P45377	ALD2_MOUSE	P45377	Aldose reductase-related protein 2	Akr1b8
21.5165	20.895	21.3321	22.0359	22.2905	22.969						1.62171	0.180272	-1.1839	+	-3.54555	P70694;Q8K023;Q91WR5;G3XA14;Q3UXL1;Q91WT7;E0CYR9;Q8K023-2;A0A1Y7VLH1;A0A1Y7VNR7;D3Z3P8	DHB5_MOUSE	P70694	Estradiol 17 beta-dehydrogenase 5	Akr1c6
22.1143	21.5069	22.2593	21.3805	22.0918	21.2243		ENZYME proteins:Oxidoreductases; Enzymes; Predicted intracellular proteins	Golgi apparatus;Nucleoplasm (Approved); Additional: Cytosol			0.486943	0.49447	0.394579		1.11878	Q9DCT1;Q8CEB6	AKCL2_MOUSE	Q9DCT1	1,5-anhydro-D-fructose reductase	Akr1e2
21.5404	21.4726	21.68	21.5731	21.68	21.1642	GO:0044597 daunorubicin metabolic process;GO:0030638 polyketide metabolic process;GO:0030647 aminoglycoside antibiotic metabolic process	ENZYME proteins:Oxidoreductases; Enzymes; Predicted intracellular proteins	Cytosol (Supported); Additional: Golgi apparatus			0.211261	0.764586	0.0918744		0.544856	Q8CG76	ARK72_MOUSE	Q8CG76	Aflatoxin B1 aldehyde reductase member 2	Akr7a2
19.1028	18.2696	18.3101	18.9459	18.6168	18.5394	GO:0071486 cellular response to high light intensity;GO:0097473 retinal rod cell apoptotic process;GO:0010748 negative regulation of long-chain fatty acid import across plasma membrane	Disease related genes; Enzymes; ENZYME proteins:Transferases; Human disease related genes:Cancers:Cancers of the breast and female genital organs; Potential drug targets; Kinases:AGC Ser/Thr protein kinases; Cancer-related genes:Candidate cancer biomarkers; RAS pathway related proteins; Predicted intracellular proteins; Human disease related genes:Congenital disorders of metabolism:Other congenit…	Cytosol;Nucleoplasm;Vesicles (Supported)			0.178065	0.804954	-0.139924		-0.468766	Q60823;F8WHG5;D3YXM7;D3YZJ5;D3Z3N2;D3Z490;D3Z5X2	AKT2_MOUSE	Q60823	RAC-beta serine/threonine-protein kinase	Akt2
19.0129	18.7667	18.9798	18.5204	18.8906	19.2442	GO:0010266 response to vitamin B1;GO:0070541 response to platinum ion;GO:0009635 response to herbicide	ENZYME proteins:Lyases; Human disease related genes:Congenital disorders of metabolism:Congenital disorders of cofactor/vitamin metabolism; Disease related genes; Enzymes; Predicted intracellular proteins; FDA approved drug targets:Small molecule drugs	Cytosol (Approved)			0.053717	0.944924	0.0347315		0.15591	P10518	HEM2_MOUSE	P10518	Delta-aminolevulinic acid dehydratase	Alad
34.4883	33.0657	32.6798	32.3854	32.4943	33.0479	GO:0051659 maintenance of mitochondrion location;GO:0051657 maintenance of organelle location;GO:0051646 mitochondrion localization	Disease related genes; Candidate cardiovascular disease genes; Predicted secreted proteins; Cancer-related genes:Candidate cancer biomarkers; Predicted intracellular proteins; FDA approved drug targets:Small molecule drugs	Golgi apparatus (Enhanced); Additional: Endoplasmic reticulum			0.584278	0.426877	0.768731		1.30972	P07724	ALBU_MOUSE	P07724	Albumin	Alb
21.8113	20.9951	21.3592	20.3962	20.9882	20.7307						1.10177	0.235197	0.683492		2.34309	Q571I9;A0A1B0GSU0;D3Z0B9	A16A1_MOUSE	Q571I9	Aldehyde dehydrogenase family 16 member A1	Aldh16a1
23.2535	22.1174	22.58	22.5356	21.9951	22.3294	GO:0030392 fructosamine catabolic process;GO:0030389 fructosamine metabolic process;GO:0009449 gamma-aminobutyric acid biosynthetic process	ENZYME proteins:Oxidoreductases; Enzymes; Predicted intracellular proteins	Cytosol (Enhanced)			0.424681	0.555203	0.363627		0.99486	O35945;P24549;A0A286YCZ0	AL1A1_MOUSE;AL1A7_MOUSE	O35945;P24549	Aldehyde dehydrogenase, cytosolic 1	Aldh1a1
17.5507	17.3321	17.6453	16.3936	17.9937	15.1094	GO:0021768 nucleus accumbens development;GO:0060166 olfactory pit development;GO:0070384 Harderian gland development	Disease related genes; Enzymes; Human disease related genes:Congenital malformations:Congenital malformations of eye; Potential drug targets; Predicted intracellular proteins; ENZYME proteins:Oxidoreductases	Nucleoplasm (Supported); Additional: Cytosol			0.530118	0.460374	1.0105		1.20378	Q9JHW9	AL1A3_MOUSE	Q9JHW9	Aldehyde dehydrogenase family 1 member A3	Aldh1a3
21.0625	20.5069	20.0951	20.1704	20.343	19.9024						0.605163	0.413226	0.416226		1.35045	O35945	AL1A7_MOUSE	O35945	Aldehyde dehydrogenase, cytosolic 1	Aldh1a7
22.7056	22.3017	22.3672	23.1111	23.2679	22.9548	GO:0009258 10-formyltetrahydrofolate catabolic process;GO:0009256 10-formyltetrahydrofolate metabolic process;GO:0006740 NADPH regeneration	ENZYME proteins:Oxidoreductases; Enzymes; Predicted intracellular proteins	Cytosol (Supported)			1.87428	0.175453	-0.653088		-4.23117	Q8K009;Q8R0Y6;D3Z6B9	AL1L1_MOUSE	Q8R0Y6	Cytosolic 10-formyltetrahydrofolate dehydrogenase	Aldh1l1
22.0625	23.1316	22.8876	22.9261	22.1612	22.1174	GO:1905627 regulation of serotonin biosynthetic process;GO:1903179 regulation of dopamine biosynthetic process;GO:0006068 ethanol catabolic process	Human disease related genes:Other diseases:Mental and behavioural disorders; Enzymes; Human disease related genes:Congenital disorders of metabolism:Congenital disorders of carbohydrate metabolism; Predicted intracellular proteins; ENZYME proteins:Oxidoreductases; FDA approved drug targets:Small molecule drugs				0.282692	0.692836	0.29234		0.701666	P47738;Q62148;A0A0G2JEU1;A0A0G2JFQ0;D3YYF3	ALDH2_MOUSE	P47738	Aldehyde dehydrogenase, mitochondrial	Aldh2
19.2302	20.5545	20.4874	20.2066	19.9882	17.1155	GO:0046458 hexadecanal metabolic process;GO:0033306 phytol metabolic process;GO:1903173 fatty alcohol metabolic process	Disease related genes; Enzymes; Potential drug targets; Predicted intracellular proteins; ENZYME proteins:Oxidoreductases; Human disease related genes:Congenital disorders of metabolism:Congenital disorders of lipid/glycolipid metabolism	Cytosol;Endoplasmic reticulum (Approved)			0.382628	0.593688	0.987284		0.909879	P47740;B1ATI0;B1AV77	AL3A2_MOUSE	P47740	Aldehyde dehydrogenase family 3 member A2	Aldh3a2
18.547	18.1407	18.6971	18.2696	17.0532	18.6024	GO:0006068 ethanol catabolic process;GO:0034310 primary alcohol catabolic process;GO:0006067 ethanol metabolic process	ENZYME proteins:Oxidoreductases; Enzymes; FDA approved drug targets:Small molecule drugs; Predicted intracellular proteins				0.414517	0.562098	0.486526		0.974429	E9Q3E1	AL3B2_MOUSE	E9Q3E1	Aldehyde dehydrogenase family 3 member B2	Aldh3b2
20.5731	21.0493	20.9601	21.8461	21.0088	20.5356	GO:0010133 proline catabolic process to glutamate;GO:0006562 proline catabolic process;GO:0019470 4-hydroxyproline catabolic process	Disease related genes; Enzymes; Potential drug targets; Predicted intracellular proteins; ENZYME proteins:Oxidoreductases; Human disease related genes:Congenital disorders of metabolism:Congenital disorders of amino acid metabolism	Mitochondria (Supported)			0.261897	0.718641	-0.269356		-0.656855	Q8CHT0	AL4A1_MOUSE	Q8CHT0	Delta-1-pyrroline-5-carboxylate dehydrogenase, mitochondrial	Aldh4a1
19.6937	20.8269	20.7223	19.0559	18.7373	15.9638	GO:0009450 gamma-aminobutyric acid catabolic process;GO:0006105 succinate metabolic process;GO:0009448 gamma-aminobutyric acid metabolic process	Disease related genes; Enzymes; Potential drug targets; Predicted intracellular proteins; ENZYME proteins:Oxidoreductases; Human disease related genes:Congenital disorders of metabolism:Congenital disorders of amino acid metabolism	Mitochondria (Supported)			1.12148	0.236618	2.49533		2.38473	Q8BWF0	SSDH_MOUSE	Q8BWF0	Succinate-semialdehyde dehydrogenase, mitochondrial	Aldh5a1
22.7512	23.9495	23.8093	23.6649	22.6276	22.6364	GO:0006208 pyrimidine nucleobase catabolic process;GO:0006210 thymine catabolic process;GO:0019859 thymine metabolic process	Disease related genes; Enzymes; Potential drug targets; Predicted intracellular proteins; ENZYME proteins:Oxidoreductases; Human disease related genes:Congenital disorders of metabolism:Congenital disorders of amino acid metabolism	Mitochondria (Enhanced)			0.442448	0.537534	0.527038		1.03042	Q9EQ20	MMSA_MOUSE	Q9EQ20	Methylmalonate-semialdehyde dehydrogenase [acylating], mitochondrial	Aldh6a1
18.9937	18.0479	19.1704	18.1257	15.8975	18.8484	GO:0019285 glycine betaine biosynthetic process from choline;GO:0031455 glycine betaine metabolic process;GO:0031456 glycine betaine biosynthetic process	Human disease related genes:Nervous system diseases:Epilepsy; Disease related genes; Enzymes; Potential drug targets; Predicted intracellular proteins; ENZYME proteins:Oxidoreductases	Mitochondria (Supported); Additional: Cytosol			0.511504	0.472195	1.11348		1.16721	Q9DBF1;Q9DBF1-2	AL7A1_MOUSE	Q9DBF1;Q9DBF1-2	Alpha-aminoadipic semialdehyde dehydrogenase	Aldh7a1
22.7715	22.1488	22.5983	23.0071	22.8764	22.2877	GO:0045329 carnitine biosynthetic process;GO:0006578 amino-acid betaine biosynthetic process;GO:0009437 carnitine metabolic process	ENZYME proteins:Oxidoreductases; Enzymes; Predicted intracellular proteins	Cytosol (Approved)			0.306984	0.667629	-0.217529		-0.753279	Q9JLJ2;Q9JLJ2-2	AL9A1_MOUSE	Q9JLJ2	4-trimethylaminobutyraldehyde dehydrogenase	Aldh9a1
24.5165	22.6843	23.8093	23.2961	24.7594	24.391	GO:0030388 fructose 1,6-bisphosphate metabolic process;GO:0006000 fructose metabolic process;GO:0046716 muscle cell cellular homeostasis	ENZYME proteins:Lyases; Disease related genes; Human disease related genes:Congenital disorders of metabolism:Congenital disorders of carbohydrate metabolism; Enzymes; Potential drug targets; Cancer-related genes:Candidate cancer biomarkers; Predicted intracellular proteins	Cytosol (Approved)			0.27853	0.698935	-0.47879		-0.692747	P05063;P05064;A6ZI44;D3YWI1	ALDOA_MOUSE;ALDOC_MOUSE	P05063;P05064	Fructose-bisphosphate aldolase C	Aldoa
21.5069	20.6453	21.1332	21.9171	22.1206	22.4947	GO:0006001 fructose catabolic process;GO:0061624 fructose catabolic process to hydroxyacetone phosphate and glyceraldehyde-3-phosphate;GO:0006116 NADH oxidation	ENZYME proteins:Lyases; Disease related genes; Human disease related genes:Congenital disorders of metabolism:Congenital disorders of carbohydrate metabolism; Enzymes; Potential drug targets; Cancer-related genes:Candidate cancer biomarkers; Predicted intracellular proteins				1.6394	0.176656	-1.08235	+	-3.59104	Q91Y97	ALDOB_MOUSE	Q91Y97	Fructose-bisphosphate aldolase B	Aldob
21.0493	19.7812	19.7618	20.6006	20.5356	21.3645	GO:0030388 fructose 1,6-bisphosphate metabolic process;GO:0006000 fructose metabolic process;GO:0006096 glycolytic process	ENZYME proteins:Lyases; Enzymes; Candidate cardiovascular disease genes; Cancer-related genes:Candidate cancer biomarkers; Predicted intracellular proteins	Nucleoli fibrillar center;Nucleoplasm (Approved); Additional: Cytosol;Vesicles			0.562206	0.443048	-0.63617		-1.26661	P05063	ALDOC_MOUSE	P05063	Fructose-bisphosphate aldolase C	Aldoc
16.0742	18.9345	18.4334	16.9658	16.6523	15.5364	GO:0006488 dolichol-linked oligosaccharide biosynthetic process;GO:0006490 oligosaccharide-lipid intermediate biosynthetic process;GO:0019348 dolichol metabolic process	Disease related genes; Enzymes; ENZYME proteins:Transferases; Potential drug targets; Human disease related genes:Nervous system diseases:Other nervous and sensory system diseases; Human disease related genes:Congenital disorders of metabolism:Congenital disorders of glycan/glycoprotein metabolism; Predicted intracellular proteins	Golgi apparatus (Approved)			0.658452	0.384238	1.42918		1.45425	Q9DBE8	ALG2_MOUSE	Q9DBE8	Alpha-1,3/1,6-mannosyltransferase ALG2	Alg2
17.6168	18.7307	18.3752	17.4815	15.7207	16.1035	GO:0018279 protein N-linked glycosylation via asparagine;GO:0006487 protein N-linked glycosylation;GO:0007368 determination of left/right symmetry	Enzymes; ENZYME proteins:Transferases; Predicted intracellular proteins	Cytosol (Approved)			1.34557	0.195441	1.80566	+	2.8775	Q9DB25	ALG5_MOUSE	Q9DB25	Dolichyl-phosphate beta-glucosyltransferase	Alg5
18.0532	16.6382	16.8484	18.2604	17.6937	18.6453	GO:0034516 response to vitamin B6;GO:0140651 futile creatine cycle;GO:0042822 pyridoxal phosphate metabolic process	ENZYME proteins:Hydrolases; Human disease related genes:Congenital disorders of metabolism:Congenital disorders of cofactor/vitamin metabolism; Disease related genes; Enzymes; Potential drug targets; Cancer-related genes:Candidate cancer biomarkers; Predicted intracellular proteins	Cytosol (Approved)			0.915265	0.282025	-1.01983		-1.96007	P09242	PPBT_MOUSE	P09242	Alkaline phosphatase, tissue-nonspecific isozyme	Alpl
28.7453	26.9539	27.6181	28.6595	28.5898	29.2957	GO:0042167 heme catabolic process;GO:0046149 pigment catabolic process;GO:0006787 porphyrin-containing compound catabolic process	Predicted secreted proteins; Predicted intracellular proteins	Vesicles (Approved); Additional: Cytosol;Golgi apparatus			0.880553	0.289577	-1.07587		-1.89061	Q07456	AMBP_MOUSE	Q07456	Protein AMBP	Ambp
27.9031	26.8142	26.8385	27.5536	27.8623	28.2979	GO:0003365 establishment of cell polarity involved in ameboidal cell migration;GO:0042074 cell migration involved in gastrulation;GO:0035329 hippo signaling	Predicted intracellular proteins	Cell Junctions (Supported); Additional: Nucleoplasm			0.792958	0.323868	-0.719346		-1.71718	Q8VHG2;A0A067XG49;B1AXE9;F6QYS7;F6YMV1;Q8VHG2-2	AMOT_MOUSE	Q8VHG2;Q8VHG2-2	Angiomotin	Amot
18.7039	17.5432	17.5731	17.0743	19.4314	16.4774	GO:0003365 establishment of cell polarity involved in ameboidal cell migration;GO:0035329 hippo signaling;GO:0030010 establishment of cell polarity	Predicted intracellular proteins	Cell Junctions (Approved)			0.102465	0.884157	0.279061		0.284942	Q8K371;B8JK81;B8JK87;Q3TP05	AMOL2_MOUSE	Q8K371	Angiomotin-like protein 2	Amotl2
16.3529	15.4252	17.1053	16.9316	17.2419	16.1477	GO:0032263 GMP salvage;GO:0032264 IMP salvage;GO:0106380 purine ribonucleotide salvage	ENZYME proteins:Hydrolases; Disease related genes; Enzymes; Potential drug targets; Human disease related genes:Congenital disorders of metabolism:Congenital disorders of nucleotide metabolism; Predicted intracellular proteins				0.338565	0.638347	-0.479223		-0.819341	O08739;Q3V1D3;A0A0G2JFD4;A0A1L1SRX2	AMPD1_MOUSE;AMPD3_MOUSE	O08739;Q3V1D3	AMP deaminase 3	Ampd1
17.0426	16.7073	17.2419	16.3774	17.1655	16.7731	GO:0006196 AMP catabolic process;GO:0032264 IMP salvage;GO:0106380 purine ribonucleotide salvage	ENZYME proteins:Hydrolases; Disease related genes; Enzymes; Potential drug targets; Human disease related genes:Congenital disorders of metabolism:Congenital disorders of nucleotide metabolism; Predicted intracellular proteins	Nuclear membrane (Approved); Additional: Nucleoli			0.337249	0.639711	0.225257		0.81661	O08739;A0A1L1SRX2	AMPD3_MOUSE	O08739	AMP deaminase 3	Ampd3
15.7046	15.3718	15.3304	18.2741	15.6116	16.7987	GO:0009311 oligosaccharide metabolic process;GO:0005975 carbohydrate metabolic process;GO:0044238 primary metabolic process	Predicted secreted proteins				0.850101	0.301355	-1.4259		-1.83004	P00687;D3YYQ5	AMY1_MOUSE	P00687	Alpha-amylase 1	Amy1
20.0691	20.3101	21.0691	21.714	21.8034	22.417						1.79318	0.176281	-1.49539	+	-4.00225	P00688	AM2A5_MOUSE	P00688	Pancreatic alpha-amylase 2a5	Amy2a5
20.8876	19.9742	20.0691	21.1269	21.5498	22.0592	GO:0010519 negative regulation of phospholipase activity;GO:0051005 negative regulation of lipoprotein lipase activity;GO:0055091 phospholipid homeostasis	Predicted secreted proteins; Human disease related genes:Congenital disorders of metabolism:Other congenital disorders of metabolism; Disease related genes				1.48442	0.18854	-1.26834	+	-3.20393	Q9R182	ANGL3_MOUSE	Q9R182	Angiopoietin-related protein 3	Angptl3
15.1477	16.624	16.3887	14.9454	16.59	14.784	GO:0043335 protein unfolding;GO:0051005 negative regulation of lipoprotein lipase activity;GO:0072577 endothelial cell apoptotic process	Predicted secreted proteins; Predicted intracellular proteins	Nucleoplasm;Vesicles (Approved)			0.345165	0.63453	0.613633		0.833016	Q9Z1P8;G3UWT7	ANGL4_MOUSE	Q9Z1P8	Angiopoietin-related protein 4	Angptl4
21.0088	22.5451	22.3619	21.0756	19.7553	21.2066	GO:0035090 maintenance of apical/basal cell polarity;GO:0045199 maintenance of epithelial cell apical/basal polarity;GO:0030011 maintenance of cell polarity	Disease related genes; Human disease related genes:Cardiovascular diseases:Hematologic diseases; Potential drug targets; Transporters:Accessory Factors Involved in Transport; Predicted intracellular proteins				0.899366	0.283589	1.29275		1.9282	Q02357;A0A0R4J1N7;B7ZW98;D3YTV8;D3Z5M4;E9QNT8;F7D1P5;G5E8J2;G8JL84;Q02357-2;Q02357-3;Q02357-4;Q02357-5;Q02357-6;Q0VGY9	ANK1_MOUSE	Q02357;Q02357-3;Q02357-4;Q02357-5;Q02357-6	Ankyrin-1	Ank1
18.0479	17.7987	17.8113	17.4496	17.4087	17.2137	GO:0048549 positive regulation of pinocytosis;GO:0034058 endosomal vesicle fusion;GO:0090160 Golgi to lysosome transport	Predicted intracellular proteins	Endosomes (Enhanced)			2.07953	0.178763	0.528613		4.85212	Q810B6	ANFY1_MOUSE	Q810B6	Rabankyrin-5	Ankfy1
14.9106	16.3632	16.4366	15.4185	15.773	15.9209	GO:1900245 positive regulation of MDA-5 signaling pathway;GO:0039533 regulation of MDA-5 signaling pathway;GO:0001955 blood vessel maturation	Predicted intracellular proteins	Nucleoplasm (Supported); Additional: Nuclear membrane			0.14247	0.840831	0.199359		0.384277	Q99NH0;E9PUR0;E9Q1M6;Q99NH0-2;Q99NH0-3;A0A0G2JDZ9;A0A1W2P6X1;E9Q804;E9QKG6;F6YYD3;F7DD37	ANR17_MOUSE	Q99NH0;Q99NH0-3	Ankyrin repeat domain-containing protein 17	Ankrd17
19.9068	14.8434	20.2419	15.4386	20.1079	18.2512	GO:0043619 regulation of transcription from RNA polymerase II promoter in response to oxidative stress;GO:0045662 negative regulation of myoblast differentiation;GO:0043618 regulation of transcription from RNA polymerase II promoter in response to stress	Predicted intracellular proteins	Vesicles (Enhanced)			0.0625398	0.9371	0.398173		0.180025	Q9WV06;A0A494B9J0	ANKR2_MOUSE	Q9WV06	Ankyrin repeat domain-containing protein 2	Ankrd2
17.8606	19.9459	19.9127	18.9488	16.977	15.9543	GO:1902476 chloride transmembrane transport;GO:0006821 chloride transport;GO:0098661 inorganic anion transmembrane transport	Disease related genes; Potential drug targets; Transporters:Transporter channels and pores; Predicted intracellular proteins; Human disease related genes:Nervous system diseases:Neurodegenerative diseases	Plasma membrane (Supported); Additional: Vesicles			0.805759	0.318405	1.94637		1.74239	Q8BH79;A0A1L1SS60;Q8BH79-2;Q8BH79-3;Q8BH79-4;A0A1L1SR14	ANO10_MOUSE	Q8BH79;Q8BH79-2;Q8BH79-4	Anoctamin-10	Ano10
16.6039	17.6311	17.4815	14.8237	16.9344	15.9626	GO:0097045 phosphatidylserine exposure on blood platelet;GO:0002543 activation of blood coagulation via clotting cascade;GO:0061589 calcium activated phosphatidylserine scrambling	Human disease related genes:Cardiovascular diseases:Hematologic diseases; Potential drug targets; Transporters:Transporter channels and pores; Disease related genes	Cytosol;Plasma membrane (Approved)			0.901841	0.282893	1.33193		1.93315	Q6P9J9;A0A2I3BPX3;A0A2I3BPY8	ANO6_MOUSE	Q6P9J9	Anoctamin-6	Ano6
21.3805	20.895	20.9812	21.632	20.1581	20.4273	GO:0006913 nucleocytoplasmic transport;GO:0051169 nuclear transport;GO:0046907 intracellular transport	Predicted intracellular proteins	Nucleoplasm (Supported); Additional: Centrosome;Cytosol			0.294114	0.680628	0.346455		0.726028	O35381;D3YYE1;D3Z7M9;F6UFG6	AN32A_MOUSE	O35381	Acidic leucine-rich nuclear phosphoprotein 32 family member A	Anp32a
20.3101	20.6886	19.5069	20.654	21.9985	14.7514	GO:0046827 positive regulation of protein export from nucleus;GO:0046825 regulation of protein export from nucleus;GO:0021591 ventricular system development	Predicted intracellular proteins	Nucleoplasm (Supported); Additional: Centrosome;Cytosol			0.173847	0.810125	1.03387		0.458921	Q9EST5;Q9EST5-2	AN32B_MOUSE	Q9EST5;Q9EST5-2	Acidic leucine-rich nuclear phosphoprotein 32 family member B	Anp32b
21.0359	21.3538	21.5356	21.6231	20.7471	19.0559	GO:0006457 protein folding;GO:0006325 chromatin organization;GO:0071824 protein-DNA complex organization	Predicted intracellular proteins	Nucleoplasm (Approved); Additional: Centrosome;Cytosol			0.47012	0.513261	0.833068		1.08548	P97822;P97822-2;E9PZF5;E9Q5H2	AN32E_MOUSE	P97822;P97822-2	Acidic leucine-rich nuclear phosphoprotein 32 family member E	Anp32e
20.002	20.2066	20.2302	20.417	20.7553	20.1704	GO:0043171 peptide catabolic process;GO:0046718 viral entry into host cell;GO:0044409 entry into host	Peptidases:Metallopeptidases; CD markers; ENZYME proteins:Hydrolases; Enzymes	Plasma membrane (Supported)			0.75058	0.343668	-0.301303		-1.63403	P97449	AMPN_MOUSE	P97449	Aminopeptidase N	Anpep
22.9207	23.6209	23.4923	22.3129	22.5892	22.4425	GO:0014839 myoblast migration involved in skeletal muscle regeneration;GO:0033031 positive regulation of neutrophil apoptotic process;GO:0045629 negative regulation of T-helper 2 cell differentiation	Predicted secreted proteins; Cancer-related genes:Candidate cancer biomarkers; Transporters:Transporter channels and pores; Predicted intracellular proteins; FDA approved drug targets:Small molecule drugs	Cytosol;Plasma membrane (Supported); Additional: Nucleoplasm			1.75806	0.169145	0.896423		3.90578	P10107;A0A494BBD8	ANXA1_MOUSE	P10107	Annexin A1	Anxa1
18.1994	19.0612	19.0585	19.0795	19.0479	19.4476	GO:0032506 cytokinetic process;GO:0000910 cytokinesis;GO:0051592 response to calcium ion	Disease related genes; Transporters:Primary Active Transporters; Potential drug targets; Cancer-related genes:Candidate cancer biomarkers; Human disease related genes:Nervous system diseases:Neurodegenerative diseases; Predicted intracellular proteins	Nucleoplasm (Supported); Additional: Cytosol			0.595908	0.420063	-0.418639		-1.3324	P97384;D3Z7U0	ANX11_MOUSE	P97384	Annexin A11	Anxa11
24.141	25.1253	25.2463	24.3778	23.7895	23.867	GO:1905597 positive regulation of low-density lipoprotein particle receptor binding;GO:0032804 negative regulation of low-density lipoprotein particle receptor catabolic process;GO:1905602 positive regulation of receptor-mediated endocytosis involved in cholesterol transport	Predicted secreted proteins; Cancer-related genes:Candidate cancer biomarkers; Transporters:Transporter channels and pores; Predicted intracellular proteins; FDA approved drug targets:Small molecule drugs	Plasma membrane (Approved); Additional: Cytosol			0.978413	0.260972	0.826075		2.08776	P07356;B0V2N5	ANXA2_MOUSE	P07356	Annexin A2	Anxa2
20.7634	21.2933	21.6096	22.2448	22.1519	22.0756	GO:0043312 neutrophil degranulation;GO:0002283 neutrophil activation involved in immune response;GO:0002446 neutrophil mediated immunity	FDA approved drug targets:Small molecule drugs; Predicted intracellular proteins	Plasma membrane (Supported)			1.68749	0.174397	-0.935302		-3.71658	O35639	ANXA3_MOUSE	O35639	Annexin A3	Anxa3
20.4775	21.2989	21.3857	21.4425	21.0691	15.2624	GO:0032717 negative regulation of interleukin-8 production;GO:0032088 negative regulation of NF-kappaB transcription factor activity;GO:0032677 regulation of interleukin-8 production	Cancer-related genes:Candidate cancer biomarkers; FDA approved drug targets:Small molecule drugs; Predicted intracellular proteins	Cytosol (Approved)			0.372136	0.603607	1.79606		0.888474	P14824;P97429;F8WIT2;A0A0N4SV57;A0A0N4SW89;D3Z0S1;S4R1F2	ANXA4_MOUSE;ANXA6_MOUSE	P14824;P97429	Annexin A6	Anxa4
23.9134	24.5754	24.275	23.7286	23.1348	23.391	GO:0050819 negative regulation of coagulation;GO:0050818 regulation of coagulation;GO:0007596 blood coagulation	Predicted intracellular proteins; FDA approved drug targets:Small molecule drugs; Transporters:Transporter channels and pores; Disease related genes	Nuclear membrane (Approved)			1.50394	0.190326	0.83649		3.25129	P48036;A0A0G2JGQ0	ANXA5_MOUSE	P48036	Annexin A5	Anxa5
22.7735	23.654	23.4041	22.8288	22.5545	22.68	GO:0003418 growth plate cartilage chondrocyte differentiation;GO:0003413 chondrocyte differentiation involved in endochondral bone morphogenesis;GO:0003417 growth plate cartilage development	Transporters:Transporter channels and pores; Predicted intracellular proteins	Cytosol (Approved)			1.01058	0.255827	0.589432		2.15354	P14824;F8WIT2	ANXA6_MOUSE	P14824	Annexin A6	Anxa6
19.8757	21.1704	21.2707	21.3211	20.6971	20.3752	GO:0006914 autophagy;GO:0061919 process utilizing autophagic mechanism;GO:0030855 epithelial cell differentiation	Cancer-related genes:Candidate cancer biomarkers; Predicted intracellular proteins				0.0160488	0.983089	-0.0255585		-0.0483958	Q07076;A0A2C9F2D2	ANXA7_MOUSE	Q07076	Annexin A7	Anxa7
16.1673	19.3709	19.7828	19.4129	18.5842	15.4279	GO:1900138 negative regulation of phospholipase A2 activity;GO:0010519 negative regulation of phospholipase activity;GO:1900004 negative regulation of serine-type endopeptidase activity	Predicted intracellular proteins	Nucleoplasm (Approved)			0.140335	0.842725	0.632045		0.379102	O35640;Q921D0	ANXA8_MOUSE	O35640	Annexin A8	Anxa8
24.5345	25.4457	25.6431	24.5105	22.9933	23.2961	GO:1902283 negative regulation of primary amine oxidase activity;GO:0051354 negative regulation of oxidoreductase activity;GO:0046677 response to antibiotic	Enzymes; Predicted secreted proteins; Cancer-related genes:Candidate cancer biomarkers; Predicted intracellular proteins; ENZYME proteins:Oxidoreductases; FDA approved drug targets:Small molecule drugs	Cytosol (Approved); Additional: Golgi apparatus			1.30815	0.202031	1.60774	+	2.79249	O70423;O70423-2	AOC3_MOUSE	O70423	Membrane primary amine oxidase	Aoc3
20.1704	19.5842	19.8757	19.0951	19.6783	21.1332	GO:0006805 xenobiotic metabolic process;GO:0071466 cellular response to xenobiotic stimulus;GO:0009410 response to xenobiotic stimulus	ENZYME proteins:Oxidoreductases; Enzymes; Predicted intracellular proteins				0.0502803	0.947539	-0.0921262		-0.146416	O54754;G3X8P9	AOXA_MOUSE	O54754	Aldehyde oxidase 1	Aox1
16.7731	16.0036	17.9601	15.3853	15.0316	15.9815						1.07392	0.239989	1.44616		2.28468	Q5SGK3	AOXB_MOUSE	Q5SGK3	Aldehyde oxidase 2	Aox2
20.4476	19.2279	19.1382	19.7569	19.4736	20.2185	GO:0110010 basolateral protein secretion;GO:1903232 melanosome assembly;GO:0060155 platelet dense granule organization	Transporters; Disease related genes; Potential drug targets; Predicted intracellular proteins; Human disease related genes:Congenital malformations:Congenital malformations of skin	Golgi apparatus (Supported); Additional: Cytosol;Vesicles			0.168333	0.816703	-0.211767		-0.445988	O35643;Q5SVG4;Q5SVG5	AP1B1_MOUSE	O35643	AP-1 complex subunit beta-1	Ap1b1
16.0232	15.5922	15.5981	15.8666	15.5417	16.0806	GO:0110010 basolateral protein secretion;GO:0043321 regulation of natural killer cell degranulation;GO:0043323 positive regulation of natural killer cell degranulation	Transporters; Predicted intracellular proteins	Golgi apparatus;Vesicles (Enhanced); Additional: Cytosol			0.162885	0.823086	-0.0917857		-0.433136	P22892;Q8CBB7	AP1G1_MOUSE	P22892	AP-1 complex subunit gamma-1	Ap1g1
14.7524	17.68	15.4305	16.2372	16.2238	18.606	GO:0035646 endosome to melanosome transport;GO:0043485 endosome to pigment granule transport;GO:0048757 pigment granule maturation	Transporters; Predicted intracellular proteins	Cytosol;Vesicles (Approved)			0.37753	0.598379	-1.06803		-0.899489	P35585;Q9WVP1;A0A0R4IZX6;A0A0R4J1L4;Q9WVP1-2	AP1M1_MOUSE	P35585	AP-1 complex subunit mu-1	Ap1m1
19.3962	18.4415	19.0129	18.3101	18.9798	18.805	GO:0110010 basolateral protein secretion;GO:1903232 melanosome assembly;GO:0060155 platelet dense granule organization	Transporters; Disease related genes; Potential drug targets; Predicted intracellular proteins; Human disease related genes:Congenital malformations:Congenital malformations of skin	Golgi apparatus;Vesicles (Supported)			0.298816	0.674439	0.25193		0.736008	P61967;D3YXN0;D3Z0D6;D3Z268	AP1S1_MOUSE	P61967	AP-1 complex subunit sigma-1A	Ap1s1
18.8906	18.417	18.1605	17.6593	17.4415	17.5432	GO:1900126 negative regulation of hyaluronan biosynthetic process;GO:0098884 postsynaptic neurotransmitter receptor internalization;GO:0140239 postsynaptic endocytosis	Transporters; Predicted intracellular proteins	Vesicles (Approved)			1.87158	0.175421	0.941378		4.22342	P17426;P17426-2	AP2A1_MOUSE	P17426;P17426-2	AP-2 complex subunit alpha-1	Ap2a1
20.3962	20.3857	20.2989	19.9459	20.0821	19.7764	GO:0098884 postsynaptic neurotransmitter receptor internalization;GO:0140239 postsynaptic endocytosis;GO:0099590 neurotransmitter receptor internalization	Transporters; Predicted intracellular proteins	Vesicles (Supported); Additional: Nucleoplasm			1.97987	0.179955	0.425503		4.54285	P17427	AP2A2_MOUSE	P17427	AP-2 complex subunit alpha-2	Ap2a2
21.9951	22.3592	22.0493	22.5045	21.8307	21.8987	GO:0098884 postsynaptic neurotransmitter receptor internalization;GO:0140239 postsynaptic endocytosis;GO:0099590 neurotransmitter receptor internalization	Transporters; Cancer-related genes:Candidate cancer biomarkers; Predicted intracellular proteins	Vesicles (Supported)			0.0824883	0.912219	0.0565236		0.233258	Q9DBG3;H3BIY9;H3BKM0;Q9DBG3-2;H3BJ06	AP2B1_MOUSE	Q9DBG3;Q9DBG3-2	AP-2 complex subunit beta	Ap2b1
21.0691	21.4676	21.1642	21.0625	21.0625	20.6453	GO:1900244 positive regulation of synaptic vesicle endocytosis;GO:0098884 postsynaptic neurotransmitter receptor internalization;GO:0140239 postsynaptic endocytosis	Transporters; Human disease related genes:Other diseases:Mental and behavioural disorders; Disease related genes; Potential drug targets; Predicted intracellular proteins	Plasma membrane (Supported)			0.777989	0.332056	0.310219		1.68777	P84091;Q3TWV4	AP2M1_MOUSE	P84091	AP-2 complex subunit mu	Ap2m1
15.6725	17.8846	17.68	17.8906	16.0324	16.784	GO:0098884 postsynaptic neurotransmitter receptor internalization;GO:0140239 postsynaptic endocytosis;GO:0099590 neurotransmitter receptor internalization	Transporters; Disease related genes; Potential drug targets; Human disease related genes:Congenital disorders of metabolism:Congenital disorders of ion transport and metabolism; Predicted intracellular proteins				0.0695478	0.929132	0.17673		0.198923	P62743;A0A0U1RPS0	AP2S1_MOUSE	P62743	AP-2 complex subunit sigma	Ap2s1
18.547	18.3277	18.0211	18.7106	17.9488	16.8571	GO:0090152 establishment of protein localization to mitochondrial membrane involved in mitochondrial fission;GO:0051138 positive regulation of NK T cell differentiation;GO:0051136 regulation of NK T cell differentiation	Human disease related genes:Congenital disorders of metabolism:Congenital disorders of amino acid metabolism; Predicted intracellular proteins; Disease related genes	Nucleoplasm (Approved); Additional: Golgi apparatus			0.340011	0.63832	0.459757		0.822342	Q9Z1T1	AP3B1_MOUSE	Q9Z1T1	AP-3 complex subunit beta-1	Ap3b1
18.1704	17.3233	16.0102	16.5507	15.3154	18.8576	GO:0016182 synaptic vesicle budding from endosome;GO:0036466 synaptic vesicle recycling via endosome;GO:0051138 positive regulation of NK T cell differentiation	Human disease related genes:Congenital disorders of metabolism:Congenital disorders of amino acid metabolism; Predicted intracellular proteins; Disease related genes	Cytosol (Approved)			0.0753157	0.922088	0.260052		0.214315	O54774	AP3D1_MOUSE	O54774	AP-3 complex subunit delta-1	Ap3d1
17.8113	17.0102	17.9142	17.5951	16.5311	14.5177	GO:0035652 clathrin-coated vesicle cargo loading;GO:0035654 clathrin-coated vesicle cargo loading, AP-3-mediated;GO:0048490 anterograde synaptic vesicle transport	Predicted intracellular proteins				0.651631	0.386789	1.3639		1.44096	Q8R2R9;Q9JKC8;H7BWY2;A0A286YDZ6	AP3M1_MOUSE	Q9JKC8	AP-3 complex subunit mu-1	Ap3m1
16.8238	16.734	16.528	15.1062	16.4528	16.4736	GO:0002291 T cell activation via T cell receptor contact with antigen bound to MHC molecule on antigen presenting cell;GO:0002286 T cell activation involved in immune response;GO:0002285 lymphocyte activation involved in immune response	Predicted intracellular proteins	Cytosol;Plasma membrane (Enhanced)			0.674412	0.375813	0.684377		1.48534	Q8R5A3	AB1IP_MOUSE	Q8R5A3	Amyloid beta A4 precursor protein-binding family B member 1-interacting protein	Apbb1ip
21.1332	20.9171	21.002	20.8034	21.7675	20.6006	GO:0006415 translational termination;GO:0050435 amyloid-beta metabolic process;GO:0032984 protein-containing complex disassembly	Enzymes; ENZYME proteins:Hydrolases; Predicted intracellular proteins; Peptidases:Serine-type peptidases	Cytosol (Enhanced)			0.0368739	0.962344	-0.0397568		-0.108802	Q8R146;A0A0R4J107;Q8R146-2	ACPH_MOUSE	Q8R146;Q8R146-2	Acylamino-acid-releasing enzyme	Apeh
20.4476	17.805	18.7039	18.1357	18.8113	18.5394	GO:0019284 L-methionine salvage from S-adenosylmethionine;GO:0019509 L-methionine salvage from methylthioadenosine;GO:0033353 S-adenosylmethionine cycle	ENZYME proteins:Lyases; Enzymes; Predicted intracellular proteins	Nucleoplasm (Approved); Additional: Cytosol			0.241551	0.738526	0.490012		0.612379	Q9WVQ5	MTNB_MOUSE	Q9WVQ5	Methylthioribulose-1-phosphate dehydratase	Apip
17.8423	18.1002	17.7796	15.4103	14.978	16.384	GO:0010466 negative regulation of peptidase activity;GO:0045861 negative regulation of proteolysis;GO:0051346 negative regulation of hydrolase activity	Predicted intracellular proteins	Golgi apparatus;Vesicles (Approved)			2.25134	0.186991	2.3166	+	5.42294	Q60709;A0A1L1SS44	A0A1L1SS44_MOUSE;Q60709_MOUSE	A0A1L1SS44;Q60709	Amyloid beta (A4) precursor-like protein 2 (Fragment)	Aplp2
21.2419	22.6029	22.502	21.5685	20.68	20.9459	GO:0009058 biosynthetic process;GO:0008152 metabolic process;GO:0008150 biological_process	Predicted intracellular proteins	Plasma membrane (Approved)			0.963202	0.264391	1.05079		2.05684	Q9D7N9	APMAP_MOUSE	Q9D7N9	Adipocyte plasma membrane-associated protein	Apmap
28.2445	27.2803	27.341	27.7895	28.1361	28.3787	GO:1902994 regulation of phospholipid efflux;GO:1902995 positive regulation of phospholipid efflux;GO:0010903 negative regulation of very-low-density lipoprotein particle remodeling	Disease related genes; Candidate cardiovascular disease genes; Predicted secreted proteins; Cancer-related genes:Candidate cancer biomarkers; Human disease related genes:Nervous system diseases:Neurodegenerative diseases; Human disease related genes:Cardiovascular diseases:Vascular diseases; Predicted intracellular proteins; Human disease related genes:Congenital disorders of metabolism:Congenita…	Vesicles (Approved); Additional: Cytosol			0.604277	0.41299	-0.479544		-1.34872	Q00623	APOA1_MOUSE	Q00623	Apolipoprotein A-I	Apoa1
22.4996	21.7955	21.4324	14.9106	21.1143	19.9601	GO:0060695 negative regulation of cholesterol transporter activity;GO:0060621 negative regulation of cholesterol import;GO:0060694 regulation of cholesterol transporter activity	Candidate cardiovascular disease genes; Predicted secreted proteins; Cancer-related genes:Candidate cancer biomarkers; Predicted intracellular proteins				0.775163	0.333041	3.24749		1.68222	P09813	APOA2_MOUSE	P09813	Apolipoprotein A-II	Apoa2
20.4775	18.1053	17.2787	18.4046	15.5182	18.209	GO:0034444 regulation of plasma lipoprotein oxidation;GO:0034445 negative regulation of plasma lipoprotein oxidation;GO:0006982 response to lipid hydroperoxide	Candidate cardiovascular disease genes; Predicted secreted proteins	Vesicles (Approved)			0.392641	0.582592	1.24326		0.930227	P06728	APOA4_MOUSE	P06728	Apolipoprotein A-IV	Apoa4
24.4041	22.3484	23.1348	23.5285	22.9423	23.5754	GO:0006642 triglyceride mobilization;GO:0010886 positive regulation of cholesterol storage;GO:0010269 response to selenium ion	Disease related genes; Candidate cardiovascular disease genes; Predicted secreted proteins; Human disease related genes:Cardiovascular diseases:Vascular diseases; Human disease related genes:Congenital disorders of metabolism:Other congenital disorders of metabolism; Human disease related genes:Congenital disorders of metabolism:Congenital disorders of lipid/glycolipid metabolism	Cytosol;Vesicles (Supported)			0.0281528	0.968897	-0.0530141		-0.0838127	E9Q414;E9Q1Y3	APOB_MOUSE	E9Q414	Apolipoprotein B-100	Apob
21.002	13.4904	20.2535	14.4519	21.5777	19.8003	GO:0006216 cytidine catabolic process;GO:0009972 cytidine deamination;GO:0046087 cytidine metabolic process	Enzymes; ENZYME proteins:Hydrolases; Predicted intracellular proteins	Nucleoplasm (Approved)			0.0382247	0.960368	-0.361352		-0.112635	Q9WV35	ABEC2_MOUSE	Q9WV35	C->U-editing enzyme APOBEC-2	Apobec2
19.185	18.8515	19.2302	19.2741	16.0526	18.6937	GO:0010900 negative regulation of phosphatidylcholine catabolic process;GO:0150174 negative regulation of phosphatidylcholine metabolic process;GO:0010899 regulation of phosphatidylcholine catabolic process	Candidate cardiovascular disease genes; Predicted secreted proteins; Cancer-related genes:Candidate cancer biomarkers				0.469204	0.513719	1.08209		1.08367	P34928	APOC1_MOUSE	P34928	Apolipoprotein C-I	Apoc1
22.502	22.4144	22.8385	21.5915	23.3239	23.2679	GO:0071831 intermediate-density lipoprotein particle clearance;GO:0150200 regulation of transport across blood-brain barrier;GO:0150201 positive regulation of transport across blood-brain barrier	Disease related genes; Candidate cardiovascular disease genes; Predicted secreted proteins; Cancer-related genes:Candidate cancer biomarkers; Human disease related genes:Nervous system diseases:Neurodegenerative diseases; Human disease related genes:Congenital disorders of metabolism:Other congenital disorders of metabolism; Human disease related genes:Congenital disorders of metabolism:Congenita…	Vesicles (Approved)			0.0869572	0.906211	-0.142775		-0.244954	P08226;A0A1B0GX15;G3UWN5	APOE_MOUSE	P08226	Apolipoprotein E	Apoe
25.5492	25.3511	25.1757	24.7895	24.8142	25.7312	GO:0034196 acylglycerol transport;GO:0034197 triglyceride transport;GO:0007597 blood coagulation, intrinsic pathway	Candidate cardiovascular disease genes; Predicted secreted proteins; Predicted intracellular proteins	Golgi apparatus (Supported)			0.306814	0.667509	0.247029		0.75292	Q01339;I7HJR3	APOH_MOUSE	Q01339	Beta-2-glycoprotein 1	Apoh
16.0596	15.0743	14.9339	15.8402	14.8337	15.6554						0.0645278	0.934667	-0.0871874		-0.185409	E9PZG0;Q8CCA5	E9PZG0_MOUSE;Q8CCA5_MOUSE	E9PZG0;Q8CCA5	Apolipoprotein L 11a	Apol10a
24.3444	23.3376	23.9225	24.8528	24.6431	25.2021	GO:0034444 regulation of plasma lipoprotein oxidation;GO:0034445 negative regulation of plasma lipoprotein oxidation;GO:0034384 high-density lipoprotein particle clearance	Predicted secreted proteins; Predicted intracellular proteins	Golgi apparatus (Approved)			1.43433	0.19319	-1.03118	+	-3.0841	Q9Z1R3	APOM_MOUSE	Q9Z1R3	Apolipoprotein M	Apom
19.5805	20.4676	20.417	20.7307	19.64	19.2137	GO:0042407 cristae formation;GO:0007007 inner mitochondrial membrane organization;GO:0007006 mitochondrial membrane organization	Predicted intracellular proteins	Mitochondria (Enhanced)			0.212766	0.763928	0.293589		0.548251	Q78IK4;B1AV14	MIC27_MOUSE	Q78IK4	MICOS complex subunit Mic27	Apool
18.4775	18.1605	18.7923	15.5259	19.6132	19.4676	GO:1905450 negative regulation of Fc-gamma receptor signaling pathway involved in phagocytosis;GO:1905303 positive regulation of macropinocytosis;GO:1905301 regulation of macropinocytosis	Human disease related genes:Endocrine and metabolic diseases:Diabetes; Predicted intracellular proteins; Disease related genes	Plasma membrane;Vesicles (Supported)			0.0711425	0.926197	0.274556		0.203193	Q8K3H0	DP13A_MOUSE	Q8K3H0	DCC-interacting protein 13-alpha	Appl1
19.9882	18.6869	19.4736	18.9083	19.8253	20.2302	GO:0006168 adenine salvage;GO:0046084 adenine biosynthetic process;GO:0043096 purine nucleobase salvage	Disease related genes; Enzymes; ENZYME proteins:Transferases; Potential drug targets; Human disease related genes:Congenital disorders of metabolism:Congenital disorders of nucleotide metabolism; Predicted intracellular proteins	Cytosol;Nucleoplasm (Approved)			0.19131	0.789282	-0.271743		-0.499411	P08030;A0A1D5RLR6	APT_MOUSE	P08030	Adenine phosphoribosyltransferase	Aprt
19.4913	19.2512	19.5526	19.2372	19.4375	18.8175	GO:0021691 cerebellar Purkinje cell layer maturation;GO:0021590 cerebellum maturation;GO:0021699 cerebellar cortex maturation	Human disease related genes:Congenital malformations:Other congenital malformations; Predicted intracellular proteins; Disease related genes	Vesicles (Supported); Additional: Cytosol;Golgi apparatus			0.583714	0.42715	0.267625		1.30862	Q5XJY5	COPD_MOUSE	Q5XJY5	Coatomer subunit delta	Arcn1
21.1581	20.895	21.1704	21.391	21.1825	21.1143	GO:1990386 mitotic cleavage furrow ingression;GO:0036090 cleavage furrow ingression;GO:0006878 intracellular copper ion homeostasis	Predicted intracellular proteins; Disease related genes	Cytosol (Approved); Additional: Plasma membrane			0.560914	0.4442	-0.154772		-1.26409	P84078;P61205;Q8BSL7	ARF1_MOUSE;ARF3_MOUSE	P61205;P84078	ADP-ribosylation factor 3	Arf1
21.1395	20.8727	20.4874	21.2989	20.2185	20.9672	GO:0031584 activation of phospholipase D activity;GO:0045176 apical protein localization;GO:0060996 dendritic spine development	Predicted intracellular proteins				0.00438946	0.99438	0.00498009		0.0134088	P61750;E9Q798;F6UFB9	ARF4_MOUSE	P61750	ADP-ribosylation factor 4	Arf4
19.163	18.8484	18.6662	15.5483	16.8727	15.3946	GO:0006890 retrograde vesicle-mediated transport, Golgi to endoplasmic reticulum;GO:0048193 Golgi vesicle transport;GO:0006886 intracellular protein transport	Predicted intracellular proteins				2.41489	0.182965	2.95403	+	6.01511	P84084	ARF5_MOUSE	P84084	ADP-ribosylation factor 5	Arf5
18.8697	18.8515	18.6731	16.0824	18.4415	16.7303	GO:1902217 erythrocyte apoptotic process;GO:0099562 maintenance of postsynaptic density structure;GO:0120182 regulation of focal adhesion disassembly	RAS pathway related proteins; Predicted intracellular proteins	Cytosol (Supported)			1.14053	0.232554	1.71336		2.4252	P62331	ARF6_MOUSE	P62331	ADP-ribosylation factor 6	Arf6
18.7106	18.5582	18.562	17.0299	17.7987	18.2326	GO:0032012 regulation of ARF protein signal transduction;GO:0001881 receptor recycling;GO:0043112 receptor metabolic process	Human disease related genes:Congenital malformations:Congenital malformations of the nervous system; Predicted intracellular proteins; Disease related genes	Golgi apparatus (Supported); Additional: Cytosol;Vesicles			1.22112	0.214766	0.923231		2.59917	A2A5R2;G3X9K3;D3YYK9	BIG2_MOUSE	A2A5R2	Brefeldin A-inhibited guanine nucleotide-exchange protein 2	Arfgef2
18.68	16.7073	17.1155	18.4293	18.547	16.068	GO:0070953 regulation of neutrophil mediated killing of fungus;GO:0070965 positive regulation of neutrophil mediated killing of fungus;GO:1905541 regulation of L-arginine import across plasma membrane	ENZYME proteins:Hydrolases; Disease related genes; Enzymes; Potential drug targets; Predicted intracellular proteins; Human disease related genes:Congenital disorders of metabolism:Congenital disorders of amino acid metabolism				0.0622767	0.937357	-0.180507		-0.179312	Q61176	ARGI1_MOUSE	Q61176	Arginase-1	Arg1
16.5644	17.3233	17.4496	18.4576	17.417	15.6818		Predicted intracellular proteins	Nucleoplasm (Enhanced); Additional: Cytosol;Mitochondria			0.0287032	0.969105	-0.0730635		-0.0854028	Q3UL36;A0A140LIS5;Q3UL36-2	ARGL1_MOUSE	Q3UL36;Q3UL36-2	Arginine and glutamate-rich protein 1	Arglu1
17.5432	17.2042	17.2232	16.5627	17.0951	17.3495	GO:2001136 negative regulation of endocytic recycling;GO:0033572 transferrin transport;GO:2001135 regulation of endocytic recycling	Predicted intracellular proteins	Vesicles (Approved)			0.554496	0.445829	0.321099		1.25153	Q5FWK3;A2AH25	RHG01_MOUSE	Q5FWK3	Rho GTPase-activating protein 1	Arhgap1
20.8034	20.0156	20.2989	20.7307	20.417	20.9171	GO:0098693 regulation of synaptic vesicle cycle;GO:2000249 regulation of actin cytoskeleton reorganization;GO:0071526 semaphorin-plexin signaling pathway	Predicted intracellular proteins; Human disease related genes:Urinary system diseases:Kidney diseases; Disease related genes	Cytosol (Supported)			0.506443	0.47636	-0.315579		-1.15725	Q99PT1	GDIR1_MOUSE	Q99PT1	Rho GDP-dissociation inhibitor 1	Arhgdia
19.7106	18.4375	19.9882	19.6186	20.2185	20.2877	GO:1901164 negative regulation of trophoblast cell migration;GO:1901163 regulation of trophoblast cell migration;GO:2000249 regulation of actin cytoskeleton reorganization	Predicted intracellular proteins	Cytosol (Supported)			0.563185	0.443283	-0.662854		-1.26852	Q61599;A0A0N4SVH4	GDIR2_MOUSE	Q61599	Rho GDP-dissociation inhibitor 2	Arhgdib
14.2659	13.464	15.6523	15.5776	16.0578	14.5377	GO:0007266 Rho protein signal transduction;GO:0007265 Ras protein signal transduction;GO:0007264 small GTPase mediated signal transduction	Predicted intracellular proteins; Disease related genes	Cytosol;Plasma membrane (Enhanced)			0.523773	0.465271	-0.930301		-1.19132	Q61210;E9PUF7;Q61210-2;Q61210-3;Q61210-4;Q61210-5;A0A0U1RPN7;A0A0U1RPP2	ARHG1_MOUSE	Q61210;Q61210-2;Q61210-3;Q61210-4;Q61210-5	Rho guanine nucleotide exchange factor 1	Arhgef1
17.2787	18.0102	18.8392	17.4194	16.0918	16.0688	GO:0007266 Rho protein signal transduction;GO:0007265 Ras protein signal transduction;GO:0007264 small GTPase mediated signal transduction	Predicted intracellular proteins; Cancer-related genes; Disease related genes	Cytosol;Plasma membrane (Approved); Additional: Nucleoplasm			1.12375	0.236796	1.51603		2.38954	Q8R4H2;F8VQN6	ARHGC_MOUSE	Q8R4H2	Rho guanine nucleotide exchange factor 12	Arhgef12
18.7307	18.8515	18.4933	18.265	14.4967	16.1846	GO:0051457 maintenance of protein location in nucleus;GO:0031116 positive regulation of microtubule polymerization;GO:1903715 regulation of aerobic respiration	FDA approved drug targets:Biotech drugs; Predicted intracellular proteins	Nucleoplasm (Approved); Additional: Cytosol;Focal adhesion sites;Golgi apparatus;Nucleoli			1.01883	0.25312	2.37637		2.1705	Q9D0J4	ARL2_MOUSE	Q9D0J4	ADP-ribosylation factor-like protein 2	Arl2
19.6523	19.0479	18.92	19.2279	19.0399	18.9345	GO:1903441 protein localization to ciliary membrane;GO:0042073 intraciliary transport;GO:0042461 photoreceptor cell development	Human disease related genes:Nervous system diseases:Eye disease; Human disease related genes:Congenital malformations:Congenital malformations of the nervous system; Predicted intracellular proteins; Disease related genes	Centrosome (Supported); Additional: Nucleoplasm			0.225452	0.751559	0.139315		0.576699	Q9WUL7;A0A494BAJ6	ARL3_MOUSE	Q9WUL7	ADP-ribosylation factor-like protein 3	Arl3
20.7876	20.9171	20.9459	18.7537	19.714	19.1507	GO:0002037 negative regulation of L-glutamate import across plasma membrane;GO:0002036 regulation of L-glutamate import across plasma membrane;GO:0010917 negative regulation of mitochondrial membrane potential	Transporters	Endoplasmic reticulum (Approved)			2.3925	0.185287	1.67741	+	5.93103	Q8R5J9	PRAF3_MOUSE	Q8R5J9	PRA1 family protein 3	Arl6ip5
17.9316	17.4736	17.6662	15.8799	17.1053	15.5477	GO:0008089 anterograde axonal transport;GO:0098930 axonal transport;GO:0008088 axo-dendritic transport	Predicted intracellular proteins				1.43066	0.193594	1.51281	+	3.07541	Q9CQW2;Q8VEH3;A0A0N4SVB8;F6QKK2	ARL8A_MOUSE	Q8VEH3	ADP-ribosylation factor-like protein 8A	Arl8a
15.3512	15.7731	16.6937	14.93	16.4254	15.892	GO:0043161 proteasome-mediated ubiquitin-dependent protein catabolic process;GO:0010498 proteasomal protein catabolic process;GO:0006511 ubiquitin-dependent protein catabolic process	Predicted intracellular proteins	Nucleoplasm (Supported); Additional: Cytosol;Vesicles			0.117207	0.866575	0.190192		0.322153	Q9DBR3;G3X920	ARMC8_MOUSE	Q9DBR3	Armadillo repeat-containing protein 8	Armc8
19.2137	18.0372	18.5878	16.6966	18.6662	15.666	GO:0032259 methylation;GO:0006974 DNA damage response;GO:0033554 cellular response to stress	Predicted intracellular proteins	Nuclear bodies (Approved); Additional: Cytosol;Nucleoplasm			0.78392	0.327636	1.6033		1.69942	A6H630;A6H630-2;A6H630-3;A6H630-4	ARMT1_MOUSE	A6H630	Damage-control phosphatase ARMT1	Armt1
17.2604	16.4862	16.9316	17.2604	17.7273	17.2787	GO:0034314 Arp2/3 complex-mediated actin nucleation;GO:0045010 actin nucleation;GO:0007015 actin filament organization	Predicted intracellular proteins	Cell Junctions (Approved); Additional: Cytosol			0.910693	0.282726	-0.529409		-1.9509	Q9R0Q6;A0A0G2JF52;D3YVI5	ARC1A_MOUSE	Q9R0Q6	Actin-related protein 2/3 complex subunit 1A	Arpc1a
19.8906	19.6168	19.8817	19.9039	20.4375	20.2302	GO:0034314 Arp2/3 complex-mediated actin nucleation;GO:0045010 actin nucleation;GO:0043627 response to estrogen	Predicted intracellular proteins; Disease related genes	Cytosol;Vesicles (Supported)			1.03177	0.247823	-0.394161		-2.19717	Q9WV32;Q91Z25;F6THG2	ARC1B_MOUSE	Q9WV32	Actin-related protein 2/3 complex subunit 1B	Arpc1b
20.4874	19.5842	20.1206	19.5489	20.5165	20.3752	GO:0070358 actin polymerization-dependent cell motility;GO:0034314 Arp2/3 complex-mediated actin nucleation;GO:0045010 actin nucleation	Predicted intracellular proteins	Nucleoplasm (Supported)			0.0726104	0.925541	-0.0828056		-0.207114	Q9CVB6;D3YXG6	ARPC2_MOUSE	Q9CVB6	Actin-related protein 2/3 complex subunit 2	Arpc2
20.1206	19.3343	19.1874	19.0795	19.8876	19.5451	GO:0070358 actin polymerization-dependent cell motility;GO:0034314 Arp2/3 complex-mediated actin nucleation;GO:0045010 actin nucleation	Predicted intracellular proteins	Nucleoplasm (Uncertain)			0.0395324	0.959319	0.0433375		0.116336	Q9JM76;D3Z2F7;D3Z2F8;H7BWZ3	ARPC3_MOUSE	Q9JM76	Actin-related protein 2/3 complex subunit 3	Arpc3
20.2185	19.7521	19.83	19.8876	20.654	20.2185	GO:0034314 Arp2/3 complex-mediated actin nucleation;GO:0045010 actin nucleation;GO:0030041 actin filament polymerization	Predicted intracellular proteins				0.53253	0.459325	-0.319878		-1.20851	P59999	ARPC4_MOUSE	P59999	Actin-related protein 2/3 complex subunit 4	Arpc4
21.3101	21.2066	21.1886	21.5117	21.9388	21.8461	GO:0034314 Arp2/3 complex-mediated actin nucleation;GO:0045010 actin nucleation;GO:0030833 regulation of actin filament polymerization	Predicted intracellular proteins	Cell Junctions;Cytosol;Plasma membrane;Vesicles (Approved)			1.76551	0.169922	-0.530459		-3.92612	Q9CPW4;Q3UA72	ARPC5_MOUSE	Q9CPW4	Actin-related protein 2/3 complex subunit 5	Arpc5
20.5638	18.6971	19.4795	19.4636	20.1079	20.2302	GO:0034314 Arp2/3 complex-mediated actin nucleation;GO:0045010 actin nucleation;GO:0030833 regulation of actin filament polymerization	Predicted intracellular proteins				0.235236	0.743152	-0.353767		-0.598436	Q9D898	ARP5L_MOUSE	Q9D898	Actin-related protein 2/3 complex subunit 5-like protein	Arpc5l
15.2913	16.3786	15.3735	16.3819	15.9618	27.4551	GO:0002031 G protein-coupled receptor internalization;GO:0002029 desensitization of G protein-coupled receptor signaling pathway;GO:0035066 positive regulation of histone acetylation	Transporters:Accessory Factors Involved in Transport; Predicted intracellular proteins	Nucleoplasm (Supported)			0.490109	0.491637	-4.25181		-1.12504	Q8BWG8;J3QNU6;F7DF62;Q8BWG8-2	ARRB1_MOUSE	Q8BWG8;Q8BWG8-2	Beta-arrestin-1	Arrb1
20.6714	18.8423	19.8712	18.5356	18.1946	15.4987		Enzymes; ENZYME proteins:Transferases; Predicted intracellular proteins				1.02096	0.252396	2.38531		2.17488	Q8R2G4;E9QNU1;F6RER8;Q8R2G4-8;F6W3A0;F6Z2C7	NAR3_MOUSE	Q8R2G4;Q8R2G4-8	Ecto-ADP-ribosyltransferase 3	Art3
16.4203	17.3495	17.4415	15.5031	14.4255	15.0375						2.00257	0.17986	2.08171	+	4.61197	C0HK79;C0HK80	ARXS1_MOUSE;ARXS2_MOUSE	C0HK79;C0HK80	Adipocyte-related X-chromosome expressed sequence 1	Arxes1
18.5582	18.9742	19.1002	18.6971	18.3321	18.0211	GO:0046512 sphingosine biosynthetic process;GO:0046520 sphingoid biosynthetic process;GO:0006670 sphingosine metabolic process	ENZYME proteins:Hydrolases; Disease related genes; Enzymes; Potential drug targets; Predicted intracellular proteins; Human disease related genes:Congenital disorders of metabolism:Lysosomal storage diseases; Human disease related genes:Congenital disorders of metabolism:Congenital disorders of lipid/glycolipid metabolism				0.969291	0.263538	0.527463		2.0692	Q9WV54	ASAH1_MOUSE	Q9WV54	Acid ceramidase	Asah1
15.2838	23.0609	22.9985	17.6072	14.4945	15.5015	GO:0016567 protein ubiquitination;GO:0032446 protein modification by small protein conjugation;GO:0070647 protein modification by small protein conjugation or removal	Predicted intracellular proteins				0.769703	0.334737	4.58		1.67151	Q91ZU1	ASB6_MOUSE	Q91ZU1	Ankyrin repeat and SOCS box protein 6	Asb6
19.3277	19.2832	19.7455	20.6006	20.4972	20.9171	GO:0019676 ammonia assimilation cycle;GO:0019740 nitrogen utilization;GO:0042450 arginine biosynthetic process via ornithine	ENZYME proteins:Lyases; Disease related genes; Enzymes; Potential drug targets; Predicted intracellular proteins; Human disease related genes:Congenital disorders of metabolism:Congenital disorders of amino acid metabolism	Cytosol (Approved)			2.4853	0.184907	-1.21947	+	-6.28605	Q91YI0;E0CY49	ARLY_MOUSE	Q91YI0	Argininosuccinate lyase	Asl
21.1581	20.7553	21.3805	20.6096	20.9459	20.0951	GO:0070981 L-asparagine biosynthetic process;GO:0006529 asparagine biosynthetic process;GO:0070982 L-asparagine metabolic process	Disease related genes; ENZYME proteins:Ligase; Enzymes; Potential drug targets; Predicted intracellular proteins; Human disease related genes:Congenital disorders of metabolism:Congenital disorders of amino acid metabolism	Cytosol (Enhanced)			0.824862	0.309173	0.547744		1.78008	Q61024	ASNS_MOUSE	Q61024	Asparagine synthetase [glutamine-hydrolyzing]	Asns
20.8802	22.8519	23.0838	20.8727	20.417	20.3857	GO:0042264 peptidyl-aspartic acid hydroxylation;GO:0018197 peptidyl-aspartic acid modification;GO:0097202 activation of cysteine-type endopeptidase activity	Disease related genes; Enzymes; Human disease related genes:Congenital malformations:Other congenital malformations; Potential drug targets; Transporters:Accessory Factors Involved in Transport; Cancer-related genes:Candidate cancer biomarkers; Predicted intracellular proteins; ENZYME proteins:Oxidoreductases	Endoplasmic reticulum (Enhanced)			1.12451	0.236902	1.71346		2.39115	Q8BSY0;A2AL85;Q8CBM2	ASPH_MOUSE	Q8BSY0	Aspartyl/asparaginyl beta-hydroxylase	Asph
20.2989	20.0156	20.5261	20.9672	21.1519	21.0691	GO:0070171 negative regulation of tooth mineralization;GO:1902617 response to fluoride;GO:0070170 regulation of tooth mineralization	Predicted secreted proteins; Predicted intracellular proteins; Disease related genes	Nucleoplasm (Uncertain); Additional: Cytosol			2.12033	0.182307	-0.782492		-4.98323	Q99MQ4	ASPN_MOUSE	Q99MQ4	Asporin	Aspn
21.6886	21.0088	21.2361	22.2006	22.5213	23.0902	GO:0000053 argininosuccinate metabolic process;GO:0071418 cellular response to amine stimulus;GO:0010046 response to mycotoxin	Disease related genes; ENZYME proteins:Ligase; Enzymes; Potential drug targets; Predicted intracellular proteins; Human disease related genes:Congenital disorders of metabolism:Congenital disorders of amino acid metabolism	Cytosol (Supported); Additional: Nucleoplasm			1.77123	0.172236	-1.29289	+	-3.94179	P16460	ASSY_MOUSE	P16460	Argininosuccinate synthase	Ass1
18.4736	18.8876	18.7073	19.4576	19.0265	19.4874	GO:0140570 extraction of mislocalized protein from mitochondrial outer membrane;GO:0140568 extraction of mislocalized protein from membrane;GO:0051967 negative regulation of synaptic transmission, glutamatergic	Human disease related genes:Nervous system diseases:Other nervous and sensory system diseases; Disease related genes	Nucleoli rim (Approved); Additional: Mitochondria			1.5313	0.192926	-0.634349		-3.31835	Q9D5T0;A0A494B9L7;A0A494B9Y0;A0A494BAB5	ATAD1_MOUSE	Q9D5T0	Outer mitochondrial transmembrane helix translocase	Atad1
18.0265	19.4596	19.002	19.0319	17.786	17.6593						0.478152	0.503235	0.670324		1.1014	Q925I1	ATAD3_MOUSE	Q925I1	ATPase family AAA domain-containing protein 3	Atad3
19.6645	19.2512	19.3343	18.265	18.6382	18.6766	GO:0071455 cellular response to hyperoxia;GO:0006501 C-terminal protein lipidation;GO:0044805 late nucleophagy	Transporters; Predicted intracellular proteins	Cytosol (Supported); Additional: Nucleoplasm;Plasma membrane			2.09064	0.179701	0.890059		4.88755	Q9D906;A0A0A0MQN4;S4R2T5;S4R2D5	ATG7_MOUSE	Q9D906	Ubiquitin-like modifier-activating enzyme ATG7	Atg7
21.7715	21.5309	21.8689	21.4972	21.714	21.3266	GO:0046452 dihydrofolate metabolic process;GO:0006189 'de novo' IMP biosynthetic process;GO:0046654 tetrahydrofolate biosynthetic process	ENZYME proteins:Hydrolases; Disease related genes; Enzymes; ENZYME proteins:Transferases; Cancer-related genes; Human disease related genes:Congenital disorders of metabolism:Congenital disorders of nucleotide metabolism; Predicted intracellular proteins; FDA approved drug targets:Small molecule drugs	Cytosol (Approved); Additional: Plasma membrane			0.632181	0.398361	0.211184		1.40308	Q9CWJ9	PUR9_MOUSE	Q9CWJ9	Bifunctional purine biosynthesis protein ATIC	Atic
20.4874	20.9459	20.5823	19.8906	19.0426	19.1407	GO:1990809 endoplasmic reticulum tubular network membrane organization;GO:0090158 endoplasmic reticulum membrane organization;GO:0071786 endoplasmic reticulum tubular network organization	Transporters; Predicted intracellular proteins	Endoplasmic reticulum (Supported)			1.91502	0.179716	1.31391	+	4.34957	Q6PA06;E9QND8;Q6PA06-2	ATLA2_MOUSE	Q6PA06	Atlastin-2	Atl2
21.953	22.4825	22.4476	21.3699	20.8651	20.6096	GO:1903373 positive regulation of endoplasmic reticulum tubular network organization;GO:1903371 regulation of endoplasmic reticulum tubular network organization;GO:0007029 endoplasmic reticulum organization	Transporters; Disease related genes; Potential drug targets; Human disease related genes:Nervous system diseases:Other nervous and sensory system diseases; Predicted intracellular proteins	Endoplasmic reticulum (Enhanced)			2.05863	0.178923	1.34615	+	4.78598	Q91YH5;E9PYT3;Q91YH5-2	ATLA3_MOUSE	Q91YH5	Atlastin-3	Atl3
20.8651	18.528	19.4835	17.1226	19.4415	19.1874	GO:0006878 intracellular copper ion homeostasis;GO:0006825 copper ion transport;GO:0055070 copper ion homeostasis	Predicted intracellular proteins	Nucleoplasm (Approved); Additional: Plasma membrane			0.448263	0.532716	1.04172		1.04202	O08997	ATOX1_MOUSE	O08997	Copper transport protein ATOX1	Atox1
19.1181	20.1206	20.1581	19.898	19.2741	19.3277	GO:0031944 negative regulation of glucocorticoid metabolic process;GO:0031947 negative regulation of glucocorticoid biosynthetic process;GO:0090032 negative regulation of steroid hormone biosynthetic process	Human disease related genes:Endocrine and metabolic diseases:Adrenal gland diseases; Disease related genes; Enzymes; Cancer-related genes; Transporters:Primary Active Transporters; Human disease related genes:Nervous system diseases:Neurodegenerative diseases; ENZYME proteins; FDA approved drug targets:Small molecule drugs				0.308885	0.664856	0.298965		0.757286	Q64436;Q6PIC6;Q6PIE5;Q8VDN2;Q9WV27;Q9Z1W8;Q8VCE0;A0A0G2JGX4;D3YYN7;Q91WH7	AT1A1_MOUSE;AT1A2_MOUSE;ATP4A_MOUSE	Q64436;Q6PIE5;Q8VDN2	Potassium-transporting ATPase alpha chain 1	Atp1a1
19.7747	20.7715	20.8113	20.6096	19.9742	19.7537	GO:0021989 olfactory cortex development;GO:1903280 negative regulation of calcium:sodium antiporter activity;GO:1903279 regulation of calcium:sodium antiporter activity	Disease related genes; Enzymes; Transporters:Primary Active Transporters; Potential drug targets; Human disease related genes:Nervous system diseases:Other nervous and sensory system diseases; ENZYME proteins				0.329072	0.644821	0.340003		0.799597	Q6PIE5;D3YYN7	AT1A2_MOUSE	Q6PIE5	Sodium/potassium-transporting ATPase subunit alpha-2	Atp1a2
18.0102	17.4004	18.0211	18.4854	18.4375	17.6937	GO:0044861 protein transport into plasma membrane raft;GO:1903281 positive regulation of calcium:sodium antiporter activity;GO:1903279 regulation of calcium:sodium antiporter activity	Transporters:Primary Active Transporters; Predicted intracellular proteins				0.529869	0.460368	-0.394976		-1.20329	P14094;A0A0A6YX05	AT1B1_MOUSE	P14094	Sodium/potassium-transporting ATPase subunit beta-1	Atp1b1
18.734	19.8191	19.4893	19.2604	18.0951	18.2419	GO:1903288 positive regulation of potassium ion import across plasma membrane;GO:1903276 regulation of sodium ion export across plasma membrane;GO:1903278 positive regulation of sodium ion export across plasma membrane	CD markers; Transporters:Primary Active Transporters; Predicted intracellular proteins	Plasma membrane (Supported)			0.770267	0.334769	0.815009		1.67261	P97370	AT1B3_MOUSE	P97370	Sodium/potassium-transporting ATPase subunit beta-3	Atp1b3
20.6971	20.6276	21.8346	20.7553	23.0037	22.3129	GO:0106134 positive regulation of cardiac muscle cell contraction;GO:1903116 positive regulation of actin filament-based movement;GO:0031446 regulation of fast-twitch skeletal muscle fiber contraction	Human disease related genes:Musculoskeletal diseases:Muscular diseases; Disease related genes; Enzymes; Predicted intracellular proteins; ENZYME proteins; FDA approved drug targets:Small molecule drugs	Endoplasmic reticulum (Approved)			0.558004	0.445401	-0.970858		-1.25839	O55143;Q64518;Q8R429;B1ATS5;E9Q559;B1ATS4;O55143-2;Q64518-1;Q64518-3	AT2A1_MOUSE;AT2A2_MOUSE;AT2A3_MOUSE	O55143;O55143-2;Q64518;Q64518-1;Q64518-3;Q8R429	Sarcoplasmic/endoplasmic reticulum calcium ATPase 2	Atp2a1
18.6835	20.4476	20.7553	19.9742	18.4576	17.4972	GO:1903515 calcium ion transport from cytosol to endoplasmic reticulum;GO:0032470 positive regulation of endoplasmic reticulum calcium ion concentration;GO:1990036 calcium ion import into sarcoplasmic reticulum	Disease related genes; Enzymes; Transporters:Primary Active Transporters; Predicted intracellular proteins; ENZYME proteins; Human disease related genes:Congenital malformations:Congenital malformations of skin; FDA approved drug targets:Small molecule drugs				0.611643	0.407912	1.31912		1.36308	O55143;O55143-2	AT2A2_MOUSE	O55143;O55143-2	Sarcoplasmic/endoplasmic reticulum calcium ATPase 2	Atp2a2
14.3512	16.5432	17.2512	18.1244	14.992	16.3354	GO:1903515 calcium ion transport from cytosol to endoplasmic reticulum;GO:0046967 cytosol to endoplasmic reticulum transport;GO:1900121 negative regulation of receptor binding	ENZYME proteins; Enzymes				0.126743	0.857328	-0.435416		-0.345835	Q64518;B1ATS5;E9Q559;B1ATS4;Q64518-1;Q64518-3	AT2A3_MOUSE	Q64518;Q64518-1;Q64518-3	Sarcoplasmic/endoplasmic reticulum calcium ATPase 3	Atp2a3
15.0917	17.9142	18.5204	17.9545	18.0743	18.5204	GO:0071386 cellular response to corticosterone stimulus;GO:1901660 calcium ion export;GO:1990034 calcium ion export across plasma membrane	ENZYME proteins; Enzymes; FDA approved drug targets:Small molecule drugs; Transporters:Primary Active Transporters	Plasma membrane (Supported)			0.398145	0.578646	-1.00763		-0.94138	G5E829;A0A1W2P867	AT2B1_MOUSE	G5E829	Plasma membrane calcium-transporting ATPase 1	Atp2b1
16.9545	18.7892	18.3836	17.7273	17.5507	17.2137	GO:0098736 negative regulation of the force of heart contraction;GO:1903248 regulation of citrulline biosynthetic process;GO:1903249 negative regulation of citrulline biosynthetic process	Enzymes; Transporters:Primary Active Transporters; Predicted intracellular proteins; ENZYME proteins; FDA approved drug targets:Small molecule drugs	Plasma membrane (Supported)			0.400273	0.575714	0.545155		0.945686	Q6Q477;F7AAP4;E9Q828;Q6Q477-2	AT2B4_MOUSE	Q6Q477;Q6Q477-2	Plasma membrane calcium-transporting ATPase 4	Atp2b4
16.6382	18.5204	18.1104	17.8361	17.0426	18.1407	GO:0045851 pH reduction;GO:0010248 establishment or maintenance of transmembrane electrochemical gradient;GO:0030007 intracellular potassium ion homeostasis	ENZYME proteins; Enzymes; FDA approved drug targets:Small molecule drugs; Transporters:Primary Active Transporters				0.0430765	0.956042	0.0831884		0.126321	Q64436;Q91WH7	ATP4A_MOUSE	Q64436	Potassium-transporting ATPase alpha chain 1	Atp4a
23.9847	25.019	24.9584	24.7024	23.7182	23.7995	GO:0071732 cellular response to nitric oxide;GO:1902170 cellular response to reactive nitrogen species;GO:0071731 response to nitric oxide	Human disease related genes:Congenital disorders of metabolism:Mitochondrial diseases; Predicted intracellular proteins; Disease related genes	Mitochondria (Supported)			0.559738	0.444784	0.580684		1.26179	Q03265;D3Z6F5	ATPA_MOUSE	Q03265	ATP synthase subunit alpha, mitochondrial	Atp5f1a
24.4362	25.391	25.3273	24.824	24.2891	23.9847	GO:0006933 negative regulation of cell adhesion involved in substrate-bound cell migration;GO:0098760 response to interleukin-7;GO:0098761 cellular response to interleukin-7	ENZYME proteins; Enzymes; Predicted intracellular proteins	Mitochondria (Enhanced)			0.804782	0.318386	0.685582		1.74046	P56480	ATPB_MOUSE	P56480	ATP synthase subunit beta, mitochondrial	Atp5f1b
20.8346	22.2361	22.1734	21.8073	20.8113	20.7955	GO:0042776 proton motive force-driven mitochondrial ATP synthesis;GO:0015986 proton motive force-driven ATP synthesis;GO:0006754 ATP biosynthetic process	Predicted intracellular proteins				0.465724	0.517361	0.609989		1.07676	Q91VR2;A2AKU9;Q8C2Q8;A2AKV0;A2AKV1;A2AKV2;A2AKV3	ATPG_MOUSE	Q91VR2	ATP synthase subunit gamma, mitochondrial	Atp5f1c
20.1825	21.0224	20.953	19.7173	19.7039	19.7471	GO:0033615 mitochondrial proton-transporting ATP synthase complex assembly;GO:0043461 proton-transporting ATP synthase complex assembly;GO:0070071 proton-transporting two-sector ATPase complex assembly	Human disease related genes:Congenital disorders of metabolism:Mitochondrial diseases; Predicted intracellular proteins; Disease related genes				1.6806	0.175483	0.99655		3.69844	Q9D3D9	ATPD_MOUSE	Q9D3D9	ATP synthase subunit delta, mitochondrial	Atp5f1d
20.3645	20.895	20.9882	20.0951	19.3941	20.1332	GO:0042776 proton motive force-driven mitochondrial ATP synthesis;GO:0015986 proton motive force-driven ATP synthesis;GO:0006754 ATP biosynthetic process	Human disease related genes:Congenital disorders of metabolism:Mitochondrial diseases; Predicted intracellular proteins; Disease related genes				1.32588	0.19593	0.875103		2.83261	P56382	ATP5E_MOUSE	P56382	ATP synthase subunit epsilon, mitochondrial	Atp5f1e
15.2885	16.034	16.4815	16.8238	14.9529	14.5021	GO:0015986 proton motive force-driven ATP synthesis;GO:0006754 ATP biosynthetic process;GO:0009206 purine ribonucleoside triphosphate biosynthetic process	Predicted intracellular proteins				0.255291	0.723765	0.508448		0.642486	P56383;P56384;Q9CR84;A0A087WQS5	AT5G1_MOUSE;AT5G2_MOUSE;AT5G3_MOUSE	P56383;P56384;Q9CR84	ATP synthase F(0) complex subunit C2, mitochondrial	Atp5mc1
21.1332	21.8614	21.7675	20.8269	21.0493	20.2764	GO:0042776 proton motive force-driven mitochondrial ATP synthesis;GO:0015986 proton motive force-driven ATP synthesis;GO:0006754 ATP biosynthetic process	Predicted intracellular proteins	Mitochondria (Supported)			1.25945	0.209093	0.86984		2.68357	Q06185;Q8BTB6	ATP5I_MOUSE	Q06185	ATP synthase subunit e, mitochondrial	Atp5me
21.3484	21.743	21.7553	21.2593	20.5545	20.8269	GO:0042776 proton motive force-driven mitochondrial ATP synthesis;GO:0015986 proton motive force-driven ATP synthesis;GO:0006754 ATP biosynthetic process	Predicted intracellular proteins	Mitochondria (Supported); Additional: Nuclear membrane			1.39993	0.192175	0.73538		3.00316	P56135;F8WHP8	ATPK_MOUSE	P56135	ATP synthase subunit f, mitochondrial	Atp5mf
19.9156	20.4375	20.714	19.719	19.2042	19.3857	GO:0042776 proton motive force-driven mitochondrial ATP synthesis;GO:0015986 proton motive force-driven ATP synthesis;GO:0006754 ATP biosynthetic process	Predicted intracellular proteins	Mitochondria (Supported)			1.52474	0.194244	0.919371		3.3022	Q9CPQ8	ATP5L_MOUSE	Q9CPQ8	ATP synthase subunit g, mitochondrial	Atp5mg
19.6347	20.4874	20.7715	21.0156	19.5375	19.6505	GO:0015986 proton motive force-driven ATP synthesis;GO:0006754 ATP biosynthetic process;GO:0009206 purine ribonucleoside triphosphate biosynthetic process	Human disease related genes:Congenital disorders of metabolism:Mitochondrial diseases; Disease related genes	Mitochondria (Supported)			0.146101	0.838305	0.229959		0.393052	Q78IK2	ATPMK_MOUSE	Q78IK2	ATP synthase membrane subunit K, mitochondrial	Atp5mk
16.7353	20.6276	20.2989	20.3538	19.3167	19.417	GO:0015986 proton motive force-driven ATP synthesis;GO:0006754 ATP biosynthetic process;GO:0009206 purine ribonucleoside triphosphate biosynthetic process	Predicted intracellular proteins	Mitochondria (Supported); Additional: Nucleoli fibrillar center			0.136025	0.84722	-0.475249		-0.368613	P56379;A0A1Y7VLP0	ATP68_MOUSE	P56379	ATP synthase subunit ATP5MPL, mitochondrial	Atp5mpl
20.1946	21.3962	21.4118	20.9812	20.2877	20.1581	GO:0021762 substantia nigra development;GO:0042776 proton motive force-driven mitochondrial ATP synthesis;GO:0048857 neural nucleus development	Predicted intracellular proteins	Mitochondria (Supported)			0.477629	0.503101	0.525228		1.10036	Q9CQQ7	AT5F1_MOUSE	Q9CQQ7	ATP synthase F(0) complex subunit B1, mitochondrial	Atp5pb
21.4825	22.4676	22.2125	22.2332	21.265	21.6364	GO:0042776 proton motive force-driven mitochondrial ATP synthesis;GO:0015986 proton motive force-driven ATP synthesis;GO:0006754 ATP biosynthetic process	Predicted intracellular proteins	Mitochondria (Supported)			0.348246	0.63208	0.342676		0.839385	Q9DCX2;B1ASE2	ATP5H_MOUSE	Q9DCX2	ATP synthase subunit d, mitochondrial	Atp5pd
21.9812	22.9261	23.0207	21.743	21.5638	21.8307	GO:0042776 proton motive force-driven mitochondrial ATP synthesis;GO:0015986 proton motive force-driven ATP synthesis;GO:0006754 ATP biosynthetic process	Predicted intracellular proteins	Mitochondria (Approved)			1.27915	0.208044	0.930151		2.7274	Q9DB20;A0A338P7G3	ATPO_MOUSE	Q9DB20	ATP synthase subunit O, mitochondrial	Atp5po
15.2266	18.4415	19.1257	16.3504	15.801	17.7273	GO:0048388 endosomal lumen acidification;GO:0097401 synaptic vesicle lumen acidification;GO:0007042 lysosomal lumen acidification	Transporters:Primary Active Transporters; Predicted intracellular proteins	Golgi apparatus;Vesicles (Approved); Additional: Cytosol;Nuclear speckles			0.295864	0.678589	0.971695		0.729745	Q9Z1G4;K3W4T3;Q9Z1G4-2;Q9Z1G4-3	VPP1_MOUSE	Q9Z1G4;Q9Z1G4-2;Q9Z1G4-3	V-type proton ATPase 116 kDa subunit a 1	Atp6v0a1
18.2372	18.3321	18.3878	16.9083	18.5842	16.2337	GO:0036295 cellular response to increased oxygen levels;GO:0097401 synaptic vesicle lumen acidification;GO:0036296 response to increased oxygen levels	Transporters:Primary Active Transporters; Predicted intracellular proteins				0.701589	0.361933	1.07703		1.53831	P51863	VA0D1_MOUSE	P51863	V-type proton ATPase subunit d 1	Atp6v0d1
21.0821	21.0951	20.9951	20.5823	20.8113	20.7553	GO:0061795 Golgi lumen acidification;GO:0036295 cellular response to increased oxygen levels;GO:0048388 endosomal lumen acidification	Human disease related genes:Nervous system diseases:Epilepsy; Disease related genes; Enzymes; Transporters:Primary Active Transporters; Predicted intracellular proteins; ENZYME proteins	Cytosol;Vesicles (Supported); Additional: Nucleoplasm			1.96723	0.176283	0.341115		4.5047	P50516;P50516-2;D3YWH3;D3Z1B9	VATA_MOUSE	P50516	V-type proton ATPase catalytic subunit A	Atp6v1a
20.4676	20.68	21.0359	20.2877	20.6628	20.0951	GO:0097401 synaptic vesicle lumen acidification;GO:0016188 synaptic vesicle maturation;GO:0007035 vacuolar acidification	Disease related genes; Transporters:Primary Active Transporters; Human disease related genes:Congenital malformations:Other congenital malformations; Predicted intracellular proteins; FDA approved drug targets:Small molecule drugs	Vesicles (Supported)			0.740165	0.346211	0.379341		1.61365	P62814	VATB2_MOUSE	P62814	V-type proton ATPase subunit B, brain isoform	Atp6v1b2
17.4576	17.4087	17.1946	14.461	16.0764	16.3592	GO:0097401 synaptic vesicle lumen acidification;GO:0016188 synaptic vesicle maturation;GO:0070050 neuron cellular homeostasis	Predicted intracellular proteins; FDA approved drug targets:Small molecule drugs; Transporters:Primary Active Transporters	Nucleoplasm (Approved); Additional: Cytosol			1.34873	0.195509	1.72148	+	2.88475	Q9Z1G3;A0A2I3BPD0;A0A2I3BQD9	VATC1_MOUSE	Q9Z1G3	V-type proton ATPase subunit C 1	Atp6v1c1
14.7793	13.9567	13.8823	16.2666	16.1337	15.5382	GO:0061795 Golgi lumen acidification;GO:0048388 endosomal lumen acidification;GO:0097401 synaptic vesicle lumen acidification	Predicted intracellular proteins	Plasma membrane (Approved); Additional: Nucleoplasm			2.08425	0.178738	-1.77341	+	-4.86716	P57746	VATD_MOUSE	P57746	V-type proton ATPase subunit D	Atp6v1d
21.0156	20.7634	20.7471	20.0821	20.5638	20.1581	GO:0097401 synaptic vesicle lumen acidification;GO:0016188 synaptic vesicle maturation;GO:0070050 neuron cellular homeostasis	Disease related genes; Transporters:Primary Active Transporters; Potential drug targets; Predicted intracellular proteins; Human disease related genes:Congenital malformations:Congenital malformations of skin				1.53167	0.193454	0.57406		3.31925	P50518	VATE1_MOUSE	P50518	V-type proton ATPase subunit E 1	Atp6v1e1
17.9373	18.9373	19.1752	19.2042	18.3794	16.8727	GO:0036295 cellular response to increased oxygen levels;GO:0097401 synaptic vesicle lumen acidification;GO:0036296 response to increased oxygen levels	Transporters:Primary Active Transporters; Predicted intracellular proteins	Nucleoli (Approved); Additional: Nucleoplasm			0.272732	0.705412	0.531206		0.680279	Q9CR51	VATG1_MOUSE	Q9CR51	V-type proton ATPase subunit G 1	Atp6v1g1
18.4893	18.786	18.9345	18.1605	18.4893	17.9658	GO:0061795 Golgi lumen acidification;GO:0048388 endosomal lumen acidification;GO:0097401 synaptic vesicle lumen acidification	Transporters:Primary Active Transporters; Predicted intracellular proteins	Actin filaments;Cytosol (Supported); Additional: Plasma membrane			1.24046	0.212918	0.531363		2.64162	Q8BVE3;A0A0A6YWP6;A0A0A6YX18	VATH_MOUSE	Q8BVE3	V-type proton ATPase subunit H	Atp6v1h
18.9545	20.1332	19.2042	16.4846	15.2305	15.68	GO:0033615 mitochondrial proton-transporting ATP synthase complex assembly;GO:0043461 proton-transporting ATP synthase complex assembly;GO:0070071 proton-transporting two-sector ATPase complex assembly	Human disease related genes:Congenital disorders of metabolism:Mitochondrial diseases; Predicted intracellular proteins; Disease related genes	Cytosol (Enhanced)			2.67772	0.212	3.63222	+	7.08034	Q91YY4;A0A0R4J1C5	ATPF2_MOUSE	Q91YY4	ATP synthase mitochondrial F1 complex assembly factor 2	Atpaf2
16.1166	18.0951	18.7073	17.8965	15.7087	15.4526	GO:0033962 P-body assembly;GO:0002091 negative regulation of receptor internalization;GO:0034063 stress granule assembly	Predicted intracellular proteins; Human disease related genes:Nervous system diseases:Neurodegenerative diseases; Disease related genes	Cytosol (Enhanced)			0.512329	0.472169	1.28704		1.16883	O70305;O70305-2;O70305-3;E9QM77;F6U2C2;F6V8M6;F7B6X4	ATX2_MOUSE	O70305;O70305-2;O70305-3	Ataxin-2	Atxn2
22.9619	23.2125	23.3239	21.9134	21.4726	20.8113	GO:0006552 leucine catabolic process;GO:0006551 leucine metabolic process;GO:0009083 branched-chain amino acid catabolic process	ENZYME proteins:Lyases; Disease related genes; Enzymes; Potential drug targets; Predicted intracellular proteins; Human disease related genes:Congenital disorders of metabolism:Congenital disorders of amino acid metabolism				2.1957	0.180689	1.76701	+	5.23261	Q9JLZ3;Q9JLZ3-2;Q9JLZ3-3;A0A0R4J023;A0A0R4J1L8;E9Q6L3;E9QMT1	AUHM_MOUSE	Q9JLZ3	Methylglutaconyl-CoA hydratase, mitochondrial	Auh
19.654	19.3233	19.7667	18.8081	19.4696	19.0238						0.954204	0.266279	0.480844		2.03859	Q8BGF0	Q8BGF0_MOUSE	Q8BGF0	Expressed sequence AW551984	AW551984
21.928	21.9316	21.7836	21.6671	20.4375	20.7389	GO:0071283 cellular response to iron(III) ion;GO:0002481 antigen processing and presentation of exogenous protein antigen via MHC class Ib, TAP-dependent;GO:1904432 regulation of ferrous iron binding	Transporters; Human disease related genes:Cancers:Cancers of haematopoietic and lymphoid tissues; Disease related genes; Human disease related genes:Cardiovascular diseases:Hematologic diseases; Cancer-related genes:Mutational cancer driver genes; Potential drug targets; Predicted secreted proteins; Cancer-related genes:Candidate cancer biomarkers; Human disease related genes:Nervous system disea…	Golgi apparatus;Plasma membrane (Enhanced); Additional: Cytosol			1.17567	0.225617	0.933206		2.50049	P01887	B2MG_MOUSE	P01887	Beta-2-microglobulin	B2m
18.3189	17.92	18.4129	18.1946	18.6523	20.3321	GO:0030311 poly-N-acetyllactosamine biosynthetic process;GO:0030309 poly-N-acetyllactosamine metabolic process;GO:0018146 keratan sulfate biosynthetic process	Enzymes; ENZYME proteins:Transferases	Vesicles (Approved)			0.560221	0.444491	-0.842405		-1.26273	Q9Z222;G3UWI7	B3GN2_MOUSE	Q9Z222	N-acetyllactosaminide beta-1,3-N-acetylglucosaminyltransferase 2	B3GNT2
23.4041	22.3266	23.4676	23.4551	24.1946	24.275		Enzymes; ENZYME proteins:Transferases; Predicted intracellular proteins	Golgi apparatus (Supported); Additional: Vesicles			0.938384	0.274175	-0.9088		-2.00661	Q6L8S8;Q766D5;A0A1D5RMF7	B4GN3_MOUSE;B4GN4_MOUSE	Q6L8S8;Q766D5	Beta-1,4-N-acetylgalactosaminyltransferase 3	B4galnt3
20.6886	19.8066	20.2185	20.895	20.8269	21.9882	GO:0005989 lactose biosynthetic process;GO:0005988 lactose metabolic process;GO:0046351 disaccharide biosynthetic process	Disease related genes; Enzymes; ENZYME proteins:Transferases; Potential drug targets; Human disease related genes:Congenital disorders of metabolism:Congenital disorders of glycan/glycoprotein metabolism	Golgi apparatus (Enhanced)			1.03221	0.247943	-0.998821		-2.19807	P15535;B1AXY5;P15535-2	B4GT1_MOUSE	P15535;P15535-2	Beta-1,4-galactosyltransferase 1	B4galt1
19.2442	18.7923	19.1728	19.9882	20.0559	20.6886	GO:0018146 keratan sulfate biosynthetic process;GO:0035269 protein O-linked mannosylation;GO:0042339 keratan sulfate metabolic process	Human disease related genes:Congenital disorders of metabolism:Congenital disorders of glycan/glycoprotein metabolism; Predicted intracellular proteins; Disease related genes				1.95145	0.176783	-1.17442	+	-4.45738	Q8BWP8;Q8BWP8-2	B4GA1_MOUSE	Q8BWP8	Beta-1,4-glucuronyltransferase 1	B4gat1
17.2419	17.9316	18.9402	16.7956	18.5127	16.3101	GO:0070537 histone H2A K63-linked deubiquitination;GO:0035518 histone H2A monoubiquitination;GO:0033522 histone H2A ubiquitination	Predicted intracellular proteins	Cytosol (Supported)			0.428056	0.551864	0.831769		1.00163	Q8K3W0;A0A0J9YV56;D3Z7P0;E9Q0U3	BABA2_MOUSE	Q8K3W0	BRISC and BRCA1-A complex member 2	Babam2
16.6662	17.1457	17.8361	15.4128	15.5864	15.7076	GO:1904327 protein localization to cytosolic proteasome complex;GO:1904379 protein localization to cytosolic proteasome complex involved in ERAD pathway;GO:0061857 endoplasmic reticulum stress-induced pre-emptive quality control	Predicted intracellular proteins	Cytosol;Nucleoplasm (Enhanced)			2.03236	0.178497	1.64711	+	4.70383	Q9Z1R2;G3UXT8;Q3UF95;A0A1B0GX81;G3UYQ2;G3UZT6;G3UYZ0;G3V013	BAG6_MOUSE	Q9Z1R2	Large proline-rich protein BAG6	Bag6
19.9185	20.7307	20.6714	20.265	21.0625	19.7907	GO:0010836 negative regulation of protein ADP-ribosylation;GO:0007084 mitotic nuclear membrane reassembly;GO:0101024 mitotic nuclear membrane organization	Human disease related genes:Congenital disorders of metabolism:Other congenital disorders of metabolism; Predicted intracellular proteins; Disease related genes	Nucleoplasm (Supported); Additional: Cytosol			0.0510749	0.947335	0.0674547		0.148616	O54962	BAF_MOUSE	O54962	Barrier-to-autointegration factor	Banf1
16.8238	16.8484	17.4972	18.5507	18.528	16.9083	GO:2001074 regulation of metanephric ureteric bud development;GO:2001076 positive regulation of metanephric ureteric bud development;GO:0007356 thorax and anterior abdomen determination	Transporters:Transporter channels and pores; Predicted intracellular proteins	Plasma membrane (Enhanced)			0.733588	0.349425	-0.939238		-1.60079	Q91XV3	BASP1_MOUSE	Q91XV3	Brain acid soluble protein 1	Basp1
16.2307	17.5432	17.6453	15.8631	14.2918	15.3862	GO:0070973 protein localization to endoplasmic reticulum exit site;GO:0070972 protein localization to endoplasmic reticulum;GO:0006888 endoplasmic reticulum to Golgi vesicle-mediated transport	Transporters:Primary Active Transporters; Predicted intracellular proteins	Cytosol (Approved)			1.4028	0.193186	1.95937	+	3.00988	Q61334	BAP29_MOUSE	Q61334	B-cell receptor-associated protein 29	Bcap29
21.9352	22.8034	22.6757	21.1886	20.9812	20.7389	GO:1904154 positive regulation of retrograde protein transport, ER to cytosol;GO:1903071 positive regulation of ER-associated ubiquitin-dependent protein catabolic process;GO:0032471 negative regulation of endoplasmic reticulum calcium ion concentration	Human disease related genes:Congenital malformations:Congenital malformations of the nervous system; Potential drug targets; Transporters:Primary Active Transporters; Disease related genes	Endoplasmic reticulum (Enhanced)			2.12624	0.184746	1.50187	+	5.00243	Q61335	BAP31_MOUSE	Q61335	B-cell receptor-associated protein 31	Bcap31
20.9951	21.9985	21.7098	21.9024	20.3211	21.2933	GO:0009098 leucine biosynthetic process;GO:0009099 valine biosynthetic process;GO:0006550 isoleucine catabolic process	Enzymes; ENZYME proteins:Transferases; Predicted intracellular proteins	Mitochondria;Nucleoplasm (Approved)			0.291695	0.683613	0.395491		0.720884	O35855;A0A1B0GX27;O88374	BCAT2_MOUSE	O35855	Branched-chain-amino-acid aminotransferase, mitochondrial	Bcat2
17.9488	17.5049	14.9483	15.8725	14.3251	15.3507	GO:0046448 tropane alkaloid metabolic process;GO:0050783 cocaine metabolic process;GO:0006581 acetylcholine catabolic process	ENZYME proteins:Hydrolases; Disease related genes; Enzymes; Predicted secreted proteins; Predicted intracellular proteins; FDA approved drug targets:Small molecule drugs; Human disease related genes:Congenital disorders of metabolism:Congenital disorders of lipid/glycolipid metabolism				0.710768	0.360301	1.6179		1.55622	Q03311	CHLE_MOUSE	Q03311	Cholinesterase	Bche
18.1898	19.1801	19.1231	19.4191	16.8846	16.3667	GO:0009083 branched-chain amino acid catabolic process;GO:0009081 branched-chain amino acid metabolic process;GO:0009063 amino acid catabolic process	Disease related genes; Enzymes; Potential drug targets; Predicted intracellular proteins; ENZYME proteins:Oxidoreductases; Human disease related genes:Congenital disorders of metabolism:Congenital disorders of amino acid metabolism				0.568581	0.439352	1.27422		1.27907	P50136;Q3U3J1	ODBA_MOUSE	P50136	2-oxoisovalerate dehydrogenase subunit alpha, mitochondrial	Bckdha
19.6293	20.9459	20.0821	20.2764	16.2888	14.9193	GO:0009083 branched-chain amino acid catabolic process;GO:0009081 branched-chain amino acid metabolic process;GO:0051591 response to cAMP	Disease related genes; Enzymes; Potential drug targets; Predicted intracellular proteins; ENZYME proteins:Oxidoreductases; Human disease related genes:Congenital disorders of metabolism:Congenital disorders of amino acid metabolism	Mitochondria (Supported); Additional: Nucleoli;Nucleoplasm			0.860256	0.298661	3.05763		1.8502	Q6P3A8;Q6P3A8-2	ODBB_MOUSE	Q6P3A8	2-oxoisovalerate dehydrogenase subunit beta, mitochondrial	Bckdhb
22.0886	23.4551	22.417	21.6971	21.4923	21.2989	GO:0019800 peptide cross-linking via chondroitin 4-sulfate glycosaminoglycan;GO:0061975 articular cartilage development;GO:0030204 chondroitin sulfate metabolic process	Predicted secreted proteins; Human disease related genes:Congenital malformations:Congenital malformations of the musculoskeletal system; Disease related genes	Golgi apparatus (Approved); Additional: Endoplasmic reticulum			1.27002	0.208704	1.15747		2.70705	P28653	PGS1_MOUSE	P28653	Biglycan	Bgn
21.4425	21.0224	21.2877	22.0359	22.1301	22.9189	GO:0050666 regulation of homocysteine metabolic process;GO:0071266 'de novo' L-methionine biosynthetic process;GO:0031335 regulation of sulfur amino acid metabolic process	Enzymes; ENZYME proteins:Transferases; Predicted intracellular proteins	Cytosol (Approved)			1.65596	0.177299	-1.11073	+	-3.63398	O35490;Q91WS4	BHMT1_MOUSE	O35490	Betaine--homocysteine S-methyltransferase 1	Bhmt
21.2125	18.4775	21.0951	18.3709	22.0789	20.5165	GO:0106135 negative regulation of cardiac muscle cell contraction;GO:1903946 negative regulation of ventricular cardiac muscle cell action potential;GO:0060988 lipid tube assembly	Human disease related genes:Musculoskeletal diseases:Muscular diseases; Predicted intracellular proteins; Disease related genes	Cytosol (Supported)			0.0143085	0.985676	-0.0604006		-0.0432299	O08539;O08539-2;A0A3Q4EBK4;Q6P1B9	BIN1_MOUSE	O08539;O08539-2	Myc box-dependent-interacting protein 1	Bin1
16.92	16.6382	16.8846	16.4255	17.4736	17.1655	GO:0060711 labyrinthine layer development;GO:0001892 embryonic placenta development;GO:0032465 regulation of cytokinesis	Enzymes; Cancer-related genes:Candidate cancer biomarkers; ENZYME proteins:Transferases; Predicted intracellular proteins	Golgi apparatus;Vesicles (Supported); Additional: Mitotic spindle			0.254538	0.72406	-0.207234		-0.640844	O88738;O88738-2;O88738-3;A0A3Q4EH00;S4R1L5;S4R2P8	BIRC6_MOUSE	O88738;O88738-2;O88738-3	Baculoviral IAP repeat-containing protein 6	Birc6
20.5261	19.5842	20.417	20.9742	21.5404	21.0156	GO:0043418 homocysteine catabolic process;GO:0000098 sulfur amino acid catabolic process;GO:0050667 homocysteine metabolic process	ENZYME proteins:Hydrolases; Enzymes; Cancer-related genes:Candidate cancer biomarkers; Predicted intracellular proteins; Peptidases:Cysteine-type peptidases	Cytosol;Nuclear bodies;Nucleoplasm (Supported)			1.34205	0.195857	-1.00098	+	-2.86947	Q8R016	BLMH_MOUSE	Q8R016	Bleomycin hydrolase	Blmh
21.3592	21.0886	21.1143	20.1079	19.9882	19.729	GO:0042167 heme catabolic process;GO:0046149 pigment catabolic process;GO:0006787 porphyrin-containing compound catabolic process	Disease related genes; Enzymes; Potential drug targets; Predicted intracellular proteins; ENZYME proteins:Oxidoreductases; Human disease related genes:Congenital disorders of metabolism:Other congenital disorders of metabolism	Cytosol (Supported)			3.04036	0.225714	1.24567	+	8.82164	Q9CY64	BIEA_MOUSE	Q9CY64	Biliverdin reductase A	Blvra
20.8346	20.4972	20.1206	20.3101	20.1825	21.0493	GO:0042167 heme catabolic process;GO:0046149 pigment catabolic process;GO:0006787 porphyrin-containing compound catabolic process	ENZYME proteins:Oxidoreductases; Enzymes; FDA approved drug targets:Small molecule drugs; Predicted intracellular proteins	Cytosol (Supported); Additional: Nucleoplasm;Plasma membrane;Vesicles			0.0295253	0.967949	-0.0298328		-0.0877741	Q923D2;E9PZC3;E9PZC4	BLVRB_MOUSE	Q923D2	Flavin reductase (NADPH)	Blvrb
17.6593	17.4815	17.9601	18.8545	18.8545	19.6096	GO:0001502 cartilage condensation;GO:0098743 cell aggregation;GO:0061036 positive regulation of cartilage development	ENZYME proteins:Hydrolases; Disease related genes; Enzymes; Potential drug targets; Human disease related genes:Congenital malformations:Congenital malformations of the musculoskeletal system; Predicted secreted proteins				2.08951	0.178486	-1.40593	+	-4.88395	P98063	BMP1_MOUSE	P98063	Bone morphogenetic protein 1	Bmp1
19.3189	18.6417	19.586	20.7471	19.7602	21.2185	GO:0140208 apoptotic process in response to mitochondrial fragmentation;GO:0016320 endoplasmic reticulum membrane fusion;GO:0090158 endoplasmic reticulum membrane organization	Predicted intracellular proteins	Endoplasmic reticulum (Supported)			1.27288	0.207942	-1.39304		-2.71342	Q6QD59;B8JJI4	SEC20_MOUSE	Q6QD59	Vesicle transport protein SEC20	Bnip1
21.3962	20.5069	20.8269	21.6757	21.9207	22.3565	GO:1904708 regulation of granulosa cell apoptotic process;GO:1903899 positive regulation of PERK-mediated unfolded protein response;GO:1901382 regulation of chorionic trophoblast cell proliferation	Transporters:Transporter channels and pores				1.51574	0.191376	-1.07431	+	-3.28012	O35425;A0A087WR00	BOK_MOUSE	O35425	Bcl-2-related ovarian killer protein	Bok
16.4004	17.4972	17.4736	15.5111	14.3315	15.1222	GO:0106035 protein maturation by [4Fe-4S] cluster transfer;GO:0097428 protein maturation by iron-sulfur cluster transfer;GO:0016226 iron-sulfur cluster assembly	Human disease related genes:Congenital disorders of metabolism:Mitochondrial diseases; Predicted intracellular proteins; Disease related genes	Mitochondria;Nuclear bodies (Supported); Additional: Cytosol			1.88427	0.176057	2.13545	+	4.25999	Q8CEI1;E9PX89;E9Q705	BOLA3_MOUSE	Q8CEI1	BolA-like protein 3	Bola3
21.5685	22.0625	21.7098	21.3101	21.5165	21.7594	GO:0060856 establishment of blood-brain barrier;GO:0015671 oxygen transport;GO:0015669 gas transport	Disease related genes; Human disease related genes:Cardiovascular diseases:Hematologic diseases; Enzymes; Potential drug targets; Predicted intracellular proteins; ENZYME proteins:Isomerase	Nucleoli;Nucleoli rim (Approved); Additional: Nucleoplasm			0.570705	0.438475	0.251588		1.28322	P15327;D3Z223	PMGE_MOUSE	P15327	Bisphosphoglycerate mutase	Bpgm
19.5657	20.1457	19.9742	19.4636	18.0211	18.7439	GO:0006805 xenobiotic metabolic process;GO:0071466 cellular response to xenobiotic stimulus;GO:0009636 response to toxic substance	Predicted intracellular proteins	Mitochondria (Approved)			1.20203	0.221349	1.15235		2.55754	Q8R164	BPHL_MOUSE	Q8R164	Valacyclovir hydrolase	Bphl
19.5011	18.5242	18.8454	19.8253	18.9545	18.8846	GO:0034035 purine ribonucleoside bisphosphate metabolic process;GO:0050427 3'-phosphoadenosine 5'-phosphosulfate metabolic process;GO:0046854 phosphatidylinositol phosphate biosynthetic process	Enzymes; ENZYME proteins:Hydrolases; Predicted intracellular proteins	Nuclear speckles (Approved)			0.251397	0.725622	-0.264601		-0.633985	Q9Z0S1;A0A1B0GRV0;D3Z0E6	BPNT1_MOUSE	Q9Z0S1	3'(2'),5'-bisphosphate nucleotidase 1	Bpnt1
19.8757	20.4676	20.3857	14.745	15.2119	21.4576	GO:0002063 chondrocyte development;GO:0001958 endochondral ossification;GO:0036075 replacement ossification	ENZYME proteins:Hydrolases; Disease related genes; Enzymes; Potential drug targets; Human disease related genes:Congenital malformations:Congenital malformations of the musculoskeletal system; Predicted intracellular proteins	Golgi apparatus (Supported); Additional: Cytosol;Nucleoplasm			0.645788	0.389929	3.10481		1.42958	Q80V26	IMPA3_MOUSE	Q80V26	Golgi-resident adenosine 3',5'-bisphosphate 3'-phosphatase	Bpnt2
16.0319	15.5387	14.6382	17.2326	16.8113	16.6708	GO:0070413 trehalose metabolism in response to stress;GO:0005991 trehalose metabolic process;GO:0002318 myeloid progenitor cell differentiation	Human disease related genes:Cancers:Cancers of haematopoietic and lymphoid tissues; Disease related genes; Kinases:TKL Ser/Thr protein kinases; Enzymes; Human disease related genes:Cancers:Cancers of endocrine organs; ENZYME proteins:Transferases; Cancer-related genes:Mutational cancer driver genes; Human disease related genes:Congenital malformations:Other congenital malformations; FDA approved …	Vesicles (Approved); Additional: Cytosol			1.56485	0.189406	-1.50196	+	-3.40163	P28028;A0A7N4FLU7;P28028-1	BRAF_MOUSE	P28028;P28028-1	Serine/threonine-protein kinase B-raf	Braf
26.3494	25.0233	25.4105	26.5075	26.5898	26.726	GO:1902459 positive regulation of stem cell population maintenance;GO:2000036 regulation of stem cell population maintenance;GO:0006338 chromatin remodeling	Predicted intracellular proteins	Nucleoplasm (Enhanced)			1.1943	0.223345	-1.01334		-2.54076	Q3UQU0;A0A0R4J175;A0A1Y7VJ63	BRD9_MOUSE	Q3UQU0	Bromodomain-containing protein 9	Brd9
21.714	22.9423	22.6606	22.5117	21.2066	21.502	GO:0046689 response to mercury ion;GO:0046697 decidualization;GO:0001893 maternal placenta development	Blood group antigen proteins; Transporters:Accessory Factors Involved in Transport; CD markers; Predicted intracellular proteins	Vesicles (Approved)			0.573456	0.435124	0.698861		1.28859	P18572;P18572-2;K3W4Q8;J3QP71	BASI_MOUSE	P18572;P18572-2	Basigin	Bsg
17.3581	18.5582	17.3408	17.1752	17.1752	16.3323	GO:0002736 regulation of plasmacytoid dendritic cell cytokine production;GO:0002737 negative regulation of plasmacytoid dendritic cell cytokine production;GO:0002731 negative regulation of dendritic cell cytokine production	CD markers; Transporters:Transporter channels and pores	Golgi apparatus;Vesicles (Supported)			0.80802	0.317319	0.858126		1.74684	Q8R2Q8	BST2_MOUSE	Q8R2Q8	Bone marrow stromal antigen 2	Bst2
19.3473	17.7731	18.3495	17.4972	18.8636	18.5318	GO:0034501 protein localization to kinetochore;GO:1903083 protein localization to condensed chromosome;GO:0051444 negative regulation of ubiquitin-protein transferase activity	Predicted intracellular proteins	Nucleoplasm (Supported)			0.113103	0.870187	0.192441		0.311867	Q9WVA3;A0A140LHA2	BUB3_MOUSE	Q9WVA3	Mitotic checkpoint protein BUB3	Bub3
19.92	17.8965	18.0743	18.9142	19.8576	20.343	GO:1903241 U2-type prespliceosome assembly;GO:0000245 spliceosomal complex assembly;GO:0022618 protein-RNA complex assembly	Predicted intracellular proteins	Nucleoplasm (Enhanced)			0.62743	0.400653	-1.07463		-1.39383	Q8R149;A0A1L1SSX5	BUD13_MOUSE	Q8R149	BUD13 homolog	Bud13
19.3101	18.6204	19.1079	18.2137	19.2349	18.7667	GO:0006446 regulation of translational initiation;GO:0006417 regulation of translation;GO:0034248 regulation of amide metabolic process	Predicted intracellular proteins	Vesicles (Approved)			0.312019	0.662933	0.274361		0.763885	Q9CQC6;A0A087WPF9;A0A087WQS2	5MP2_MOUSE	Q9CQC6	eIF5-mimic protein 2	Bzw1
17.5657	18.6096	18.8846	19.0585	18.1257	17.8545						0.00427478	0.994266	0.0070858		0.0130601	Q8VE95;Q9D1W4	Q9D1W4_MOUSE	Q9D1W4	RIKEN cDNA C030006K11 gene	C030006K11Rik
19.0664	18.5318	18.963	19.0506	20.265	19.5107	GO:0150064 vertebrate eye-specific patterning;GO:0150062 complement-mediated synapse pruning;GO:0098883 synapse pruning	Human disease related genes:Immune system diseases:Allergies and autoimmune diseases; Human disease related genes:Skin diseases:Skin and soft tissue diseases; Human disease related genes:Immune system diseases:Primary immunodeficiency; Disease related genes; Predicted secreted proteins				0.903251	0.283329	-0.755028		-1.93598	P98086	C1QA_MOUSE	P98086	Complement C1q subcomponent subunit A	C1qa
19.8802	19.7764	20.3321	16.7916	20.0821	20.3857	GO:0098883 synapse pruning;GO:0150146 cell junction disassembly;GO:0006958 complement activation, classical pathway	Predicted secreted proteins; Human disease related genes:Immune system diseases:Primary immunodeficiency				0.320635	0.651647	0.909707		0.78197	P14106	C1QB_MOUSE	P14106	Complement C1q subcomponent subunit B	C1qb
19.9882	21.0359	20.8269	20.7553	18.8361	18.185	GO:0039534 negative regulation of MDA-5 signaling pathway;GO:0042256 cytosolic ribosome assembly;GO:1901165 positive regulation of trophoblast cell migration	Transporters; Disease related genes; Potential drug targets; Predicted secreted proteins; Cancer-related genes:Candidate cancer biomarkers; Human disease related genes:Congenital disorders of metabolism:Mitochondrial diseases; Predicted intracellular proteins	Plasma membrane (Approved); Additional: Mitochondria			0.746462	0.343875	1.35817		1.62597	O35658;Q8R5L1	C1QBP_MOUSE	O35658	Complement component 1 Q subcomponent-binding protein, mitochondrial	C1qbp
21.7471	20.9812	21.5777	21.7995	22.2764	22.6886	GO:0030853 negative regulation of granulocyte differentiation;GO:0045650 negative regulation of macrophage differentiation;GO:0098883 synapse pruning	Predicted secreted proteins; Human disease related genes:Immune system diseases:Primary immunodeficiency; Disease related genes				1.11265	0.236352	-0.819459		-2.36605	Q02105	C1QC_MOUSE	Q02105	Complement C1q subcomponent subunit C	C1qc
22.8802	22.4349	22.4425	24.1015	23.7995	24.1795	GO:0070165 positive regulation of adiponectin secretion;GO:0071638 negative regulation of monocyte chemotactic protein-1 production;GO:0070163 regulation of adiponectin secretion	Predicted secreted proteins	Golgi apparatus (Approved)			2.81356	0.24825	-1.44095	+	-7.69264	Q9ES30;D3YZ61	C1QT3_MOUSE	Q9ES30	Complement C1q tumor necrosis factor-related protein 3	C1qtnf3
16.0722	18.8113	19.1556	15.1738	15.365	15.568	GO:0007165 signal transduction;GO:0023052 signaling;GO:0007154 cell communication	Transporters:Accessory Factors Involved in Transport; Predicted secreted proteins				1.26337	0.208955	2.64409		2.69228	Q4ZJN1;Q4ZJN1-2	C1QT9_MOUSE	Q4ZJN1;Q4ZJN1-2	Complement C1q and tumor necrosis factor-related protein 9	C1qtnf9
15.1214	18.9909	19.9316	20.002	19.6749	20.2764						0.594181	0.421023	-1.96977		-1.32903	Q8CG16;Q8CFG9	C1RA_MOUSE;C1RB_MOUSE	Q8CFG9;Q8CG16	Complement C1r-B subcomponent	C1ra
17.4004	17.0319	17.1155	16.2051	17.5127	17.4087						0.117734	0.866545	0.140448		0.323468	Q8CFG8;Q8CG14;A0A1W2P7F1;E9Q6C2	CS1A_MOUSE	Q8CG14	Complement C1s-1 subcomponent	C1s1
29.4512	28.8324	29.3452	29.267	29.4746	29.995	GO:0001970 positive regulation of activation of membrane attack complex;GO:0150064 vertebrate eye-specific patterning;GO:0001798 positive regulation of type IIa hypersensitivity	Human disease related genes:Immune system diseases:Primary immunodeficiency; Disease related genes; Human disease related genes:Cardiovascular diseases:Hematologic diseases; Human disease related genes:Nervous system diseases:Eye disease; Candidate cardiovascular disease genes; Predicted secreted proteins; Predicted intracellular proteins; FDA approved drug targets:Biotech drugs				0.568368	0.439114	-0.369229		-1.27865	P01027;P01027-2	CO3_MOUSE	P01027	Complement C3	C3
16.7987	17.7987	18.5731	19.8222	19.9316	18.3624	GO:2000427 positive regulation of apoptotic cell clearance;GO:0008228 opsonization;GO:2000425 regulation of apoptotic cell clearance	Blood group antigen proteins; Human disease related genes:Immune system diseases:Primary immunodeficiency; Disease related genes; Predicted secreted proteins; Predicted intracellular proteins; FDA approved drug targets:Biotech drugs				1.07498	0.239522	-1.64857		-2.28692	G3UZS2	G3UZS2_MOUSE	G3UZS2	Complement component 4B (Chido blood group) (Fragment)	C4b
19.7471	20.2419	20.895	20.2066	20.9742	21.0821	GO:0009608 response to symbiont;GO:0009609 response to symbiotic bacterium;GO:0045959 negative regulation of complement activation, classical pathway	Predicted secreted proteins; Human disease related genes:Immune system diseases:Primary immunodeficiency				0.459467	0.523608	-0.459607		-1.06433	P08607;E9PUZ8	C4BPA_MOUSE	P08607	C4b-binding protein	C4bpa
23.5285	22.9388	23.3101	24.4362	24.3778	24.918	GO:0010760 negative regulation of macrophage chemotaxis;GO:1905522 negative regulation of macrophage migration;GO:0006957 complement activation, alternative pathway	FDA approved drug targets:Biotech drugs; Predicted secreted proteins; Human disease related genes:Immune system diseases:Primary immunodeficiency; Disease related genes				2.25349	0.188691	-1.31822	+	-5.4304	P06684	CO5_MOUSE	P06684	Complement C5	C5
23.7895	23.2302	23.5045	24.5404	24.1946	25.4551	GO:0006957 complement activation, alternative pathway;GO:0006958 complement activation, classical pathway;GO:0002455 humoral immune response mediated by circulating immunoglobulin	Predicted secreted proteins; Human disease related genes:Immune system diseases:Primary immunodeficiency; Cancer-related genes:Candidate cancer biomarkers; Disease related genes				1.39254	0.191227	-1.22196	+	-2.98593	D3YXF5	D3YXF5_MOUSE	D3YXF5	Complement component 7	C7
18.1053	17.8545	18.3752	18.8936	19.209	19.3343	GO:0006957 complement activation, alternative pathway;GO:0006958 complement activation, classical pathway;GO:0002455 humoral immune response mediated by circulating immunoglobulin	Human disease related genes:Immune system diseases:Primary immunodeficiency; Disease related genes; Potential drug targets; Predicted secreted proteins; Transporters:Transporter channels and pores				2.18101	0.181774	-1.03392	+	-5.18326	Q8K182;A2A997;A2A998	CO8A_MOUSE	Q8K182	Complement component C8 alpha chain	C8a
21.6364	21.5638	21.8727	23.2961	22.6736	24.0275	GO:0006957 complement activation, alternative pathway;GO:0006958 complement activation, classical pathway;GO:0002455 humoral immune response mediated by circulating immunoglobulin	Predicted secreted proteins; Human disease related genes:Immune system diseases:Primary immunodeficiency; Predicted intracellular proteins; Disease related genes				1.8214	0.174264	-1.64142	+	-4.08092	Q8BH35;Q8BH35-2	CO8B_MOUSE	Q8BH35;Q8BH35-2	Complement component C8 beta chain	C8b
20.5451	19.7257	19.2419	18.7923	18.2137	18.6731		ENZYME proteins:Lyases; Enzymes; FDA approved drug targets:Small molecule drugs; Predicted intracellular proteins				1.419	0.194422	1.27783	+	3.04789	P13634;D3YYQ4	CAH1_MOUSE	P13634	Carbonic anhydrase 1	Ca1
22.2448	21.5213	21.4526	21.0224	21.5545	21.9566	GO:0090088 regulation of oligopeptide transport;GO:0090089 regulation of dipeptide transport;GO:2000878 positive regulation of oligopeptide transport	ENZYME proteins:Lyases; Disease related genes; Enzymes; Human disease related genes:Congenital malformations:Congenital malformations of the musculoskeletal system; Human disease related genes:Urinary system diseases:Kidney diseases; Predicted intracellular proteins; FDA approved drug targets:Small molecule drugs				0.243294	0.737687	0.228415		0.616215	P00920	CAH2_MOUSE	P00920	Carbonic anhydrase 2	Ca2
25.7129	23.5522	23.7182	24.417	24.0526	23.2679	GO:0045471 response to ethanol;GO:0097305 response to alcohol;GO:0006979 response to oxidative stress	ENZYME proteins:Lyases; Enzymes; FDA approved drug targets:Small molecule drugs; Predicted intracellular proteins				0.208003	0.767177	0.415272		0.537491	P16015	CAH3_MOUSE	P16015	Carbonic anhydrase 3	Ca3
15.5682	18.2922	19.2066	20.2185	16.1115	18.9516	GO:0015701 bicarbonate transport;GO:0019755 one-carbon compound transport;GO:0015711 organic anion transport	ENZYME proteins:Lyases; Disease related genes; Enzymes; Predicted intracellular proteins; Human disease related genes:Nervous system diseases:Eye disease; FDA approved drug targets:Small molecule drugs	Cytosol (Uncertain); Additional: Vesicles			0.170845	0.813263	-0.738186		-0.45189	Q64444;F6ST32	CAH4_MOUSE	Q64444	Carbonic anhydrase 4	Ca4
20.2066	21.3645	21.2361	20.1332	15.7507	17.6189	GO:0009617 response to bacterium;GO:0051707 response to other organism;GO:0043207 response to external biotic stimulus	ENZYME proteins:Lyases; Enzymes; FDA approved drug targets:Small molecule drugs; Predicted intracellular proteins	Mitochondria (Supported)			1.10357	0.234961	3.10147		2.34689	Q9QZA0	CAH5B_MOUSE	Q9QZA0	Carbonic anhydrase 5B, mitochondrial	Ca5b
17.3408	15.2475	16.9658	16.4704	17.3667	16.9083	GO:0071476 cellular hypotonic response;GO:0006971 hypotonic response;GO:1901017 negative regulation of potassium ion transmembrane transporter activity	Predicted intracellular proteins	Nucleoli (Approved); Additional: Cytosol			0.223266	0.754272	-0.397092		-0.571817	Q06138	CAB39_MOUSE	Q06138	Calcium-binding protein 39	Cab39
20.6714	19.6006	19.8906	21.0625	20.9316	21.654	GO:0061577 calcium ion transmembrane transport via high voltage-gated calcium channel;GO:0086048 membrane depolarization during bundle of His cell action potential;GO:1901843 positive regulation of high voltage-gated calcium channel activity	Transporters:Accessory Factors Involved in Transport; FDA approved drug targets:Small molecule drugs; Predicted intracellular proteins				1.39154	0.191	-1.16183	+	-2.98361	O08532;O08532-2;O08532-3;O08532-4;O08532-5;E9Q1X8;Q8C6Y3	CA2D1_MOUSE	O08532;O08532-2;O08532-3;O08532-4;O08532-5	Voltage-dependent calcium channel subunit alpha-2/delta-1	Cacna2d1
18.5127	14.8097	19.0047	14.7969	18.9798	17.2232	GO:1902514 regulation of calcium ion transmembrane transport via high voltage-gated calcium channel;GO:0007528 neuromuscular junction development;GO:1904646 cellular response to amyloid-beta	FDA approved drug targets:Small molecule drugs; Predicted intracellular proteins				0.0875143	0.904911	0.442394		0.246407	Q8R3Z5;A0A0R4J194;A2A542;A2A543;A2A545;Q8R3Z5-2;Q8R3Z5-3;Q8R3Z5-4	CACB1_MOUSE	Q8R3Z5;Q8R3Z5-2;Q8R3Z5-3;Q8R3Z5-4	Voltage-dependent L-type calcium channel subunit beta-1	Cacnb1
19.197	19.7892	19.8621	19.3299	19.7667	19.0074	GO:0044205 'de novo' UMP biosynthetic process;GO:0006225 UDP biosynthetic process;GO:0009194 pyrimidine ribonucleoside diphosphate biosynthetic process	Human disease related genes:Nervous system diseases:Epilepsy; ENZYME proteins:Hydrolases; Disease related genes; ENZYME proteins:Ligase; Enzymes; ENZYME proteins:Transferases; Cancer-related genes:Mutational cancer driver genes; Potential drug targets; Human disease related genes:Congenital disorders of metabolism:Congenital disorders of glycan/glycoprotein metabolism; Predicted intracellular pro…	Cytosol (Supported)			0.336262	0.640588	0.248075		0.81456	B2RQC6;E9QAI5;B2RQC6-2;G3UWN2;E9QAT6	PYR1_MOUSE	B2RQC6;B2RQC6-2	CAD protein	Cad
23.2961	22.6886	23.3376	22.6231	22.882	22.4041	GO:0051343 positive regulation of cyclic-nucleotide phosphodiesterase activity;GO:1905912 regulation of calcium ion export across plasma membrane;GO:1905913 negative regulation of calcium ion export across plasma membrane	Disease related genes; RAS pathway related proteins; Predicted intracellular proteins; Human disease related genes:Cardiovascular diseases:Cardiac diseases; FDA approved drug targets:Small molecule drugs	Cytosol (Supported)			0.872927	0.290846	0.471032		1.87541	P0DP26;P0DP27;P0DP28;A0A3Q4EHJ0;G3UZ90	CALM1_MOUSE;CALM2_MOUSE;CALM3_MOUSE	P0DP26;P0DP27;P0DP28	Calmodulin-1	Calm1
22.3348	22.6497	23.0173	21.8538	21.7056	21.8727	GO:0002397 MHC class I protein complex assembly;GO:0002502 peptide antigen assembly with MHC class I protein complex;GO:0051208 sequestering of calcium ion	Cancer-related genes:Candidate cancer biomarkers; Human disease related genes:Cancers:Cancers of haematopoietic and lymphoid tissues; Predicted intracellular proteins; Disease related genes	Endoplasmic reticulum (Supported)			1.86185	0.175708	0.856607		4.19553	P14211	CALR_MOUSE	P14211	Calreticulin	Calr
21.1765	21.5356	21.6843	20.1206	19.3815	19.0664	GO:0008150 biological_process	Predicted intracellular proteins	Endoplasmic reticulum (Enhanced)			2.30181	0.18968	1.94261	+	5.60034	O35887;G3UWR0;G3UWV3;G3UY49;Q6XLQ8	CALU_MOUSE	O35887	Calumenin	Calu
16.2251	16.3003	15.7393	16.4383	17.0426	17.2787	GO:0051835 positive regulation of synapse structural plasticity;GO:0051823 regulation of synapse structural plasticity;GO:0046827 positive regulation of protein export from nucleus	Enzymes; Kinases:CAMK Ser/Thr protein kinases; ENZYME proteins:Transferases; Predicted intracellular proteins	Cytosol (Approved)			1.27551	0.20833	-0.831649		-2.71928	Q8BW96;Q91YS8;Q8BW96-2;Q8BW96-3	KCC1A_MOUSE;KCC1D_MOUSE	Q8BW96;Q8BW96-2;Q8BW96-3;Q91YS8	Calcium/calmodulin-dependent protein kinase type 1D	Camk1
18.7373	15.0593	15.624	14.7358	16.3718	16.1337	GO:0051823 regulation of synapse structural plasticity;GO:0090129 positive regulation of synapse maturation;GO:0014733 regulation of skeletal muscle adaptation	Human disease related genes:Other diseases:Mental and behavioural disorders; Disease related genes; Enzymes; ENZYME proteins:Transferases; Potential drug targets; Predicted intracellular proteins; Kinases:CAMK Ser/Thr protein kinases	Plasma membrane (Supported); Additional: Cell Junctions;Cytosol			0.22698	0.749776	0.726435		0.580104	P28652;Q5SVI0;Q5SVI2;Q5SVJ0;Q5SVJ1;Q5SVI1;Q5SVI3;Q5SVI9;Q68EG2	KCC2B_MOUSE	P28652	Calcium/calmodulin-dependent protein kinase type II subunit beta	Camk2b
20.0691	19.8253	19.9601	19.3056	19.1801	18.963	GO:1901897 regulation of relaxation of cardiac muscle;GO:1901725 regulation of histone deacetylase activity;GO:0098909 regulation of cardiac muscle cell action potential involved in regulation of contraction	Enzymes; Kinases:CAMK Ser/Thr protein kinases; ENZYME proteins:Transferases; Predicted intracellular proteins	Plasma membrane (Approved); Additional: Cell Junctions;Cytosol			2.55155	0.189908	0.801943		6.5504	A0A0G2JGS4;Q6PHZ2;E9Q1T1;E9Q1V9;E9Q1W0;Q6PHZ2-2;Q6PHZ2-4;Q6PHZ2-5;Q8CCM0	KCC2D_MOUSE	Q6PHZ2;Q6PHZ2-2;Q6PHZ2-4;Q6PHZ2-5	Calcium/calmodulin-dependent protein kinase type II subunit delta	Camk2d
19.3688	17.9545	18.9287	17.9714	18.8175	16.734	GO:0014733 regulation of skeletal muscle adaptation;GO:0030073 insulin secretion;GO:0030072 peptide hormone secretion	Human disease related genes:Other diseases:Mental and behavioural disorders; Disease related genes; Enzymes; ENZYME proteins:Transferases; Potential drug targets; Transporters:Accessory Factors Involved in Transport; Predicted intracellular proteins; Kinases:CAMK Ser/Thr protein kinases	Plasma membrane (Approved); Additional: Cell Junctions;Cytosol			0.547162	0.450873	0.909678		1.23718	Q923T9;A0A2I3BQP6;A0A286YCB8;A0A286YCW8;A0A286YDK9;A0A286YDL6;Q923T9-2;Q923T9-3	KCC2G_MOUSE	Q923T9;Q923T9-2;Q923T9-3	Calcium/calmodulin-dependent protein kinase type II subunit gamma	Camk2g
21.7389	21.6364	21.6276	21.632	21.8538	21.7955	GO:0010265 SCF complex assembly;GO:0045899 positive regulation of RNA polymerase II transcription preinitiation complex assembly;GO:0045898 regulation of RNA polymerase II transcription preinitiation complex assembly	Predicted intracellular proteins	Cytosol;Golgi apparatus;Nucleoplasm (Enhanced)			0.543929	0.453498	-0.0927849		-1.23085	Q6ZQ38	CAND1_MOUSE	Q6ZQ38	Cullin-associated NEDD8-dissociated protein 1	Cand1
19.002	14.9489	19.6903	15.5503	20.2066	18.6311	GO:0010265 SCF complex assembly;GO:0016567 protein ubiquitination;GO:0032446 protein modification by small protein conjugation	Predicted intracellular proteins	Nuclear bodies (Approved); Additional: Cytosol			0.0421049	0.957452	-0.248952		-0.12359	Q6ZQ73	CAND2_MOUSE	Q6ZQ73	Cullin-associated NEDD8-dissociated protein 2	Cand2
20.7634	22.0054	21.9566	20.6096	20.0951	20.1332	GO:0034975 protein folding in endoplasmic reticulum;GO:0072583 clathrin-dependent endocytosis;GO:0019082 viral protein processing	Cancer-related genes:Candidate cancer biomarkers; Predicted intracellular proteins	Endoplasmic reticulum (Enhanced)			1.37919	0.192839	1.29584	+	2.95492	P35564	CALX_MOUSE	P35564	Calnexin	Canx
21.928	21.4825	21.8614	22.3484	22.4375	22.6231	GO:0007190 activation of adenylate cyclase activity;GO:0019933 cAMP-mediated signaling;GO:0045762 positive regulation of adenylate cyclase activity	Predicted intracellular proteins	Cytosol (Approved)			1.94415	0.177642	-0.712395		-4.43564	P40124	CAP1_MOUSE	P40124	Adenylyl cyclase-associated protein 1	Cap1
20.002	18.92	20.0951	20.7307	20.7634	20.9672	GO:0099140 presynaptic actin cytoskeleton organization;GO:0099187 presynaptic cytoskeleton organization;GO:0007190 activation of adenylate cyclase activity	Cancer-related genes:Mutated cancer genes; Predicted intracellular proteins	Cytosol;Nucleoplasm (Approved); Additional: Plasma membrane			1.39312	0.191639	-1.14809	+	-2.9873	Q9CYT6;D3YTR7;A0A286YCS6	CAP2_MOUSE	Q9CYT6	Adenylyl cyclase-associated protein 2	Cap2
17.5204	17.0426	17.1155	15.5184	16.8846	15.6009	GO:0051014 actin filament severing;GO:0051016 barbed-end actin filament capping;GO:0051693 actin filament capping	Predicted intracellular proteins	Nucleoplasm (Supported)			1.23293	0.213154	1.22484		2.62505	D3YTL5;D3YU77;D3YZN3;Q99LB4	D3YTL5_MOUSE;D3YU77_MOUSE;D3YZN3_MOUSE;Q99LB4_MOUSE	D3YTL5;D3YU77;D3YZN3;Q99LB4	Capping protein (actin filament), gelsolin-like (Fragment)	Capg
19.0873	18.4129	18.7504	18.1104	18.6731	18.1898	GO:0060056 mammary gland involution;GO:0097264 self proteolysis;GO:0032801 receptor catabolic process	ENZYME proteins:Hydrolases; Disease related genes; Enzymes; Potential drug targets; Human disease related genes:Nervous system diseases:Other nervous and sensory system diseases; Predicted intracellular proteins; Peptidases:Cysteine-type peptidases	Cytosol (Supported)			0.744847	0.344525	0.425744		1.62281	O35350;A0A494BAC4;A0A494BAS0	CAN1_MOUSE	O35350	Calpain-1 catalytic subunit	Capn1
22.8746	21.9672	22.4349	22.2593	22.4923	22.3645	GO:0150173 positive regulation of phosphatidylcholine metabolic process;GO:2001247 positive regulation of phosphatidylcholine biosynthetic process;GO:2001245 regulation of phosphatidylcholine biosynthetic process	Enzymes; ENZYME proteins:Hydrolases; Peptidases:Cysteine-type peptidases; Predicted intracellular proteins	Cytosol (Supported)			0.0691652	0.928434	0.053531		0.197897	O08529	CAN2_MOUSE	O08529	Calpain-2 catalytic subunit	Capn2
22.0658	20.8423	21.0156	20.6453	20.9672	21.0359	GO:0016241 regulation of macroautophagy;GO:0010506 regulation of autophagy;GO:0031329 regulation of cellular catabolic process	Predicted intracellular proteins	Cytosol;Nucleoplasm (Approved)			0.457702	0.525056	0.425121		1.06082	O88456;Q9D7J7;A0A0R4J1C2	CPNS1_MOUSE	O88456	Calpain small subunit 1	Capns1
17.9024	18.6024	18.9992	18.4334	18.4656	14.7816	GO:0106288 regulation of deadenylation-dependent decapping of nuclear-transcribed mRNA;GO:0062029 positive regulation of stress granule assembly;GO:0062028 regulation of stress granule assembly	Predicted intracellular proteins	Cytosol (Enhanced)			0.431373	0.548849	1.27446		1.00828	Q60865	CAPR1_MOUSE	Q60865	Caprin-1	Caprin1
20.1704	19.668	20.1332	20.0821	19.9601	19.8545	GO:0051016 barbed-end actin filament capping;GO:0051693 actin filament capping;GO:0030835 negative regulation of actin filament depolymerization	Predicted intracellular proteins				0.0489529	0.949223	0.0249062		0.142733	P47753;Q5RKN9	CAZA1_MOUSE	P47753	F-actin-capping protein subunit alpha-1	Capza1
19.9214	20.4576	20.8727	19.6954	20.5915	19.7455	GO:0051016 barbed-end actin filament capping;GO:0051693 actin filament capping;GO:0030835 negative regulation of actin filament depolymerization	Predicted intracellular proteins	Cytosol (Approved)			0.43478	0.545529	0.406448		1.0151	P47754	CAZA2_MOUSE	P47754	F-actin-capping protein subunit alpha-2	Capza2
21.1269	20.68	20.8346	21.0886	21.0821	21.0292	GO:0051490 negative regulation of filopodium assembly;GO:0051016 barbed-end actin filament capping;GO:0051693 actin filament capping	Predicted intracellular proteins	Cytosol;Nucleoplasm (Approved); Additional: Vesicles			0.633678	0.397381	-0.186122		-1.406	A2AMW0;P47757-2;P47757-4	CAPZB_MOUSE	P47757-2	Isoform 2 of F-actin-capping protein subunit beta	Capzb
19.2809	18.6024	18.8995	16.231	17.6937	18.0951	GO:0043488 regulation of mRNA stability;GO:0043487 regulation of RNA stability;GO:0061013 regulation of mRNA catabolic process	Predicted intracellular proteins				1.24348	0.211663	1.58769		2.64827	Q9CR86	CHSP1_MOUSE	Q9CR86	Calcium-regulated heat stable protein 1	Carhsp1
15.9244	16.5402	15.1517	17.2512	17.6869	17.2512	GO:0072733 response to staurosporine;GO:0072734 cellular response to staurosporine;GO:0060545 positive regulation of necroptotic process	ENZYME proteins:Hydrolases; Enzymes; Cancer-related genes:Candidate cancer biomarkers; Predicted intracellular proteins; Peptidases:Cysteine-type peptidases	Cytosol (Supported); Additional: Nucleoplasm			1.63076	0.179262	-1.52435	+	-3.56877	O08738	CASP6_MOUSE	O08738	Caspase-6	Casp6
20.417	18.5127	22.2736	21.0559	23.3101	20.6186	GO:0014809 regulation of skeletal muscle contraction by regulation of release of sequestered calcium ion;GO:0014722 regulation of skeletal muscle contraction by calcium ion signaling;GO:1901341 positive regulation of store-operated calcium channel activity	Human disease related genes:Musculoskeletal diseases:Muscular diseases; Disease related genes; Potential drug targets; Transporters:Accessory Factors Involved in Transport; Predicted intracellular proteins	Mitochondria;Nucleoplasm (Approved)			0.387963	0.587785	-1.26046		-0.920729	O09165	CASQ1_MOUSE	O09165	Calsequestrin-1	Casq1
22.1734	22.6822	22.6929	22.3831	22.0691	22.2707	GO:0061692 cellular detoxification of hydrogen peroxide;GO:0061691 detoxification of hydrogen peroxide;GO:0080184 response to phenylpropanoid	Disease related genes; Enzymes; Cancer-related genes:Candidate cancer biomarkers; Human disease related genes:Congenital disorders of metabolism:Peroxisomal diseases; Predicted intracellular proteins; ENZYME proteins:Oxidoreductases; FDA approved drug targets:Small molecule drugs	Vesicles (Enhanced)			0.638343	0.395994	0.275183		1.41508	P24270;A2AL20	CATA_MOUSE	P24270	Catalase	Cat
21.4067	22.9098	22.7634	20.6886	19.6132	20.1079	GO:1900085 negative regulation of peptidyl-tyrosine autophosphorylation;GO:0038016 insulin receptor internalization;GO:0033484 intracellular nitric oxide homeostasis	Disease related genes; Potential drug targets; Transporters:Accessory Factors Involved in Transport; Human disease related genes:Cardiovascular diseases:Hypertensive diseases; Cancer-related genes:Candidate cancer biomarkers; Predicted intracellular proteins; Human disease related genes:Congenital disorders of metabolism:Other congenital disorders of metabolism	Golgi apparatus (Supported)			1.75475	0.169612	2.22338	+	3.89677	P49817;H3BKG0	CAV1_MOUSE	P49817	Caveolin-1	Cav1
19.3836	20.654	20.5356	20.4972	16.5219	18.417	GO:0070836 caveola assembly;GO:0014859 negative regulation of skeletal muscle cell proliferation;GO:0060161 positive regulation of dopamine receptor signaling pathway	Predicted intracellular proteins	Vesicles (Approved)			0.634007	0.397548	1.71241		1.40664	Q9WVC3;Q924U4;D3Z147	CAV2_MOUSE	Q9WVC3	Caveolin-2	Cav2
23.2096	24.1174	23.9672	23.0493	21.5592	21.5685	GO:0006363 termination of RNA polymerase I transcription;GO:0006361 transcription initiation at RNA polymerase I promoter;GO:0009303 rRNA transcription	Human disease related genes:Congenital disorders of metabolism:Other congenital disorders of metabolism; Predicted intracellular proteins; Disease related genes	Plasma membrane (Supported); Additional: Vesicles			1.39694	0.192479	1.70575	+	2.99619	O54724	CAVN1_MOUSE	O54724	Caveolae-associated protein 1	Cavin1
21.7594	21.895	21.8423	20.4676	19.3688	19.3602	GO:0097320 plasma membrane tubulation;GO:0007009 plasma membrane organization;GO:0010256 endomembrane system organization	Predicted intracellular proteins	Plasma membrane (Enhanced); Additional: Cytosol			2.32362	0.185796	2.10002	+	5.67847	Q63918	CAVN2_MOUSE	Q63918	Caveolae-associated protein 2	Cavin2
21.6141	21.8307	22.019	19.4375	18.5768	19.6505	GO:1901003 negative regulation of fermentation;GO:0043465 regulation of fermentation;GO:0030866 cortical actin cytoskeleton organization	Predicted intracellular proteins	Plasma membrane (Approved)			2.76336	0.220211	2.5997	+	7.46111	Q91VJ2	CAVN3_MOUSE	Q91VJ2	Caveolae-associated protein 3	Cavin3
15.8679	15.5439	16.7471	15.702	17.3752	17.1457	GO:0007517 muscle organ development;GO:0061061 muscle structure development;GO:0045944 positive regulation of transcription by RNA polymerase II	Predicted intracellular proteins	Golgi apparatus;Plasma membrane (Supported); Additional: Nucleoplasm			0.468955	0.513348	-0.688007		-1.08317	A2AMM0	CAVN4_MOUSE	A2AMM0	Caveolae-associated protein 4	Cavin4
19.2627	18.3709	18.4815	19.8846	19.503	20.1206	GO:1904862 inhibitory synapse assembly;GO:0007416 synapse assembly;GO:0009306 protein secretion	Predicted secreted proteins				1.56127	0.19008	-1.13105	+	-3.39268	Q8BME9	CBLN4_MOUSE	Q8BME9	Cerebellin-4	Cbln4
22.4144	22.0122	22.5165	21.9985	22.1765	21.3156	GO:0019371 cyclooxygenase pathway;GO:0042373 vitamin K metabolic process;GO:0008211 glucocorticoid metabolic process	ENZYME proteins:Oxidoreductases; Enzymes; Predicted intracellular proteins	Nucleoplasm (Approved); Additional: Cytosol			0.728961	0.350438	0.484194		1.59175	P48758	CBR1_MOUSE	P48758	Carbonyl reductase [NADPH] 1	Cbr1
20.5356	19.5261	19.6042	20.3962	20.9742	21.4273						1.11406	0.23761	-1.04391		-2.36902	P08074	CBR2_MOUSE	P08074	Carbonyl reductase [NADPH] 2	Cbr2
18.5165	18.8697	19.0156	19.3516	18.2832	18.3012	GO:0006805 xenobiotic metabolic process;GO:0071466 cellular response to xenobiotic stimulus;GO:0050890 cognition	ENZYME proteins:Oxidoreductases; Enzymes; Predicted intracellular proteins	Cytosol;Nucleoplasm (Supported)			0.151238	0.834945	0.155271		0.405399	Q8K354;A0A338P797	CBR3_MOUSE	Q8K354	Carbonyl reductase [NADPH] 3	Cbr3
21.8152	22.4476	22.3184	21.8876	20.953	20.8802	GO:0044597 daunorubicin metabolic process;GO:0030638 polyketide metabolic process;GO:0030647 aminoglycoside antibiotic metabolic process	Predicted intracellular proteins				1.18769	0.22347	0.953437		2.52644	Q91VT4;D3Z6C4	CBR4_MOUSE	Q91VT4	3-oxoacyl-[acyl-carrier-protein] reductase	Cbr4
17.2967	17.2787	18.1206	17.9258	16.786	18.0265	GO:0007253 cytoplasmic sequestering of NF-kappaB;GO:0042994 cytoplasmic sequestering of transcription factor;GO:0006878 intracellular copper ion homeostasis	Transporters; Disease related genes; Human disease related genes:Congenital malformations:Other congenital malformations; Potential drug targets; Predicted intracellular proteins	Endoplasmic reticulum;Vesicles (Approved)			0.00956068	0.988686	-0.0140864		-0.0290367	Q9JIG7	CCD22_MOUSE	Q9JIG7	Coiled-coil domain-containing protein 22	Ccdc22
15.4069	17.4815	16.2251	16.4663	16.0517	15.3184	GO:2000147 positive regulation of cell motility;GO:0040017 positive regulation of locomotion;GO:2000145 regulation of cell motility	Predicted intracellular proteins	Golgi apparatus;Nucleoplasm (Approved); Additional: Cytosol			0.243464	0.737631	0.425684		0.616588	Q78PG9	CCD25_MOUSE	Q78PG9	Coiled-coil domain-containing protein 25	Ccdc25
18.0691	18.0156	18.528	15.9635	18.5165	14.7233	GO:0160063 multi-pass transmembrane protein insertion into ER membrane;GO:0006983 ER overload response;GO:0032469 endoplasmic reticulum calcium ion homeostasis	Transporters:Accessory Factors Involved in Transport; Potential drug targets; Predicted intracellular proteins; Disease related genes	Endoplasmic reticulum (Enhanced)			0.732106	0.349712	1.80312		1.5979	Q9D024;Q9D024-2;Q9D024-3;B1AR93;F7C265	CCD47_MOUSE	Q9D024;Q9D024-2	PAT complex subunit CCDC47	Ccdc47
15.6149	14.6662	13.7524	14.6856	15.4416	16.6534	GO:0140141 mitochondrial potassium ion transmembrane transport;GO:0006884 cell volume homeostasis;GO:0071805 potassium ion transmembrane transport	FDA approved drug targets:Small molecule drugs; Predicted intracellular proteins	Mitochondria;Nucleoplasm (Supported); Additional: Centrosome			0.510455	0.472816	-0.915654		-1.16514	Q3URS9;Q3URS9-2	MITOK_MOUSE	Q3URS9;Q3URS9-2	Mitochondrial potassium channel	Ccdc51
18.2419	18.8144	18.7406	16.5807	15.7059	16.5255	GO:0010811 positive regulation of cell-substrate adhesion;GO:0010810 regulation of cell-substrate adhesion;GO:0030198 extracellular matrix organization	Predicted secreted proteins; Predicted intracellular proteins				2.64677	0.208863	2.32827	+	6.947	Q8R2G6	CCD80_MOUSE	Q8R2G6	Coiled-coil domain-containing protein 80	Ccdc80
15.9729	17.5204	17.3581	14.7047	16.2015	15.9188		Predicted intracellular proteins	Mitochondria (Enhanced)			0.933381	0.273907	1.34212		1.99652	Q8C3X2;Q8C3X2-2	CC90B_MOUSE	Q8C3X2	Coiled-coil domain-containing protein 90B, mitochondrial	Ccdc90b
17.9882	18.0691	18.2232	16.3229	18.2185	17.6311	GO:0006893 Golgi to plasma membrane transport;GO:0032456 endocytic recycling;GO:0006892 post-Golgi vesicle-mediated transport	Transporters; Predicted intracellular proteins	Vesicles (Enhanced); Additional: Plasma membrane			0.551059	0.446724	0.702636		1.24481	Q7TQK5;E9QAD4	CCD93_MOUSE	Q7TQK5	Coiled-coil domain-containing protein 93	Ccdc93
20.9243	21.0426	21.265	20.7796	20.714	20.9171	GO:0051086 chaperone mediated protein folding independent of cofactor;GO:0090666 scaRNA localization to Cajal body;GO:0090670 RNA localization to Cajal body	Predicted intracellular proteins	Cytosol (Supported)			1.10585	0.235859	0.273773		2.3517	P80314;A0A1W2P6Q3;A0A1W2P7B7;A0A1W2P828;A0A1W2P871	TCPB_MOUSE	P80314	T-complex protein 1 subunit beta	Cct2
21.4874	21.4874	21.8614	21.0156	21.0756	21.2302	GO:1904851 positive regulation of establishment of protein localization to telomere;GO:0070203 regulation of establishment of protein localization to telomere;GO:1904869 regulation of protein localization to Cajal body	Predicted intracellular proteins	Cytosol;Plasma membrane (Approved)			1.64439	0.175492	0.504885		3.60394	P80318;E9Q133;Q3U0I3;F6Q609	TCPG_MOUSE	P80318	T-complex protein 1 subunit gamma	Cct3
20.8113	21.2593	21.3752	20.7223	20.5823	20.4067	GO:0090666 scaRNA localization to Cajal body;GO:0090670 RNA localization to Cajal body;GO:0090685 RNA localization to nucleus	Predicted intracellular proteins	Cytosol (Supported); Additional: Nucleoplasm			1.3855	0.191455	0.578126		2.96956	P80315;G5E839	TCPD_MOUSE	P80315	T-complex protein 1 subunit delta	Cct4
21.3645	21.3321	21.6409	21.2933	20.9812	20.9951	GO:1904851 positive regulation of establishment of protein localization to telomere;GO:0070203 regulation of establishment of protein localization to telomere;GO:1904869 regulation of protein localization to Cajal body	Human disease related genes:Nervous system diseases:Other nervous and sensory system diseases; Predicted intracellular proteins; Disease related genes				1.18443	0.224039	0.355962		2.5194	P80316	TCPE_MOUSE	P80316	T-complex protein 1 subunit epsilon	Cct5
21.4067	20.9316	21.1946	20.9171	21.0088	21.1015	GO:1904851 positive regulation of establishment of protein localization to telomere;GO:0070203 regulation of establishment of protein localization to telomere;GO:1904869 regulation of protein localization to Cajal body	Predicted intracellular proteins	Cytosol (Approved)			0.499381	0.483984	0.168484		1.14333	P80317;Q52KG9	TCPZ_MOUSE	P80317	T-complex protein 1 subunit zeta	Cct6a
20.4476	20.4273	20.3538	20.4067	20.1581	20.1206	GO:1904851 positive regulation of establishment of protein localization to telomere;GO:0070203 regulation of establishment of protein localization to telomere;GO:1904869 regulation of protein localization to Cajal body	Predicted intracellular proteins	Cytosol (Approved)			0.896849	0.283836	0.181105		1.92316	P80313;A0A0N4SV00	TCPH_MOUSE	P80313	T-complex protein 1 subunit eta	Cct7
21.743	21.8269	22.0426	21.5592	21.5592	21.2593	GO:1904851 positive regulation of establishment of protein localization to telomere;GO:0070203 regulation of establishment of protein localization to telomere;GO:1904869 regulation of protein localization to Cajal body	Predicted intracellular proteins	Intermediate filaments (Approved); Additional: Cytosol;Nucleoplasm			1.42918	0.192696	0.411635		3.07191	P42932;H3BL49;H3BJB6	TCPQ_MOUSE	P42932	T-complex protein 1 subunit theta	Cct8
18.3277	16.8727	17.92	18.7039	19.0047	18.977	GO:0072675 osteoclast fusion;GO:0072674 multinuclear osteoclast differentiation;GO:0010839 negative regulation of keratinocyte proliferation	CD markers	Plasma membrane (Supported); Additional: Cytosol			1.25668	0.209694	-1.1884		-2.67745	Q8R422	CD109_MOUSE	Q8R422	CD109 antigen	Cd109
15.8012	16.2194	17.4576	16.4004	16.0982	15.5173	GO:0044319 wound healing, spreading of cells;GO:0090505 epiboly involved in wound healing;GO:0090504 epiboly	Human disease related genes:Skin diseases:Skin and soft tissue diseases; Blood group antigen proteins; Disease related genes; Potential drug targets; Transporters:Accessory Factors Involved in Transport; CD markers; Human disease related genes:Urinary system diseases:Kidney diseases				0.362742	0.615782	0.487448		0.869231	O35566;A0A1B0GSK8	CD151_MOUSE	O35566	CD151 antigen	Cd151
19.7699	20.6186	20.3645	21.2477	21.1886	20.8576	GO:0006953 acute-phase response;GO:0002526 acute inflammatory response;GO:0006897 endocytosis	Predicted secreted proteins; CD markers; Predicted intracellular proteins	Plasma membrane (Supported)			1.41257	0.195173	-0.84693		-3.03279	Q2VLH6;Q2VLH6-2	C163A_MOUSE	Q2VLH6;Q2VLH6-2	Scavenger receptor cysteine-rich type 1 protein M130	Cd163
18.8238	19.4395	19.7651	17.3495	16.2269	15.3355						2.03539	0.179	3.03881	+	4.71325	P11609;P11610;A0A0R4J090	CD1D1_MOUSE;CD1D2_MOUSE	P11609;P11610	Antigen-presenting glycoprotein CD1d1	Cd1d1
17.5432	18.2372	18.4576	19.5394	19.5011	19.6817						2.2215	0.182325	-1.49471	+	-5.32019	Q91ZW8;Q91ZW8-2	C209D_MOUSE	Q91ZW8;Q91ZW8-2	CD209 antigen-like protein D	Cd209d
19.0976	19.5805	19.8621	20.6096	19.586	19.0899	GO:0071971 extracellular exosome assembly;GO:0035759 mesangial cell-matrix adhesion;GO:0072209 metanephric mesangial cell differentiation	CD markers	Cell Junctions;Plasma membrane (Approved); Additional: Nucleoplasm			0.190193	0.790635	-0.248433		-0.496842	Q64314;Q64314-2	CD34_MOUSE	Q64314;Q64314-2	Hematopoietic progenitor cell antigen CD34	Cd34
24.5285	25.6568	25.7846	24.9134	23.2405	24.0526	GO:0150024 oxidised low-density lipoprotein particle clearance;GO:2000332 regulation of blood microparticle formation;GO:2000334 positive regulation of blood microparticle formation	Transporters; Disease related genes; Potential drug targets; CD markers; Cancer-related genes:Candidate cancer biomarkers; Human disease related genes:Cardiovascular diseases:Vascular diseases; Human disease related genes:Congenital disorders of metabolism:Other congenital disorders of metabolism	Golgi apparatus (Enhanced)			0.936163	0.274674	1.25446		2.00213	Q08857	CD36_MOUSE	Q08857	Platelet glycoprotein 4	Cd36
15.7269	16.1236	16.185	16.3684	16.5986	16.624	GO:0014824 artery smooth muscle contraction;GO:0014820 tonic smooth muscle contraction;GO:0045779 negative regulation of bone resorption	ENZYME proteins:Hydrolases; Enzymes; ENZYME proteins:Transferases; CD markers; Cancer-related genes:Candidate cancer biomarkers; Predicted intracellular proteins	Plasma membrane (Supported)			1.45892	0.189439	-0.518484		-3.14262	P56528	CD38_MOUSE	P56528	ADP-ribosyl cyclase/cyclic ADP-ribose hydrolase 1	Cd38
19.5897	19.0847	20.1332	18.3056	19.5261	19.4334	GO:0070487 monocyte aggregation;GO:1900623 regulation of monocyte aggregation;GO:1900625 positive regulation of monocyte aggregation	Blood group antigen proteins; Predicted secreted proteins; CD markers; Cancer-related genes:Candidate cancer biomarkers; Predicted intracellular proteins; FDA approved drug targets:Small molecule drugs	Plasma membrane (Supported); Additional: Golgi apparatus			0.446043	0.534212	0.514151		1.0376	A2APM2;P15379;P15379-10;P15379-11;P15379-12;P15379-13;P15379-2;P15379-3;P15379-4;P15379-5;P15379-6;P15379-7;P15379-8;P15379-9;A2APM1;A2APM3;A2APM4;A2APM5;E9QKM8;Q3U8S1;Q80X37	CD44_MOUSE	P15379;P15379-10;P15379-11;P15379-12;P15379-13;P15379-2;P15379-3;P15379-4;P15379-5;P15379-6;P15379-7;P15379-8;P15379-9	CD44 antigen	Cd44
17.1155	19.7106	20.2764	19.2741	19.3815	20.1825	GO:1905450 negative regulation of Fc-gamma receptor signaling pathway involved in phagocytosis;GO:1904669 ATP export;GO:2000439 positive regulation of monocyte extravasation	CD markers; Transporters:Transporter channels and pores; Predicted intracellular proteins	Plasma membrane (Supported); Additional: Vesicles			0.222588	0.753819	-0.578544		-0.570303	Q61735;A0A2R8W6P0;A0A2R8VI30;A0A2R8VK70;Q61735-2	CD47_MOUSE	Q61735;Q61735-2	Leukocyte surface antigen CD47	Cd47
17.2419	18.0847	18.9798	16.7867	14.404	15.474						1.39367	0.191586	2.54728	+	2.98856	O55186	CD59A_MOUSE	O55186	CD59A glycoprotein	Cd59a
18.9854	18.4775	19.9742	17.8545	18.5204	18.9714	GO:1903661 positive regulation of complement-dependent cytotoxicity;GO:1903659 regulation of complement-dependent cytotoxicity;GO:0030449 regulation of complement activation	Predicted secreted proteins				0.567003	0.440161	0.696938		1.27599	Q9QWK4	CD5L_MOUSE	Q9QWK4	CD5 antigen-like	Cd5l
17.4893	16.786	18.9545	17.9373	18.5049	17.2877	GO:0035646 endosome to melanosome transport;GO:0043485 endosome to pigment granule transport;GO:0048757 pigment granule maturation	Transporters:Accessory Factors Involved in Transport; CD markers	Vesicles (Supported)			0.0807453	0.914705	-0.166735		-0.228674	P41731;A0A1W2P8C6	CD63_MOUSE	P41731	CD63 antigen	Cd63
16.8846	18.8995	15.718	17.5951	16.1133	16.2604	GO:0034238 macrophage fusion;GO:0035783 CD4-positive, alpha-beta T cell costimulation;GO:0043126 regulation of 1-phosphatidylinositol 4-kinase activity	Human disease related genes:Immune system diseases:Primary immunodeficiency; Disease related genes; Potential drug targets; Transporters:Accessory Factors Involved in Transport; CD markers	Plasma membrane (Supported); Additional: Cytosol			0.187452	0.794017	0.511099		0.490526	P35762;A0A140LJL0	CD81_MOUSE	P35762	CD81 antigen	Cd81
19.8667	20.2535	20.5638	18.4775	19.9601	19.6714	GO:0014905 myoblast fusion involved in skeletal muscle regeneration;GO:0030913 paranodal junction assembly;GO:0014908 myotube differentiation involved in skeletal muscle regeneration	Transporters:Accessory Factors Involved in Transport; CD markers; Cancer-related genes:Candidate cancer biomarkers	Plasma membrane (Supported)			0.798648	0.32085	0.858297		1.72838	P40240	CD9_MOUSE	P40240	CD9 antigen	Cd9
20.3857	19.0129	15.1225	19.2419	14.8121	20.6364	GO:0042116 macrophage activation;GO:0002274 myeloid leukocyte activation;GO:0006909 phagocytosis	CD markers	Plasma membrane;Vesicles (Approved)			0.00786035	0.990317	-0.0564353		-0.0239179	O89103	C1QR1_MOUSE	O89103	Complement component C1q receptor	Cd93
17.4252	16.2382	17.1257	15.2063	16.6096	15.8436	GO:0045842 positive regulation of mitotic metaphase/anaphase transition;GO:1902101 positive regulation of metaphase/anaphase transition of cell cycle;GO:1901970 positive regulation of mitotic sister chromatid separation	Cancer-related genes:Candidate cancer biomarkers; Predicted intracellular proteins				0.901175	0.283176	1.04319		1.93182	Q8R349	CDC16_MOUSE	Q8R349	Cell division cycle protein 16 homolog	Cdc16
17.528	17.4972	17.2696	17.9083	17.392	16.6937	GO:0007091 metaphase/anaphase transition of mitotic cell cycle;GO:0044784 metaphase/anaphase transition of cell cycle;GO:0045842 positive regulation of mitotic metaphase/anaphase transition	Predicted intracellular proteins				0.0995401	0.888266	0.100235		0.277469	Q8BGZ4;A0A0R4J1W7;G3X8W7	CDC23_MOUSE	Q8BGZ4	Cell division cycle protein 23 homolog	Cdc23
18.2922	19.1307	18.8515	16.1556	18.8995	15.4886	GO:0098779 positive regulation of mitophagy in response to mitochondrial depolarization;GO:1904925 positive regulation of autophagy of mitochondrion in response to mitochondrial depolarization;GO:1904923 regulation of autophagy of mitochondrion in response to mitochondrial depolarization	Transporters:Accessory Factors Involved in Transport; Cancer-related genes:Candidate cancer biomarkers; Predicted intracellular proteins	Cytosol (Supported)			0.825449	0.309356	1.91023		1.78124	Q61081	CDC37_MOUSE	Q61081	Hsp90 co-chaperone Cdc37	Cdc37
21.8802	22.1395	22.1457	21.502	21.5823	21.7389	GO:0086101 endothelin receptor signaling pathway involved in heart process;GO:0038189 neuropilin signaling pathway;GO:0060501 positive regulation of epithelial cell proliferation involved in lung morphogenesis	ENZYME proteins:Hydrolases; Disease related genes; Enzymes; Potential drug targets; RAS pathway related proteins; Predicted intracellular proteins	Cytokinetic bridge;Microtubules (Supported)			1.79323	0.177012	0.447345		4.00241	P60766	CDC42_MOUSE	P60766	Cell division control protein 42 homolog	Cdc42
14.4252	14.2438	15.0319	14.0868	15.2516	13.9113	GO:0031532 actin cytoskeleton reorganization;GO:0018107 peptidyl-threonine phosphorylation;GO:0018210 peptidyl-threonine modification	Kinases:AGC Ser/Thr protein kinases; Enzymes; ENZYME proteins:Transferases; Predicted intracellular proteins				0.112796	0.86982	0.150378		0.311097	Q7TT50	MRCKB_MOUSE	Q7TT50	Serine/threonine-protein kinase MRCK beta	Cdc42bpb
18.9229	17.2967	17.6382	19.3836	19.0265	18.9882	GO:0003189 aortic valve formation;GO:0021957 corticospinal tract morphogenesis;GO:0003188 heart valve formation	Human disease related genes:Cancers:Cancers of eye, brain, and central nervous system; Predicted intracellular proteins; Cancer-related genes; Disease related genes				1.08616	0.237768	-1.18016		-2.3103	P55288	CAD11_MOUSE	P55288	Cadherin-11	Cdh11
17.9316	16.4624	16.3752	16.9992	16.786	17.5204	GO:0055095 lipoprotein particle mediated signaling;GO:0055096 low-density lipoprotein particle mediated signaling;GO:0050927 positive regulation of positive chemotaxis	Predicted intracellular proteins	Plasma membrane (Supported)			0.118377	0.865631	-0.178787		-0.325074	Q9WTR5	CAD13_MOUSE	Q9WTR5	Cadherin-13	Cdh13
21.5545	19.5805	19.9882	20.9459	21.0359	21.8191	GO:0099560 synaptic membrane adhesion;GO:0044331 cell-cell adhesion mediated by cadherin;GO:0016339 calcium-dependent cell-cell adhesion via plasma membrane cell adhesion molecules		Cell Junctions;Plasma membrane (Supported)			0.603558	0.413551	-0.892593		-1.34732	P97326	CADH6_MOUSE	P97326	Cadherin-6	Cdh6
25.8044	24.317	24.8764	24.4041	24.3844	24.9847	GO:0030252 growth hormone secretion;GO:0000083 regulation of transcription involved in G1/S transition of mitotic cell cycle;GO:0061178 regulation of insulin secretion involved in cellular response to glucose stimulus	Kinases:CMGC Ser/Thr protein kinases; Enzymes; ENZYME proteins:Transferases; Predicted intracellular proteins	Cytosol;Microtubules (Approved); Additional: Plasma membrane			0.356783	0.623072	0.40822		0.856986	Q04735;Q04735-2	CDK16_MOUSE	Q04735;Q04735-2	Cyclin-dependent kinase 16	Cdk16
18.4252	17.9488	18.4576	16.3088	18.6347	17.9937	GO:0099533 positive regulation of presynaptic cytosolic calcium concentration;GO:0034352 positive regulation of glial cell apoptotic process;GO:0031914 negative regulation of synaptic plasticity	Disease related genes; Human disease related genes:Congenital malformations:Congenital malformations of the nervous system; Enzymes; ENZYME proteins:Transferases; Potential drug targets; Kinases:CMGC Ser/Thr protein kinases; Predicted intracellular proteins	Nucleoplasm;Plasma membrane (Supported); Additional: Cell Junctions			0.370873	0.605541	0.631495		0.88589	P49615	CDK5_MOUSE	P49615	Cyclin-dependent kinase 5	Cdk5
17.3321	17.0743	17.1257	16.8532	16.197	15.2549	GO:2000647 negative regulation of stem cell proliferation;GO:0045736 negative regulation of cyclin-dependent protein serine/threonine kinase activity;GO:1904030 negative regulation of cyclin-dependent protein kinase activity	Cancer-related genes:Mutational cancer driver genes; Predicted intracellular proteins	Cytosol;Nucleoplasm (Approved)			1.07469	0.239362	1.07568		2.28629	Q60772	CDN2C_MOUSE	Q60772	Cyclin-dependent kinase 4 inhibitor C	Cdkn2c
18.5694	17.9142	18.4415	15.8078	15.4094	15.913	GO:0006376 mRNA splice site recognition;GO:0000381 regulation of alternative mRNA splicing, via spliceosome;GO:0000245 spliceosomal complex assembly	Predicted intracellular proteins	Nucleoplasm (Supported); Additional: Midbody ring;Vesicles			3.2987	0.194769	2.59832	+	10.292	Q9Z0H4;Q9Z0H4-11;Q9Z0H4-2;Q9Z0H4-4;Q9Z0H4-5;Q9Z0H4-6;Q9Z0H4-7;Q9Z0H4-8;Q9Z0H4-9;S4R1S7;A0A0R4J2B0;E9QA47;S4R2S7;S4R2U7;V9GX43	CELF2_MOUSE	Q9Z0H4;Q9Z0H4-11;Q9Z0H4-2;Q9Z0H4-4;Q9Z0H4-5;Q9Z0H4-6;Q9Z0H4-7;Q9Z0H4-8;Q9Z0H4-9	CUGBP Elav-like family member 2	Celf2
16.1635	16.387	16.2805	17.5731	16.3701	17.9258	GO:1900019 regulation of protein kinase C activity;GO:1900020 positive regulation of protein kinase C activity;GO:0030213 hyaluronan biosynthetic process	Predicted secreted proteins; Enzymes; ENZYME proteins:Hydrolases; Predicted intracellular proteins	Nucleoli fibrillar center (Supported); Additional: Endoplasmic reticulum;Nuclear membrane			0.999314	0.255658	-1.01267		-2.13044	Q8BI06;Q8BI06-2	CEMIP_MOUSE	Q8BI06;Q8BI06-2	Cell migration-inducing and hyaluronan-binding protein	Cemip
18.417	18.6662	18.5049	19.0925	16.9882	18.6558	GO:0031508 pericentric heterochromatin formation;GO:0140719 constitutive heterochromatin formation;GO:0034508 centromere complex assembly	Predicted intracellular proteins	Nucleoplasm (Approved); Additional: Cytosol;Midbody			0.165774	0.819833	0.283913		0.43996	Q9CXS4;Q9CXS4-2	CENPV_MOUSE	Q9CXS4	Centromere protein V	Cenpv
18.9882	18.7504	18.8484	20.0292	19.5988	20.9882	GO:0010825 positive regulation of centrosome duplication;GO:1903724 positive regulation of centriole elongation;GO:1903722 regulation of centriole elongation	Predicted intracellular proteins	Cytosol;Plasma membrane (Enhanced)			1.4933	0.191325	-1.34304	+	-3.22542	Q8BQ48;A0A1N9NPH8;Q8BQ48-2;Q8BQ48-3;Q8BQ48-5;Q8BQ48-6;E9QPW4	CE295_MOUSE	Q8BQ48;Q8BQ48-2;Q8BQ48-3;Q8BQ48-5;Q8BQ48-6	Centrosomal protein of 295 kDa	Cep295
20.2419	19.4046	19.2787	20.0426	19.8576	20.2535						0.562414	0.443299	-0.409505		-1.26702	P23953;A0A1D5RM42	EST1C_MOUSE	P23953	Carboxylesterase 1C	Ces1c
24.4551	24.989	25.0691	24.5404	23.5285	23.654						1.17494	0.225749	0.930102		2.49891	Q8VCT4	EST1D_MOUSE	Q8VCT4	Carboxylesterase 1D	Ces1d
18.0372	18.0156	18.209	19.8034	18.3667	18.7307						0.944779	0.270543	-0.879631		-2.01953	Q91WU0	EST1F_MOUSE	Q91WU0	Carboxylesterase 1F	Ces1f
25.9716	24.558	25.2207	25.7155	25.6012	25.7568	GO:0006957 complement activation, alternative pathway;GO:0006956 complement activation;GO:0006959 humoral immune response	Human disease related genes:Immune system diseases:Primary immunodeficiency; ENZYME proteins:Hydrolases; Disease related genes; Human disease related genes:Cardiovascular diseases:Hematologic diseases; Enzymes; Potential drug targets; Peptidases:Serine-type peptidases; Predicted secreted proteins; Predicted intracellular proteins; Human disease related genes:Nervous system diseases:Eye disease	Endoplasmic reticulum;Vesicles (Approved); Additional: Cell Junctions			0.463981	0.519239	-0.4411		-1.0733	P04186;B8JJN0;B8JJM5;B8JJM6;F6VQX8;F6XQ00;B8JJM3;F6W2T4;H3BK95	CFAB_MOUSE	P04186	Complement factor B	Cfb
24.5105	23.2081	24.0275	24.141	24.0935	25.1449	GO:0030451 regulation of complement activation, alternative pathway;GO:1903659 regulation of complement-dependent cytotoxicity;GO:0006957 complement activation, alternative pathway	Human disease related genes:Immune system diseases:Allergies and autoimmune diseases; Human disease related genes:Immune system diseases:Primary immunodeficiency; Disease related genes; Human disease related genes:Cardiovascular diseases:Hematologic diseases; Cancer-related genes:Mutational cancer driver genes; Predicted secreted proteins; Human disease related genes:Urinary system diseases:Kidne…	Vesicles (Approved)			0.459086	0.524025	-0.544443		-1.06357	P06909;E9Q8I0;A0A0A6YVP8;A0A0A6YWP4;D6RGQ0;E9Q8H9	CFAH_MOUSE	P06909	Complement factor H	Cfh
19.1407	17.4736	17.8787	17.8175	17.8787	18.6697	GO:0006958 complement activation, classical pathway;GO:0002455 humoral immune response mediated by circulating immunoglobulin;GO:0006956 complement activation	Human disease related genes:Immune system diseases:Primary immunodeficiency; ENZYME proteins:Hydrolases; Disease related genes; Human disease related genes:Cardiovascular diseases:Hematologic diseases; Enzymes; Potential drug targets; Peptidases:Serine-type peptidases; Predicted secreted proteins; Human disease related genes:Nervous system diseases:Eye disease				0.0247808	0.97253	0.0423565		0.0740343	Q61129	CFAI_MOUSE	Q61129	Complement factor I	Cfi
23.3239	22.7244	22.9847	23.2679	23.2821	23.6096	GO:0030043 actin filament fragmentation;GO:0030042 actin filament depolymerization;GO:0051014 actin filament severing	Predicted intracellular proteins	Plasma membrane (Supported)			0.844936	0.304161	-0.375523		-1.8198	P18760;F8WGL3;A0A494B9A7	COF1_MOUSE	P18760	Cofilin-1	Cfl1
21.3645	18.4496	19.7892	17.9826	20.0951	18.9573	GO:0030043 actin filament fragmentation;GO:0030042 actin filament depolymerization;GO:0030836 positive regulation of actin filament depolymerization	Human disease related genes:Musculoskeletal diseases:Muscular diseases; Predicted intracellular proteins; Disease related genes	Plasma membrane (Approved); Additional: Cytosol;Nucleoplasm			0.340299	0.639088	0.856105		0.822938	P45591;A0A1Y7VJ71	COF2_MOUSE	P45591	Cofilin-2	Cfl2
20.2419	21.5685	21.0156	20.8727	19.4576	20.2535	GO:0042407 cristae formation;GO:0008053 mitochondrial fusion;GO:0007007 inner mitochondrial membrane organization	Predicted intracellular proteins	Mitochondria (Supported)			0.594746	0.420983	0.747405		1.33014	Q9CRB9;D3Z0L4;Q9D9P1;S4R238	MIC19_MOUSE	Q9CRB9	MICOS complex subunit Mic19	Chchd3
18.7073	19.7747	18.9459	18.8113	15.1291	19.2372	GO:0042407 cristae formation;GO:0007007 inner mitochondrial membrane organization;GO:0007006 mitochondrial membrane organization	Predicted intracellular proteins	Mitochondria (Supported)			0.454458	0.527179	1.41677		1.05437	Q91VN4;E9Q4M4	MIC25_MOUSE	Q91VN4	MICOS complex subunit Mic25	Chchd6
19.0743	20.5165	20.2877	19.1704	17.1655	18.0319	GO:0019285 glycine betaine biosynthetic process from choline;GO:0031455 glycine betaine metabolic process;GO:0031456 glycine betaine biosynthetic process	ENZYME proteins:Oxidoreductases; Enzymes; Predicted intracellular proteins				1.17826	0.225323	1.83696		2.50609	Q8BJ64	CHDH_MOUSE	Q8BJ64	Choline dehydrogenase, mitochondrial	Chdh
15.4312	20.4067	19.64	20.5638	19.8392	21.7056	GO:0090611 ubiquitin-independent protein catabolic process via the multivesicular body sorting pathway;GO:0036438 maintenance of lens transparency;GO:0051469 vesicle fusion with vacuole	Human disease related genes:Nervous system diseases:Eye disease; Predicted intracellular proteins; Disease related genes				0.604083	0.412935	-2.21025		-1.34834	Q9D7F7;Q9D8B3	CHM4B_MOUSE;CHM4C_MOUSE	Q9D7F7;Q9D8B3	Charged multivesicular body protein 4c	Chmp4b
19.6276	19.3233	20.0426	19.2419	17.8787	15.6542	GO:0032417 positive regulation of sodium:proton antiporter activity;GO:0032415 regulation of sodium:proton antiporter activity;GO:0060050 positive regulation of protein glycosylation	Disease related genes; Potential drug targets; Transporters:Accessory Factors Involved in Transport; Human disease related genes:Congenital disorders of metabolism:Mitochondrial diseases; Predicted intracellular proteins	Vesicles (Approved)			0.90739	0.283216	2.07291		1.94427	P61022;B0R091;B0R092	CHP1_MOUSE	P61022	Calcineurin B homologous protein 1	Chp1
18.2832	19.197	19.5356	17.9083	17.3408	17.7471	GO:0006663 platelet activating factor biosynthetic process;GO:0006657 CDP-choline pathway;GO:0046469 platelet activating factor metabolic process	Enzymes; ENZYME proteins:Transferases	Vesicles (Supported)			1.50952	0.19076	1.33986	+	3.26491	Q8C025	CHPT1_MOUSE	Q8C025	Cholinephosphotransferase 1	Chpt1
15.7287	15.157	15.1556	15.6544	17.2751	15.6224	GO:0097428 protein maturation by iron-sulfur cluster transfer;GO:0016226 iron-sulfur cluster assembly;GO:0031163 metallo-sulfur cluster assembly	Predicted intracellular proteins	Nucleoplasm (Approved); Additional: Cytosol			0.655133	0.385542	-0.836888		-1.44778	Q99KN2;G3UYN9;G3UYR5	CIAO1_MOUSE	Q99KN2	Probable cytosolic iron-sulfur protein assembly protein CIAO1	Ciao1
23.9847	22.5754	23.2185	24.5105	24.4614	24.5345	GO:0097749 membrane tubulation;GO:0007007 inner mitochondrial membrane organization;GO:0045880 positive regulation of smoothened signaling pathway	Human disease related genes:Congenital malformations:Congenital malformations of the musculoskeletal system; Predicted intracellular proteins; Disease related genes	Mitochondria (Supported)			1.41833	0.194261	-1.2426	+	-3.04631	Q8BP22;J3KMP6;Z4YJZ2;A0A8Q0KEJ4;F6VZK2	CBAR1_MOUSE	Q8BP22	CBY1-interacting BAR domain-containing protein 1	Cibar1
15.7473	16.8846	16.0319	16.2567	15.0431	16.118	GO:0160077 lipid droplet fusion;GO:0090209 negative regulation of triglyceride metabolic process;GO:0050995 negative regulation of lipid catabolic process	Human disease related genes:Congenital disorders of metabolism:Other congenital disorders of metabolism; Predicted intracellular proteins; Disease related genes				0.333413	0.642644	0.415357		0.808638	P56198;E9QMZ0	CIDEC_MOUSE	P56198	Cell death activator CIDE-3	Cidec
20.5545	22.2036	21.8152	21.6096	20.4476	20.1079	GO:0106034 protein maturation by [2Fe-2S] cluster transfer;GO:0097428 protein maturation by iron-sulfur cluster transfer;GO:0043457 regulation of cellular respiration		Mitochondria (Supported)			0.52346	0.465326	0.802722		1.19071	Q91WS0	CISD1_MOUSE	Q91WS0	CDGSH iron-sulfur domain-containing protein 1	Cisd1
16.6466	19.0559	18.8697	16.6214	15.3265	15.5649	GO:0000422 autophagy of mitochondrion;GO:0061726 mitochondrion disassembly;GO:1903008 organelle disassembly	Human disease related genes:Endocrine and metabolic diseases:Diabetes; Disease related genes	Endoplasmic reticulum (Supported)			1.26869	0.208485	2.35314		2.7041	Q9CQB5;D3Z3X4	CISD2_MOUSE	Q9CQB5	CDGSH iron-sulfur domain-containing protein 2	Cisd2
19.85	20.3211	19.7173	20.1946	19.8757	19.0238	GO:0106034 protein maturation by [2Fe-2S] cluster transfer;GO:0097428 protein maturation by iron-sulfur cluster transfer;GO:0051604 protein maturation	Predicted intracellular proteins				0.26846	0.710048	0.264788		0.671063	B1AR13;B2RWE3;Z4YKM2	CISD3_MOUSE	B1AR13	CDGSH iron-sulfur domain-containing protein 3, mitochondrial	Cisd3
16.7073	17.1752	17.2042	16.2063	17.2512	16.7073		Transporters:Accessory Factors Involved in Transport; Predicted intracellular proteins				0.37707	0.597732	0.307298		0.898552	Q8BMK4	CKAP4_MOUSE	Q8BMK4	Cytoskeleton-associated protein 4	Ckap4
22.8932	17.4576	22.2332	18.2922	23.0224	16.1987	GO:0140651 futile creatine cycle;GO:1904567 response to wortmannin;GO:1904568 cellular response to wortmannin	Enzymes; ENZYME proteins:Transferases; Candidate cardiovascular disease genes; Cancer-related genes:Candidate cancer biomarkers; Predicted intracellular proteins; FDA approved drug targets:Small molecule drugs	Cytosol (Supported)			0.253496	0.725	1.69021		0.638569	Q04447;P07310;A0A0J9YKD4	KCRB_MOUSE;KCRM_MOUSE	P07310;Q04447	Creatine kinase M-type	Ckb
28.4668	23.3511	28.2891	23.7895	29.0084	27.2262	GO:0006599 phosphagen metabolic process;GO:0006603 phosphocreatine metabolic process;GO:0042396 phosphagen biosynthetic process	Enzymes; ENZYME proteins:Transferases; Candidate cardiovascular disease genes; Predicted intracellular proteins; FDA approved drug targets:Small molecule drugs				0.0039843	0.994737	0.0276496		0.0121767	P07310	KCRM_MOUSE	P07310	Creatine kinase M-type	Ckm
19.3101	17.4252	19.6435	17.2326	20.8034	20.0426	GO:0006599 phosphagen metabolic process;GO:0006603 phosphocreatine metabolic process;GO:0042396 phosphagen biosynthetic process	Enzymes; ENZYME proteins:Transferases; FDA approved drug targets:Small molecule drugs; Predicted intracellular proteins				0.165907	0.820263	-0.566594		-0.440274	Q6P8J7	KCRS_MOUSE	Q6P8J7	Creatine kinase S-type, mitochondrial	Ckmt2
19.2673	19.2489	19.0925	20.0426	19.7537	19.895	GO:0006897 endocytosis;GO:0002250 adaptive immune response;GO:0045087 innate immune response	CD markers; Predicted intracellular proteins				2.64309	0.203396	-0.694229		-6.93128	P49300;A2CF65;F8WHB7;J3QPR7	CLC10_MOUSE	P49300	C-type lectin domain family 10 member A	Clec10a
20.5069	19.6971	19.8545	21.5915	21.1079	21.502	GO:0001503 ossification;GO:0008284 positive regulation of cell population proliferation;GO:0042127 regulation of cell population proliferation	Predicted secreted proteins	Centrosome (Approved)			2.05626	0.177783	-1.38097	+	-4.77854	O88200	CLC11_MOUSE	O88200	C-type lectin domain family 11 member A	Clec11a
15.15	16.7471	17.3495	14.7766	14.7653	14.4472	GO:0030220 platelet formation;GO:0036344 platelet morphogenesis;GO:0030099 myeloid cell differentiation	Predicted intracellular proteins				1.2375	0.213536	1.75252		2.63511	Q9JL99;Q9JL99-2	CLC1B_MOUSE	Q9JL99;Q9JL99-2	C-type lectin domain family 1 member B	Clec1b
21.4972	21.2821	21.4676	22.0459	22.0359	22.3988	GO:0070527 platelet aggregation;GO:0034109 homotypic cell-cell adhesion;GO:0051881 regulation of mitochondrial membrane potential	Cancer-related genes:Candidate cancer biomarkers; Transporters:Transporter channels and pores; Predicted intracellular proteins	Cytosol (Supported)			2.25461	0.189431	-0.744612		-5.43429	Q9Z1Q5	CLIC1_MOUSE	Q9Z1Q5	Chloride intracellular channel protein 1	Clic1
18.3624	18.1457	18.1307	17.8906	17.8238	17.7923	GO:0001886 endothelial cell morphogenesis;GO:0061299 retina vasculature morphogenesis in camera-type eye;GO:0061298 retina vasculature development in camera-type eye	Transporters:Transporter channels and pores; Predicted intracellular proteins	Centrosome;Plasma membrane (Supported)			2.03151	0.176359	0.377359		4.70119	Q8BXK9;Q9QYB1;Q8BHB9;A0A668KLB7;E0CY42	CLIC4_MOUSE;CLIC5_MOUSE	Q8BXK9;Q9QYB1	Chloride intracellular channel protein 5	Clic4
19.5011	19.2696	19.3538	19.562	18.6382	15.9152	GO:1902476 chloride transmembrane transport;GO:0006821 chloride transport;GO:0098661 inorganic anion transmembrane transport	Human disease related genes:Nervous system diseases:Ear disease; Disease related genes; Potential drug targets; Transporters:Transporter channels and pores; Predicted intracellular proteins	Plasma membrane (Supported); Additional: Nuclear speckles			0.537635	0.45648	1.33636		1.21852	Q8BXK9;A0A668KLB7	CLIC5_MOUSE	Q8BXK9	Chloride intracellular channel protein 5	Clic5
15.5396	16.9882	16.7602	17.9882	17.3836	15.2512	GO:0006897 endocytosis;GO:0016192 vesicle-mediated transport;GO:0006810 transport	Transporters:Accessory Factors Involved in Transport; Predicted intracellular proteins	Vesicles (Supported); Additional: Nucleoplasm			0.179174	0.8035	-0.444996		-0.471346	Q99KN9;Q99KN9-2;Q5SUH6;Q5SUH7	EPN4_MOUSE	Q99KN9;Q99KN9-2	Clathrin interactor 1	Clint1
15.6833	20.2419	18.9516	19.654	15.2131	15.5508	GO:0006515 protein quality control for misfolded or incompletely synthesized proteins;GO:0033619 membrane protein proteolysis;GO:0051603 proteolysis involved in protein catabolic process	ENZYME proteins:Hydrolases; Disease related genes; Enzymes; Human disease related genes:Congenital malformations:Other congenital malformations; Potential drug targets; Peptidases:Serine-type peptidases; Predicted intracellular proteins	Mitochondria (Supported)			0.307688	0.666977	1.48629		0.754763	O88696	CLPP_MOUSE	O88696	ATP-dependent Clp protease proteolytic subunit, mitochondrial	Clpp
15.1055	21.5777	21.2764	14.3303	14.5138	16.2591	GO:0046034 ATP metabolic process;GO:0009205 purine ribonucleoside triphosphate metabolic process;GO:0009144 purine nucleoside triphosphate metabolic process	Predicted intracellular proteins; Disease related genes	Mitochondria (Supported); Additional: Cytosol;Nucleoplasm			0.910664	0.282475	4.28548		1.95084	Q9JHS4;Q6P8N8	CLPX_MOUSE	Q9JHS4	ATP-dependent Clp protease ATP-binding subunit clpX-like, mitochondrial	Clpx
17.6937	18.7955	17.6593	16.2471	18.5507	16.6149	GO:0048268 clathrin coat assembly;GO:0072583 clathrin-dependent endocytosis;GO:0006898 receptor-mediated endocytosis	Transporters:Accessory Factors Involved in Transport; Predicted intracellular proteins	Endosomes;Lysosomes;Vesicles (Supported)			0.493282	0.490149	0.911927		1.1313	B1AWE0;Q6PFA2	B1AWE0_MOUSE;Q6PFA2_MOUSE	B1AWE0;Q6PFA2	Clathrin light chain	Clta
19.7521	19.5638	19.6078	18.3277	18.786	18.4211	GO:0072583 clathrin-dependent endocytosis;GO:0006898 receptor-mediated endocytosis;GO:0006897 endocytosis	Transporters:Accessory Factors Involved in Transport; Predicted intracellular proteins	Vesicles (Supported); Additional: Cytosol;Plasma membrane			2.76863	0.223676	1.12964	+	7.4851	Q6IRU5;F7BHJ0;Q6IRU5-2;Q6IRU5-3	CLCB_MOUSE	Q6IRU5-2	Isoform 2 of Clathrin light chain B	Cltb
24.0854	24.5926	24.4362	24.5285	24.0935	23.4551	GO:1900126 negative regulation of hyaluronan biosynthetic process;GO:0150093 amyloid-beta clearance by transcytosis;GO:1900125 regulation of hyaluronan biosynthetic process	Human disease related genes:Other diseases:Mental and behavioural disorders; Disease related genes; Cancer-related genes:Mutational cancer driver genes; Potential drug targets; Transporters:Accessory Factors Involved in Transport; Predicted intracellular proteins	Endosomes;Lysosomes (Supported); Additional: Cytosol;Mitotic spindle			0.426951	0.552385	0.345703		0.999414	Q68FD5;Q5SXR6	CLH1_MOUSE	Q68FD5	Clathrin heavy chain 1	Cltc
20.0426	20.0292	20.5915	19.8832	20.7056	20.9388	GO:1902847 regulation of neuronal signal transduction;GO:1902998 positive regulation of neurofibrillary tangle assembly;GO:1902996 regulation of neurofibrillary tangle assembly	Candidate cardiovascular disease genes; Predicted secreted proteins; Cancer-related genes:Candidate cancer biomarkers; Predicted intracellular proteins	Cytosol (Supported)			0.319125	0.653737	-0.288071		-0.778805	Q06890	CLUS_MOUSE	Q06890	Clusterin	Clu
18.7667	18.4375	18.963	19.7089	19.3452	14.866	GO:0048312 intracellular distribution of mitochondria;GO:0048311 mitochondrion distribution;GO:0051646 mitochondrion localization	Predicted intracellular proteins	Vesicles (Approved); Additional: Nucleoli fibrillar center			0.182326	0.799367	0.748995		0.478668	A0A0R4J140;Z4YLI8	A0A0R4J140_MOUSE;Z4YLI8_MOUSE	A0A0R4J140;Z4YLI8	Clustered mitochondria protein homolog	Cluh
21.6453	21.9707	21.8764	21.0691	20.6276	20.417	GO:0106064 regulation of cobalamin metabolic process;GO:0106121 positive regulation of cobalamin metabolic process;GO:1901403 positive regulation of tetrapyrrole metabolic process	ENZYME proteins:Lyases; ENZYME proteins:Hydrolases; Enzymes; ENZYME proteins:Transferases; Predicted intracellular proteins				2.1968	0.182182	1.12626	+	5.23631	Q8R4N0	CLYBL_MOUSE	Q8R4N0	Citramalyl-CoA lyase, mitochondrial	Clybl
18.6903	19.7715	20.8727	21.9061	21.2361	21.5592	GO:0140447 cytokine precursor processing;GO:0034769 basement membrane disassembly;GO:0002003 angiotensin maturation	ENZYME proteins:Hydrolases; Enzymes; Peptidases:Serine-type peptidases; Predicted secreted proteins; Predicted intracellular proteins	Cytoplasmic bodies (Supported); Additional: Cytosol			1.27335	0.208702	-1.78895		-2.71448	P21844;A4QPC5	CMA1_MOUSE	P21844	Chymase	Cma1
18.4046	18.4815	18.9854	17.8113	18.8018	17.7923	GO:0006054 N-acetylneuraminate metabolic process;GO:0006040 amino sugar metabolic process;GO:0043603 amide metabolic process	Enzymes; ENZYME proteins:Transferases; Predicted intracellular proteins	Cytosol (Uncertain); Additional: Nucleoli			0.572284	0.435962	0.488664		1.2863	Q99KK2;A0A0R4J0B4;Q99KK2-2	NEUA_MOUSE	Q99KK2	N-acylneuraminate cytidylyltransferase	Cmas
19.586	18.6903	19.5432	18.4293	19.3452	18.6697	GO:0006805 xenobiotic metabolic process;GO:0071466 cellular response to xenobiotic stimulus;GO:0009410 response to xenobiotic stimulus	Predicted intracellular proteins				0.500354	0.483898	0.458452		1.14525	Q8R1G2;A0A2I3BPJ4;E0CXH4	CMBL_MOUSE	Q8R1G2	Carboxymethylenebutenolidase homolog	Cmbl
21.343	20.5823	20.7634	20.4775	20.5451	20.5261	GO:0046704 CDP metabolic process;GO:0046705 CDP biosynthetic process;GO:0006225 UDP biosynthetic process	Enzymes; ENZYME proteins:Transferases; Predicted intracellular proteins	Nucleoplasm (Supported)			0.758807	0.340088	0.380006		1.65014	A0A0R4J093;Q9DBP5	KCY_MOUSE	Q9DBP5	UMP-CMP kinase	Cmpk1
17.0102	14.5746	14.9385	12.9244	16.3228	15.2985	GO:0071919 G-quadruplex DNA formation;GO:2000767 positive regulation of cytoplasmic translation;GO:2000765 regulation of cytoplasmic translation	Human disease related genes:Musculoskeletal diseases:Muscular diseases; Predicted intracellular proteins; Cancer-related genes; Disease related genes	Nucleoplasm (Approved); Additional: Cytosol			0.201632	0.775644	0.659179		0.523026	P53996;P53996-2;P53996-3;A0A0N4SVS6	CNBP_MOUSE	P53996;P53996-2;P53996-3	CCHC-type zinc finger nucleic acid binding protein	Cnbp
20.4067	19.29	19.6276	20.1079	20.1332	20.3645	GO:0006508 proteolysis;GO:0019538 protein metabolic process;GO:1901564 organonitrogen compound metabolic process	Peptidases:Metallopeptidases; Enzymes; ENZYME proteins:Hydrolases; Predicted intracellular proteins	Cytosol;Nucleoplasm (Enhanced)			0.555836	0.445711	-0.427147		-1.25416	Q9D1A2	CNDP2_MOUSE	Q9D1A2	Cytosolic non-specific dipeptidase	Cndp2
15.7312	17.6593	17.8113	18.5088	18.6276	18.7073	GO:1905522 negative regulation of macrophage migration;GO:0050765 negative regulation of phagocytosis;GO:1905517 macrophage migration	Predicted intracellular proteins	Cytosol (Approved); Additional: Actin filaments;Nucleoplasm			1.08254	0.238571	-1.54729		-2.30273	Q08093	CNN2_MOUSE	Q08093	Calponin-2	Cnn2
16.734	17.0638	17.392	16.5462	17.0319	15.9635	GO:0010606 positive regulation of cytoplasmic mRNA processing body assembly;GO:0010603 regulation of cytoplasmic mRNA processing body assembly;GO:0048387 negative regulation of retinoic acid receptor signaling pathway	Human disease related genes:Congenital malformations:Congenital malformations of the nervous system; Predicted intracellular proteins; Disease related genes	Cytosol (Uncertain)			0.689761	0.370278	0.5494		1.51525	Q6ZQ08;Q6ZQ08-2;Q6ZQ08-4;A0A1D5RMD8;A0A1D5RMJ8;B7ZWL1	CNOT1_MOUSE	Q6ZQ08;Q6ZQ08-2;Q6ZQ08-4	CCR4-NOT transcription complex subunit 1	Cnot1
18.2558	17.0211	16.3819	15.3895	15.8484	16.936	GO:0009214 cyclic nucleotide catabolic process;GO:0009187 cyclic nucleotide metabolic process;GO:0021762 substantia nigra development	Enzymes; ENZYME proteins:Hydrolases; Predicted intracellular proteins	Plasma membrane (Supported)			0.744544	0.344729	1.16162		1.62222	P16330;P16330-2	CN37_MOUSE	P16330;P16330-2	2',3'-cyclic-nucleotide 3'-phosphodiesterase	Cnp
16.9882	17.9937	19.0372	14.6042	14.0112	16.1534	GO:1905599 positive regulation of low-density lipoprotein receptor activity;GO:0010988 regulation of low-density lipoprotein particle clearance;GO:0010984 regulation of lipoprotein particle clearance	Predicted intracellular proteins	Cytosol (Supported)			1.62038	0.179717	3.08342	+	3.54214	Q9QXT0	CNPY2_MOUSE	Q9QXT0	Protein canopy homolog 2	Cnpy2
21.7995	20.7389	21.1642	22.1143	22.0625	23.0139	GO:0032289 central nervous system myelin formation;GO:0032288 myelin assembly;GO:0022010 central nervous system myelination	Human disease related genes:Musculoskeletal diseases:Muscular diseases; Predicted intracellular proteins; Disease related genes				1.251	0.209706	-1.16269		-2.66488	P12960	CNTN1_MOUSE	P12960	Contactin-1	Cntn1
19.1655	19.1053	18.7923	15.9219	14.6312	17.3581	GO:0070131 positive regulation of mitochondrial translation;GO:0033617 mitochondrial cytochrome c oxidase assembly;GO:0070129 regulation of mitochondrial translation	Disease related genes	Mitochondria (Enhanced)			1.73095	0.172696	3.05065	+	3.83238	Q9D2R6;E9Q6W2	COA3_MOUSE	Q9D2R6	Cytochrome c oxidase assembly factor 3 homolog, mitochondrial	Coa3
19.4293	19.6558	19.3983	19.3277	18.6731	18.0211	GO:0015937 coenzyme A biosynthetic process;GO:0015936 coenzyme A metabolic process;GO:0033866 nucleoside bisphosphate biosynthetic process	Disease related genes; Enzymes; ENZYME proteins:Transferases; Potential drug targets; Human disease related genes:Nervous system diseases:Neurodegenerative diseases; Predicted intracellular proteins				0.997417	0.255758	0.820493		2.12656	Q9DBL7	COASY_MOUSE	Q9DBL7	Bifunctional coenzyme A synthase	Coasy
15.8337	16.5296	16.2061	15.4201	15.2879	16.7929		Predicted intracellular proteins	Cell Junctions (Approved)			0.273965	0.703153	0.356128		0.682934	Q3UMF0;Q3UMF0-2;Q3UMF0-3;Q3UMF0-4;B1AZ14;B1AZ15;B1AZ26	COBL1_MOUSE	Q3UMF0;Q3UMF0-2;Q3UMF0-3;Q3UMF0-4	Cordon-bleu protein-like 1	Cobll1
15.5414	18.2042	18.2419	14.3971	15.7621	15.4665	GO:0000301 retrograde transport, vesicle recycling within Golgi;GO:0006891 intra-Golgi vesicle-mediated transport;GO:0007030 Golgi organization	Human disease related genes:Congenital disorders of metabolism:Congenital disorders of glycan/glycoprotein metabolism; Predicted intracellular proteins; Disease related genes				1.0098	0.256629	2.12059		2.15195	Q9Z160	COG1_MOUSE	Q9Z160	Conserved oligomeric Golgi complex subunit 1	Cog1
16.2885	18.0847	18.0899	15.8272	18.3962	16.4514	GO:0000301 retrograde transport, vesicle recycling within Golgi;GO:0006891 intra-Golgi vesicle-mediated transport;GO:0006890 retrograde vesicle-mediated transport, Golgi to endoplasmic reticulum	Predicted intracellular proteins	Golgi apparatus;Plasma membrane (Supported); Additional: Cytosol;Nucleoplasm			0.240036	0.738682	0.596095		0.60904	E9QL65	E9QL65_MOUSE	E9QL65	Conserved oligomeric Golgi complex subunit 3	Cog3
15.6359	15.7731	15.3478	16.5153	14.9645	16.0002	GO:0048213 Golgi vesicle prefusion complex stabilization;GO:0000301 retrograde transport, vesicle recycling within Golgi;GO:0006891 intra-Golgi vesicle-mediated transport	Predicted intracellular proteins; Human disease related genes:Congenital disorders of metabolism:Congenital disorders of glycan/glycoprotein metabolism	Golgi apparatus (Approved); Additional: Vesicles			0.195806	0.783087	-0.241056		-0.509724	Q8R1U1;G3UWH9;Q7TSQ9	COG4_MOUSE	Q8R1U1	Conserved oligomeric Golgi complex subunit 4	Cog4
18.1704	18.3709	17.7406	16.5995	15.58	14.8395	GO:0000301 retrograde transport, vesicle recycling within Golgi;GO:0006891 intra-Golgi vesicle-mediated transport;GO:0007030 Golgi organization	Human disease related genes:Congenital disorders of metabolism:Congenital disorders of glycan/glycoprotein metabolism; Predicted intracellular proteins; Disease related genes	Golgi apparatus;Nuclear speckles (Approved)			1.95177	0.177723	2.42096	+	4.45834	Q8R3I3;A0A0R4J0L5;Q8BRB0	COG6_MOUSE	Q8R3I3	Conserved oligomeric Golgi complex subunit 6	Cog6
18.6903	17.2877	17.4252	19.0506	18.8636	19.2489	GO:0035989 tendon development;GO:0050910 detection of mechanical stimulus involved in sensory perception of sound;GO:0001502 cartilage condensation	Disease related genes; Human disease related genes:Congenital malformations:Other congenital malformations; Human disease related genes:Congenital malformations:Congenital malformations of the musculoskeletal system; Cancer-related genes:Candidate cancer biomarkers; Predicted secreted proteins; Predicted intracellular proteins; Human disease related genes:Nervous system diseases:Eye disease	Endoplasmic reticulum (Supported)			1.27779	0.207653	-1.25329		-2.72438	Q61245;E9PVT8;Q61245-2	COBA1_MOUSE	Q61245;Q61245-2	Collagen alpha-1(XI) chain	Col11a1
19.9459	19.4375	19.2741	19.6628	19.9742	20.417	GO:0035987 endodermal cell differentiation;GO:0001706 endoderm formation;GO:0030199 collagen fibril organization	Human disease related genes:Musculoskeletal diseases:Muscular diseases; Disease related genes; Predicted secreted proteins; Predicted intracellular proteins; Human disease related genes:Congenital malformations:Congenital malformations of skin	Vesicles (Approved); Additional: Cytosol			0.71374	0.359595	-0.465484		-1.56202	Q60847;Q60847-2;Q60847-5;E9PX70	COCA1_MOUSE	Q60847;Q60847-2;Q60847-5	Collagen alpha-1(XII) chain	Col12a1
17.4576	16.3391	16.5775	14.8353	18.3056	19.3145	GO:0030199 collagen fibril organization;GO:0030198 extracellular matrix organization;GO:0043062 extracellular structure organization	Predicted secreted proteins; Human disease related genes:Congenital malformations:Congenital malformations of skin; Predicted intracellular proteins	Vesicles (Approved)			0.189837	0.791032	-0.693716		-0.496022	Q80X19;B7ZNH7;K3W4R4;Q80X19-2	COEA1_MOUSE	Q80X19;Q80X19-2	Collagen alpha-1(XIV) chain	Col14a1
20.417	21.2821	20.6714	20.3538	20.5069	20.9882	GO:0030198 extracellular matrix organization;GO:0043062 extracellular structure organization;GO:0045229 external encapsulating structure organization	Predicted secreted proteins	Endoplasmic reticulum (Approved)			0.210593	0.76495	0.173882		0.543347	O35206;A2AJY2;A2AJY5;A2AJY7	COFA1_MOUSE	O35206	Collagen alpha-1(XV) chain	Col15a1
19.1028	17.7667	17.9373	18.7699	18.1801	18.6903	GO:0030903 notochord development;GO:0030199 collagen fibril organization;GO:0007601 visual perception	Disease related genes; Human disease related genes:Congenital malformations:Congenital malformations of eye; Cancer-related genes:Mutational cancer driver genes; Predicted secreted proteins; Cancer-related genes:Candidate cancer biomarkers; Predicted intracellular proteins; Human disease related genes:Nervous system diseases:Eye disease	Golgi apparatus (Approved)			0.23854	0.73911	-0.277843		-0.605739	P39061;E9QPX1;P39061-1;P39061-2	COIA1_MOUSE	P39061;P39061-1;P39061-2	Collagen alpha-1(XVIII) chain	Col18a1
23.3778	22.0756	22.3156	23.5165	23.5522	24.019	GO:0071306 cellular response to vitamin E;GO:1902618 cellular response to fluoride;GO:1902617 response to fluoride	Human disease related genes:Musculoskeletal diseases:Skeletal diseases; Disease related genes; Human disease related genes:Congenital malformations:Congenital malformations of the musculoskeletal system; Cancer-related genes:Candidate cancer biomarkers; Predicted secreted proteins; Predicted intracellular proteins; FDA approved drug targets:Biotech drugs; Human disease related genes:Congenital ma…	Endoplasmic reticulum (Approved); Additional: Vesicles			1.20451	0.220725	-1.10622		-2.56293	P11087;P11087-2	CO1A1_MOUSE	P11087;P11087-2	Collagen alpha-1(I) chain	Col1a1
22.3211	21.2243	21.502	22.2036	22.3857	22.8783	GO:0070208 protein heterotrimerization;GO:0043589 skin morphogenesis;GO:0070206 protein trimerization	Human disease related genes:Musculoskeletal diseases:Skeletal diseases; Disease related genes; Human disease related genes:Congenital malformations:Congenital malformations of the musculoskeletal system; Cancer-related genes:Candidate cancer biomarkers; Predicted secreted proteins; Human disease related genes:Congenital malformations:Congenital malformations of skin	Endoplasmic reticulum (Supported)			0.979457	0.260651	-0.806707		-2.08989	Q01149	CO1A2_MOUSE	Q01149	Collagen alpha-2(I) chain	Col1a2
20.7553	19.5107	19.7939	20.8113	20.7796	21.6409	GO:0097065 anterior head development;GO:0060174 limb bud formation;GO:0060272 embryonic skeletal joint morphogenesis	Human disease related genes:Musculoskeletal diseases:Skeletal diseases; Disease related genes; Cancer-related genes; Human disease related genes:Congenital malformations:Other congenital malformations; Human disease related genes:Nervous system diseases:Eye disease; Human disease related genes:Congenital malformations:Congenital malformations of the musculoskeletal system; Predicted secreted prot…	Nucleoplasm (Approved)			1.05588	0.243805	-1.05724		-2.24711	P28481;P28481-1;P28481-2;P28481-4;P28481-5;P28481-6;P28481-7	CO2A1_MOUSE	P28481;P28481-1;P28481-2;P28481-4;P28481-5;P28481-6;P28481-7	Collagen alpha-1(II) chain	Col2a1
23.2273	20.8727	21.0821	22.1363	22.58	23.48	GO:0032905 transforming growth factor beta1 production;GO:0036022 limb joint morphogenesis;GO:0060414 aorta smooth muscle tissue morphogenesis	Disease related genes; Predicted secreted proteins; Predicted intracellular proteins; FDA approved drug targets:Biotech drugs; Human disease related genes:Congenital malformations:Congenital malformations of skin	Endoplasmic reticulum (Approved)			0.519131	0.468177	-1.00476		-1.1822	P08121;A0A087WPJ5	CO3A1_MOUSE	P08121	Collagen alpha-1(III) chain	Col3a1
16.4736	17.4415	16.2493	15.4141	15.7406	15.5789	GO:0061304 retinal blood vessel morphogenesis;GO:0038063 collagen-activated tyrosine kinase receptor signaling pathway;GO:0061299 retina vasculature morphogenesis in camera-type eye	Disease related genes; Human disease related genes:Congenital malformations:Congenital malformations of the nervous system; Predicted secreted proteins; Human disease related genes:Cardiovascular diseases:Vascular diseases; Human disease related genes:Congenital malformations:Congenital malformations of the circulatory system; Predicted intracellular proteins				1.41035	0.194117	1.14362	+	3.02756	P02463;A0A1B0GRC0;A0A1B0GSI7	CO4A1_MOUSE	P02463	Collagen alpha-1(IV) chain	Col4a1
19.3878	19.661	19.4496	17.8906	18.0899	17.7796	GO:0038063 collagen-activated tyrosine kinase receptor signaling pathway;GO:0038065 collagen-activated signaling pathway;GO:0035987 endodermal cell differentiation	Disease related genes; Human disease related genes:Congenital malformations:Congenital malformations of the nervous system; Predicted secreted proteins; Cancer-related genes:Candidate cancer biomarkers; Human disease related genes:Cardiovascular diseases:Vascular diseases; Predicted intracellular proteins	Vesicles (Supported)			3.67624	0.16	1.57947	+	12.8609	P08122	CO4A2_MOUSE	P08122	Collagen alpha-2(IV) chain	Col4a2
18.4496	15.6579	16.0847	17.7207	18.4129	18.9798	GO:0045112 integrin biosynthetic process;GO:1903225 negative regulation of endodermal cell differentiation;GO:0035989 tendon development	Disease related genes; Predicted secreted proteins; Predicted intracellular proteins; Human disease related genes:Congenital malformations:Congenital malformations of skin; Cancer-related genes:Mutated cancer genes	Vesicles (Approved)			0.805749	0.3181	-1.64038		-1.74236	O88207;A3KGE7	CO5A1_MOUSE	O88207	Collagen alpha-1(V) chain	Col5a1
22.6822	21.3752	21.7876	23.002	22.6006	23.155	GO:0035987 endodermal cell differentiation;GO:0001706 endoderm formation;GO:0007492 endoderm development	Human disease related genes:Musculoskeletal diseases:Muscular diseases; Human disease related genes:Musculoskeletal diseases:Skeletal diseases; Disease related genes; Predicted secreted proteins; Cancer-related genes:Candidate cancer biomarkers	Cytosol (Approved)			1.0876	0.237069	-0.970879		-2.31333	Q04857	CO6A1_MOUSE	Q04857	Collagen alpha-1(VI) chain	Col6a1
19.9258	19.6293	20.3211	21.1079	20.9812	20.9459	GO:0009749 response to glucose;GO:0009746 response to hexose;GO:0034284 response to monosaccharide	Predicted secreted proteins; Human disease related genes:Musculoskeletal diseases:Muscular diseases; Predicted intracellular proteins; Disease related genes	Cytosol (Approved); Additional: Plasma membrane			2.15693	0.186205	-1.05292	+	-5.10312	Q02788	CO6A2_MOUSE	Q02788	Collagen alpha-2(VI) chain	Col6a2
21.5961	20.9742	20.8269	22.3725	21.7056	22.6886	GO:0010466 negative regulation of peptidase activity;GO:0007517 muscle organ development;GO:0045861 negative regulation of proteolysis	Human disease related genes:Musculoskeletal diseases:Muscular diseases; Disease related genes; Human disease related genes:Nervous system diseases:Other nervous and sensory system diseases; Predicted secreted proteins; Predicted intracellular proteins	Endoplasmic reticulum (Approved); Additional: Vesicles			1.40163	0.192749	-1.12318	+	-3.00714	E9PWQ3;J3QQ16;A0A087WS16;D3YWD1	E9PWQ3_MOUSE	E9PWQ3	Collagen, type VI, alpha 3	Col6a3
20.1946	18.8576	19.0873	19.778	21.3045	20.6886	GO:0030198 extracellular matrix organization;GO:0043062 extracellular structure organization;GO:0045229 external encapsulating structure organization	Human disease related genes:Congenital malformations:Other congenital malformations; Predicted secreted proteins; Human disease related genes:Congenital malformations:Congenital malformations of the musculoskeletal system; Disease related genes				0.934255	0.274046	-1.21053		-1.99828	Q05722;G3X995	CO9A1_MOUSE	Q05722	Collagen alpha-1(IX) chain	Col9a1
20.3857	19.7406	19.9882	21.2125	20.5823	21.4375	GO:0001867 complement activation, lectin pathway;GO:1903028 positive regulation of opsonization;GO:1903027 regulation of opsonization	Human disease related genes:Congenital malformations:Other congenital malformations; Predicted secreted proteins; Disease related genes				1.51293	0.190545	-1.03928	+	-3.27325	Q8CF98	COL10_MOUSE	Q8CF98	Collectin-10	Colec10
18.2419	18.7828	18.734	18.1357	17.7923	17.8906	GO:1904028 positive regulation of collagen fibril organization;GO:1904026 regulation of collagen fibril organization;GO:1903055 positive regulation of extracellular matrix organization	Disease related genes; Enzymes; ENZYME proteins:Transferases; Potential drug targets; Human disease related genes:Cardiovascular diseases:Vascular diseases; Predicted intracellular proteins	Vesicles (Approved)			1.49225	0.191163	0.646669		3.22289	Q8K297	GT251_MOUSE	Q8K297	Procollagen galactosyltransferase 1	Colgalt1
18.185	16.6874	17.8787	17.4972	17.7207	15.7496		Predicted intracellular proteins	Vesicles (Uncertain)			0.314705	0.659798	0.594546		0.769533	Q8BXC6;G3X955	COMD2_MOUSE	Q8BXC6	COMM domain-containing protein 2	Commd2
18.6096	18.7005	19.197	14.9646	19.4375	18.4375	GO:0006814 sodium ion transport;GO:0030001 metal ion transport;GO:0006812 monoatomic cation transport	Predicted intracellular proteins				0.3748	0.599964	1.22253		0.893916	Q63829	COMD3_MOUSE	Q63829	COMM domain-containing protein 3	Commd3
17.8906	17.6382	17.5507	14.9516	16.6096	16.8846		Predicted intracellular proteins	Cytosol (Supported); Additional: Plasma membrane;Vesicles			1.18589	0.223263	1.54456		2.52256	Q9CQ02;A0A1L1SVC7	COMD4_MOUSE	Q9CQ02	COMM domain-containing protein 4	Commd4
19.3516	18.9826	19.3473	17.8787	18.4775	17.3147	GO:0032088 negative regulation of NF-kappaB transcription factor activity;GO:0043433 negative regulation of DNA-binding transcription factor activity;GO:0051090 regulation of DNA-binding transcription factor activity	Predicted intracellular proteins				1.69688	0.176168	1.33689	+	3.74142	Q3V4B5;B7ZNP3	COMD6_MOUSE	Q3V4B5	COMM domain-containing protein 6	Commd6
23.0139	21.9707	22.4923	23.417	23.6649	24.1015	GO:1990079 cartilage homeostasis;GO:0035989 tendon development;GO:1902732 positive regulation of chondrocyte proliferation	Predicted secreted proteins; Human disease related genes:Congenital malformations:Congenital malformations of the musculoskeletal system; Predicted intracellular proteins; Disease related genes	Golgi apparatus (Approved)			1.57104	0.187092	-1.2355	+	-3.41712	Q9R0G6	COMP_MOUSE	Q9R0G6	Cartilage oligomeric matrix protein	Comp
21.0691	20.5261	20.7307	20.8191	20.7553	20.343	GO:0016036 cellular response to phosphate starvation;GO:0019614 catechol-containing compound catabolic process;GO:0042420 dopamine catabolic process	Human disease related genes:Other diseases:Mental and behavioural disorders; Disease related genes; Enzymes; ENZYME proteins:Transferases; Predicted intracellular proteins; FDA approved drug targets:Small molecule drugs	Vesicles (Enhanced); Additional: Endoplasmic reticulum			0.247666	0.730692	0.136147		0.625815	O88587;O88587-2	COMT_MOUSE	O88587;O88587-2	Catechol O-methyltransferase	Comt
16.2004	17.4334	16.8484	16.8361	15.0735	14.9158	GO:0032259 methylation;GO:0008152 metabolic process;GO:0008150 biological_process	Predicted intracellular proteins	Golgi apparatus (Approved); Additional: Cytosol;Plasma membrane			0.791392	0.3244	1.2189		1.7141	Q8BIG7;H3BJ37	CMTD1_MOUSE	Q8BIG7	Catechol O-methyltransferase domain-containing protein 1	Comtd1
22.1206	22.002	21.9134	21.4375	21.5356	20.895	GO:0030157 pancreatic juice secretion;GO:0032941 secretion by tissue;GO:0006891 intra-Golgi vesicle-mediated transport	Predicted secreted proteins; Predicted intracellular proteins; Disease related genes	Cytosol;Nucleoplasm (Approved); Additional: Golgi apparatus			1.59339	0.181541	0.722613		3.47341	Q8CIE6;F8WHL2	COPA_MOUSE	Q8CIE6	Coatomer subunit alpha	Copa
21.8034	22.0723	21.8987	21.8307	21.6364	20.8191	GO:0006891 intra-Golgi vesicle-mediated transport;GO:0006888 endoplasmic reticulum to Golgi vesicle-mediated transport;GO:0048193 Golgi vesicle transport	Predicted intracellular proteins	Cytosol;Golgi apparatus;Vesicles (Enhanced)			0.708213	0.361338	0.496073		1.55124	Q9JIF7	COPB_MOUSE	Q9JIF7	Coatomer subunit beta	Copb1
21.2125	21.1946	21.1765	20.4576	20.8269	20.0951	GO:0006891 intra-Golgi vesicle-mediated transport;GO:1901998 toxin transport;GO:0006890 retrograde vesicle-mediated transport, Golgi to endoplasmic reticulum	Human disease related genes:Congenital malformations:Congenital malformations of the nervous system; Predicted intracellular proteins; Disease related genes	Endoplasmic reticulum (Approved); Additional: Golgi apparatus			1.59338	0.181009	0.734669		3.4734	O55029	COPB2_MOUSE	O55029	Coatomer subunit beta'	Copb2
20.6714	20.8269	20.68	20.9672	20.6006	15.614	GO:0099612 protein localization to axon;GO:0006891 intra-Golgi vesicle-mediated transport;GO:0006890 retrograde vesicle-mediated transport, Golgi to endoplasmic reticulum	Predicted intracellular proteins	Golgi apparatus (Enhanced)			0.409459	0.567228	1.66553		0.964239	O89079;F6XIG5	COPE_MOUSE	O89079	Coatomer subunit epsilon	Cope
16.2823	18.4854	18.5318	18.1307	18.0319	16.386	GO:0051683 establishment of Golgi localization;GO:0051645 Golgi localization;GO:0006891 intra-Golgi vesicle-mediated transport	Predicted intracellular proteins	Golgi apparatus (Supported); Additional: Cytosol;Nucleoplasm			0.0959362	0.893089	0.250329		0.268218	Q9QXK3;Q9QZE5;Q9QXK3-3;Q9QXK3-4	COPG1_MOUSE;COPG2_MOUSE	Q9QXK3;Q9QXK3-4;Q9QZE5	Coatomer subunit gamma-2	Copg1
19.1777	19.0847	19.0664	18.6096	19.3189	16.2493	GO:0006891 intra-Golgi vesicle-mediated transport;GO:0006890 retrograde vesicle-mediated transport, Golgi to endoplasmic reticulum;GO:0072384 organelle transport along microtubule	Predicted intracellular proteins				0.493228	0.489515	1.05033		1.1312	Q9QXK3;Q9QXK3-3;Q9QXK3-4	COPG2_MOUSE	Q9QXK3;Q9QXK3-4	Coatomer subunit gamma-2	Copg2
20.4067	19.4354	20.3538	20.0292	20.2419	19.9601	GO:0001834 trophectodermal cell proliferation;GO:0000338 protein deneddylation;GO:0001833 inner cell mass cell proliferation	Predicted intracellular proteins	Vesicles (Supported); Additional: Cytokinetic bridge			0.0119114	0.985551	-0.0117811		-0.0360823	P61202;P61202-2;A2AQE4	CSN2_MOUSE	P61202;P61202-2	COP9 signalosome complex subunit 2	Cops2
20.3962	19.4004	20.2989	20.2419	20.5069	19.5451	GO:1902162 regulation of DNA damage response, signal transduction by p53 class mediator resulting in transcription of p21 class mediator;GO:0000338 protein deneddylation;GO:2000434 regulation of protein neddylation	Predicted intracellular proteins	Nucleoplasm (Supported); Additional: Cytosol			0.0532531	0.945351	-0.0661017		-0.154632	O88543;F6YCA7	CSN3_MOUSE	O88543	COP9 signalosome complex subunit 3	Cops3
21.7056	20.9024	21.2764	21.2707	21.6628	21.1946	GO:0000338 protein deneddylation;GO:2000434 regulation of protein neddylation;GO:0045116 protein neddylation	Predicted intracellular proteins	Nuclear speckles (Supported)			0.107148	0.877938	-0.0812257		-0.296843	O88544	CSN4_MOUSE	O88544	COP9 signalosome complex subunit 4	Cops4
20.4476	19.5489	20.4067	20.0951	20.5451	20.0691	GO:1990182 exosomal secretion;GO:0097734 extracellular exosome biogenesis;GO:0140112 extracellular vesicle biogenesis	Peptidases:Metallopeptidases; Enzymes; Predicted intracellular proteins	Nucleoplasm (Enhanced)			0.111593	0.871013	-0.102046		-0.30807	O35864	CSN5_MOUSE	O35864	COP9 signalosome complex subunit 5	Cops5
19.1605	18.92	19.4913	18.3321	19.6558	18.5545	GO:0000338 protein deneddylation;GO:2000434 regulation of protein neddylation;GO:0045116 protein neddylation	Peptidases:Metallopeptidases; Enzymes; Predicted intracellular proteins	Nucleoplasm (Supported)			0.3184	0.654957	0.343147		0.777286	O88545;D3Z0F5	CSN6_MOUSE	O88545	COP9 signalosome complex subunit 6	Cops6
18.1752	17.5049	17.1655	15.5796	17.4815	16.4164	GO:0010387 COP9 signalosome assembly;GO:0000338 protein deneddylation;GO:2000434 regulation of protein neddylation	Predicted intracellular proteins	Nucleoplasm (Supported); Additional: Cytosol			0.832785	0.306418	1.12271		1.79574	Q9CZ04;D3Z440;D3YVI6;D3Z0S0;Q9CZ04-2	CSN7A_MOUSE	Q9CZ04;Q9CZ04-2	COP9 signalosome complex subunit 7a	Cops7a
19.7907	19.1206	19.0717	18.562	19.4232	19.6971	GO:0010387 COP9 signalosome assembly;GO:0000338 protein deneddylation;GO:0007250 activation of NF-kappaB-inducing kinase activity	Predicted intracellular proteins	Nucleoplasm (Supported); Additional: Cytosol			0.0860691	0.906971	0.100266		0.242636	Q8VBV7	CSN8_MOUSE	Q8VBV7	COP9 signalosome complex subunit 8	Cops8
14.6463	15.5657	16.624	15.4799	15.6096	16.021	GO:0006744 ubiqui biosynthetic process;GO:1901663 qui biosynthetic process;GO:0006743 ubiqui metabolic process	Predicted intracellular proteins	Cytosol (Approved); Additional: Endoplasmic reticulum;Golgi apparatus			0.0530332	0.945655	-0.0915254		-0.154026	A0A1W2P7G5;A0A1W2P7J1;E9Q3H6	A0A1W2P7G5_MOUSE;A0A1W2P7J1_MOUSE;E9Q3H6_MOUSE	A0A1W2P7G5;A0A1W2P7J1;E9Q3H6	Coenzyme Q10A	Coq10a
19.6132	20.6886	20.2535	20.0951	19.1002	15.8194	GO:0010795 regulation of ubiqui biosynthetic process;GO:0006744 ubiqui biosynthetic process;GO:1901663 qui biosynthetic process	Enzymes; ENZYME proteins:Transferases; Predicted intracellular proteins	Nucleoplasm (Approved); Additional: Mitochondria			0.62532	0.40157	1.84689		1.38972	Q8BMS4	COQ3_MOUSE	Q8BMS4	Ubiquinone biosynthesis O-methyltransferase, mitochondrial	Coq3
24.2096	21.7013	21.9098	22.9548	16.9025	15.0191	GO:0006744 ubiqui biosynthetic process;GO:1901663 qui biosynthetic process;GO:0006743 ubiqui metabolic process	Enzymes; ENZYME proteins:Transferases; Human disease related genes:Nervous system diseases:Neurodegenerative diseases; Predicted intracellular proteins	Nucleoli (Uncertain); Additional: Mitochondria			0.788641	0.32432	4.31475		1.70869	Q9CXI0	COQ5_MOUSE	Q9CXI0	2-methoxy-6-polyprenyl-1,4-benzoquinol methylase, mitochondrial	Coq5
18.5805	19.6006	19.615	19.7005	16.532	15.1658	GO:0006744 ubiqui biosynthetic process;GO:1901663 qui biosynthetic process;GO:0006743 ubiqui metabolic process	Predicted intracellular proteins; Human disease related genes:Nervous system diseases:Neurodegenerative diseases; Disease related genes				0.701745	0.362237	2.13261		1.53862	Q8R1S0;D3YW66	COQ6_MOUSE	Q8R1S0	Ubiquinone biosynthesis monooxygenase COQ6, mitochondrial	Coq6
15.7878	17.0211	17.4815	18.0265	16.4783	15.9232	GO:0006744 ubiqui biosynthetic process;GO:1901663 qui biosynthetic process;GO:0006743 ubiqui metabolic process	Disease related genes; Enzymes; Potential drug targets; Human disease related genes:Nervous system diseases:Neurodegenerative diseases; Predicted intracellular proteins; ENZYME proteins:Oxidoreductases	Plasma membrane (Approved); Additional: Nucleoplasm			0.0189124	0.978723	-0.0458975		-0.0568553	P97478;A0A140LIF0;Q3TYT1	COQ7_MOUSE	P97478	5-demethoxyubiquinone hydroxylase, mitochondrial	Coq7
19.9601	21.0821	21.2361	20.9672	19.0184	19.3056	GO:0006744 ubiqui biosynthetic process;GO:1901663 qui biosynthetic process;GO:0006743 ubiqui metabolic process	Kinases:Atypical kinases; Disease related genes; Enzymes; Potential drug targets; Human disease related genes:Nervous system diseases:Neurodegenerative diseases; Predicted intracellular proteins	Mitochondria (Supported)			0.613596	0.408003	0.995723		1.36688	Q60936;Q60936-2;A0A0A6YXI0;F7B1B6	COQ8A_MOUSE	Q60936	Atypical kinase COQ8A, mitochondrial	Coq8a
21.3211	22.1976	21.9707	21.2066	20.0156	19.4893	GO:0006744 ubiqui biosynthetic process;GO:1901663 qui biosynthetic process;GO:0006743 ubiqui metabolic process	Predicted intracellular proteins; Human disease related genes:Nervous system diseases:Neurodegenerative diseases; Disease related genes	Cytosol;Mitochondria (Approved)			1.30489	0.202748	1.59263	+	2.78514	Q8K1Z0;F6SFF5	COQ9_MOUSE	Q8K1Z0	Ubiquinone biosynthesis protein COQ9, mitochondrial	Coq9
21.5069	21.5592	21.7223	22.2764	22.4298	22.8783	GO:0032796 uropod organization;GO:0061502 early endosome to recycling endosome transport;GO:0072679 thymocyte migration	Human disease related genes:Immune system diseases:Primary immunodeficiency; Predicted intracellular proteins; Disease related genes	Cytosol (Approved)			2.08117	0.178517	-0.932039		-4.85735	O89053;G3UYK8	COR1A_MOUSE	O89053	Coronin-1A	Coro1a
21.2535	21.1395	21.265	21.1269	21.0224	20.6006	GO:0090135 actin filament branching;GO:1902463 protein localization to cell leading edge;GO:0071672 negative regulation of smooth muscle cell chemotaxis	Predicted intracellular proteins	Cytosol;Plasma membrane (Supported)			0.847867	0.302769	0.302671		1.82561	Q9WUM3;A0A494B9Y4;A0A494BAI1;D3YUG6	COR1B_MOUSE	Q9WUM3	Coronin-1B	Coro1b
20.2877	19.2809	19.5451	20.8034	20.1457	20.6006	GO:0097750 endosome membrane tubulation;GO:0140285 endosome fission;GO:0097749 membrane tubulation	Predicted intracellular proteins				1.06396	0.241951	-0.811984		-2.26391	Q9WUM4;E9PVJ1;E9PX03;E9PZJ0	COR1C_MOUSE	Q9WUM4	Coronin-1C	Coro1c
17.6453	18.1104	17.5204	17.8113	18.3408	17.0319	GO:0035332 positive regulation of hippo signaling;GO:0006895 Golgi to endosome transport;GO:0035330 regulation of hippo signaling	Predicted intracellular proteins				0.0244357	0.972606	0.0307026		0.07303	Q9D2V7;E9PYU1;G3X9L5	CORO7_MOUSE	Q9D2V7	Coronin-7	Coro7
22.2679	21.1457	21.4221	22.3101	22.5045	22.9423	GO:0050832 defense response to fungus;GO:0009620 response to fungus;GO:0030833 regulation of actin filament polymerization	Predicted intracellular proteins	Cytosol (Supported)			1.1863	0.223471	-0.973734		-2.52344	Q9CQI6	COTL1_MOUSE	Q9CQI6	Coactosin-like protein	Cotl1
15.9316	15.7393	15.2732	15.997	14.4226	16.9126	GO:1904734 positive regulation of electron transfer activity;GO:1904960 positive regulation of cytochrome-c oxidase activity;GO:1904959 regulation of cytochrome-c oxidase activity	Cancer-related genes:Candidate cancer biomarkers; Predicted intracellular proteins	Mitochondria (Supported)			0.0595266	0.938297	-0.129383		-0.171831	P56394	COX17_MOUSE	P56394	Cytochrome c oxidase copper chaperone	Cox17
14.415	16.624	17.4334	15.0538	15.4919	16.7528	GO:0033617 mitochondrial cytochrome c oxidase assembly;GO:0008535 respiratory chain complex IV assembly;GO:0017004 cytochrome complex assembly	Human disease related genes:Congenital disorders of metabolism:Mitochondrial diseases; Disease related genes	Mitochondria (Enhanced)			0.139779	0.842827	0.391298		0.377751	Q9D7J4	COX20_MOUSE	Q9D7J4	Cytochrome c oxidase assembly protein COX20, mitochondrial	Cox20
23.5983	24.6703	24.7077	24.3307	23.1658	23.0886	GO:0006123 mitochondrial electron transport, cytochrome c to oxygen;GO:0019646 aerobic electron transport chain;GO:0042773 ATP synthesis coupled electron transport	Potential drug targets; Transporters:Primary Active Transporters; Predicted intracellular proteins; Disease related genes	Mitochondria (Supported)			0.66689	0.379242	0.797073		1.47068	P19783	COX41_MOUSE	P19783	Cytochrome c oxidase subunit 4 isoform 1, mitochondrial	Cox4i1
24.9716	25.6458	25.5754	25.0526	24.0105	24.217	GO:0006123 mitochondrial electron transport, cytochrome c to oxygen;GO:0019646 aerobic electron transport chain;GO:0042773 ATP synthesis coupled electron transport	Potential drug targets; Transporters:Primary Active Transporters; Predicted intracellular proteins; Disease related genes				1.18933	0.223685	0.970917		2.52999	P12787	COX5A_MOUSE	P12787	Cytochrome c oxidase subunit 5A, mitochondrial	Cox5a
24.4362	25.6348	25.3101	25.0105	23.7995	23.417	GO:0006123 mitochondrial electron transport, cytochrome c to oxygen;GO:0007585 respiratory gaseous exchange by respiratory system;GO:0019646 aerobic electron transport chain	Transporters:Primary Active Transporters; Predicted intracellular proteins	Mitochondria (Enhanced)			0.812283	0.315005	1.05136		1.75525	P19536;Q9D881	COX5B_MOUSE	P19536	Cytochrome c oxidase subunit 5B, mitochondrial	Cox5b
21.2302	22.2535	22.9725	21.5823	20.953	20.4067	GO:0006123 mitochondrial electron transport, cytochrome c to oxygen;GO:0019646 aerobic electron transport chain;GO:0042773 ATP synthesis coupled electron transport	Human disease related genes:Nervous system diseases:Neurodegenerative diseases; Disease related genes	Mitochondria (Supported)			0.896975	0.284142	1.17138		1.92341	P43024;Q9DCW5	CX6A1_MOUSE	P43024	Cytochrome c oxidase subunit 6A1, mitochondrial	Cox6a1
22.7935	23.9043	23.7594	23.1825	21.9985	21.7013	GO:0006123 mitochondrial electron transport, cytochrome c to oxygen;GO:0021762 substantia nigra development;GO:0048857 neural nucleus development	Human disease related genes:Congenital disorders of metabolism:Mitochondrial diseases; Predicted intracellular proteins; Disease related genes	Mitochondria (Supported)			0.977706	0.260904	1.1916		2.08632	P56391	CX6B1_MOUSE	P56391	Cytochrome c oxidase subunit 6B1	Cox6b1
25.9716	27.1507	26.7895	26.574	25.5014	25.1488	GO:0006123 mitochondrial electron transport, cytochrome c to oxygen;GO:0019646 aerobic electron transport chain;GO:0042773 ATP synthesis coupled electron transport		Mitochondria (Enhanced)			0.744096	0.344306	0.895888		1.62134	Q9CPQ1	COX6C_MOUSE	Q9CPQ1	Cytochrome c oxidase subunit 6C	Cox6c
20.4375	22.9637	22.8307	22.8073	21.2933	16.7428	GO:0097250 mitochondrial respirasome assembly;GO:0002082 regulation of oxidative phosphorylation;GO:0006123 mitochondrial electron transport, cytochrome c to oxygen	Transporters:Primary Active Transporters; Predicted intracellular proteins				0.377121	0.598002	1.79614		0.898655	P56392;A0A140LIU4	CX7A1_MOUSE	P56392	Cytochrome c oxidase subunit 7A1, mitochondrial	Cox7a1
20.7715	21.3752	20.6628	20.5545	20.3752	19.4334	GO:0097250 mitochondrial respirasome assembly;GO:0002082 regulation of oxidative phosphorylation;GO:0006123 mitochondrial electron transport, cytochrome c to oxygen	Predicted intracellular proteins				0.924116	0.278844	0.815464		1.97786	P48771	CX7A2_MOUSE	P48771	Cytochrome c oxidase subunit 7A2, mitochondrial	Cox7a2
18.4854	19.9243	15.8998	19.8484	13.9855	17.9658	GO:0006123 mitochondrial electron transport, cytochrome c to oxygen;GO:0019646 aerobic electron transport chain;GO:0042773 ATP synthesis coupled electron transport	Human disease related genes:Congenital malformations:Other congenital malformations; Predicted intracellular proteins; Disease related genes				0.149016	0.836215	0.836604		0.400067	P56393	COX7B_MOUSE	P56393	Cytochrome c oxidase subunit 7B, mitochondrial	Cox7b
21.2877	22.4825	22.2332	22.0493	20.6186	21.1457	GO:0006123 mitochondrial electron transport, cytochrome c to oxygen;GO:0019646 aerobic electron transport chain;GO:0042773 ATP synthesis coupled electron transport	Transporters:Primary Active Transporters				0.588292	0.422361	0.729918		1.31755	P17665	COX7C_MOUSE	P17665	Cytochrome c oxidase subunit 7C, mitochondrial	Cox7c
23.5045	22.4726	22.8191	23.0821	23.3101	23.7895	GO:0006825 copper ion transport;GO:0006826 iron ion transport;GO:0006879 intracellular iron ion homeostasis	Disease related genes; Enzymes; Potential drug targets; Candidate cardiovascular disease genes; Transporters:Accessory Factors Involved in Transport; Predicted secreted proteins; Cancer-related genes:Candidate cancer biomarkers; Human disease related genes:Nervous system diseases:Neurodegenerative diseases; Predicted intracellular proteins; ENZYME proteins:Oxidoreductases				0.556418	0.445956	-0.461873		-1.25529	Q61147;E9PZD8;G3X8Q5;G3X9T8;G3UZ53	CERU_MOUSE	Q61147	Ceruloplasmin	Cp
18.92	20.2066	21.3321	22.5592	21.9423	21.743	GO:0002003 angiotensin maturation;GO:0002002 regulation of angiotensin levels in blood;GO:0001991 regulation of systemic arterial blood pressure by circulatory renin-angiotensin	Peptidases:Metallopeptidases; Predicted secreted proteins; Enzymes; ENZYME proteins:Hydrolases	Golgi apparatus (Approved); Additional: Nucleoplasm			1.22618	0.213368	-1.92863		-2.61024	P15089	CBPA3_MOUSE	P15089	Mast cell carboxypeptidase A	Cpa3
19.6364	18.5049	20.1457	21.1886	21.0156	21.2302	GO:0006508 proteolysis;GO:0019538 protein metabolic process;GO:1901564 organonitrogen compound metabolic process	Peptidases:Metallopeptidases; Predicted secreted proteins; Enzymes; ENZYME proteins:Hydrolases				1.60648	0.179317	-1.71579	+	-3.50665	B2RS76	B2RS76_MOUSE	B2RS76	carboxypeptidase B1 (Tissue)	Cpb1
22.7119	22.1856	22.3831	23.4298	23.5165	23.7492	GO:2000346 negative regulation of hepatocyte proliferation;GO:0003331 positive regulation of extracellular matrix constituent secretion;GO:0010757 negative regulation of plasminogen activation	ENZYME proteins:Hydrolases; Enzymes; Peptidases:Metallopeptidases; Predicted secreted proteins; FDA approved drug targets:Biotech drugs				2.4887	0.185676	-1.13833	+	-6.2994	Q9JHH6	CBPB2_MOUSE	Q9JHH6	Carboxypeptidase B2	Cpb2
19.0102	19.4815	19.2466	19.4415	18.6662	18.1507	GO:0016485 protein processing;GO:0051604 protein maturation;GO:0006518 peptide metabolic process	Peptidases:Metallopeptidases; Enzymes; ENZYME proteins:Hydrolases; Predicted intracellular proteins	Cytosol (Approved)			0.546612	0.451182	0.493272		1.2361	O89001	CBPD_MOUSE	O89001	Carboxypeptidase D	Cpd
20.3752	19.3815	20.002	21.2989	20.85	21.5165	GO:0010815 bradykinin catabolic process;GO:0043171 peptide catabolic process;GO:0051384 response to glucocorticoid	ENZYME proteins:Hydrolases; Disease related genes; Enzymes; Potential drug targets; Peptidases:Metallopeptidases; Human disease related genes:Immune system diseases:Other immune system diseases; Predicted secreted proteins; Predicted intracellular proteins				1.68912	0.174997	-1.30225	+	-3.72088	Q9JJN5	CBPN_MOUSE	Q9JJN5	Carboxypeptidase N catalytic chain	Cpn1
19.4476	18.7796	18.417	15.3004	16.8484	15.7893	GO:0050821 protein stabilization;GO:0031647 regulation of protein stability;GO:0065008 regulation of biological quality	Predicted secreted proteins				2.21554	0.183119	2.902	+	5.29985	Q9DBB9	CPN2_MOUSE	Q9DBB9	Carboxypeptidase N subunit 2	Cpn2
17.68	18.4334	18.2877	17.7273	17.9601	17.7207	GO:1903265 positive regulation of tumor necrosis factor-mediated signaling pathway;GO:1901223 negative regulation of NIK/NF-kappaB signaling;GO:0043392 negative regulation of DNA binding	Predicted intracellular proteins	Nuclear membrane;Nucleoplasm (Supported)			0.608941	0.409366	0.330995		1.35781	Q8C166;A3KGK7;B7ZCP4;B7ZCP5;B7ZCP6;B7ZCP7;B7ZCP8;E9Q806;V9GWY2;V9GX86	CPNE1_MOUSE	Q8C166	Copine-1	Cpne1
16.3115	17.2419	17.7471	17.528	15.266	17.417	GO:0038128 ERBB2 signaling pathway;GO:0038127 ERBB signaling pathway;GO:0071277 cellular response to calcium ion	Predicted intracellular proteins	Cytosol;Nucleoplasm (Supported)			0.160884	0.825545	0.363194		0.428396	Q8BT60	CPNE3_MOUSE	Q8BT60	Copine-3	Cpne3
14.7419	14.4704	14.8138	16.9083	14.6883	16.1791	GO:0070408 carbamoyl phosphate metabolic process;GO:0070409 carbamoyl phosphate biosynthetic process;GO:0071400 cellular response to oleic acid	Disease related genes; ENZYME proteins:Ligase; Enzymes; Predicted intracellular proteins; Human disease related genes:Congenital disorders of metabolism:Congenital disorders of amino acid metabolism; FDA approved drug targets:Small molecule drugs	Nucleoli;Nucleoli rim (Supported)			0.879771	0.290231	-1.24987		-1.88905	Q8C196	CPSM_MOUSE	Q8C196	Carbamoyl-phosphate synthase [ammonia], mitochondrial	Cps1
21.6497	22.8132	22.4476	22.1206	21.0156	21.1206	GO:0006853 carnitine shuttle;GO:0009637 response to blue light;GO:0009437 carnitine metabolic process	Enzymes; ENZYME proteins:Transferases				0.833947	0.306548	0.884546		1.79804	Q924X2	CPT1B_MOUSE	Q924X2	Carnitine O-palmitoyltransferase 1, muscle isoform	Cpt1b
21.3266	22.2419	21.8191	21.6453	20.7796	20.4273	GO:0006853 carnitine shuttle;GO:0009437 carnitine metabolic process;GO:1902001 fatty acid transmembrane transport	Disease related genes; Enzymes; ENZYME proteins:Transferases; Predicted intracellular proteins; Human disease related genes:Congenital disorders of metabolism:Congenital disorders of amino acid metabolism; FDA approved drug targets:Small molecule drugs; Human disease related genes:Congenital disorders of metabolism:Congenital disorders of lipid/glycolipid metabolism	Mitochondria;Nucleoplasm (Approved); Additional: Nucleoli			0.878076	0.290614	0.845181		1.88567	P52825	CPT2_MOUSE	P52825	Carnitine O-palmitoyltransferase 2, mitochondrial	Cpt2
16.624	17.7537	17.3056	17.1457	16.4512	15.4398	GO:0045959 negative regulation of complement activation, classical pathway;GO:1903659 regulation of complement-dependent cytotoxicity;GO:0030450 regulation of complement activation, classical pathway	Predicted secreted proteins				0.673983	0.375617	0.882217		1.4845	Q64735;Q64735-2;A0A0A6YVT1;A0A0A6YXN9;A0A0A6YXR6;A0A0A6YY75	CR1L_MOUSE	Q64735;Q64735-2	Complement component receptor 1-like protein	Cr1l
21.2821	22.2273	21.928	21.9566	21.1079	20.654	GO:0019254 carnitine metabolic process, CoA-linked;GO:0033540 fatty acid beta-oxidation using acyl-CoA oxidase;GO:0009437 carnitine metabolic process	Transporters; Disease related genes; Enzymes; ENZYME proteins:Transferases; Potential drug targets; Human disease related genes:Nervous system diseases:Neurodegenerative diseases; Predicted intracellular proteins	Cytosol;Golgi apparatus (Approved)			0.53424	0.458035	0.572931		1.21186	P47934;H7BX88	CACP_MOUSE	P47934	Carnitine O-acetyltransferase	Crat
16.2677	15.2769	15.5981	15.4617	16.3259	14.0839	GO:0007042 lysosomal lumen acidification;GO:0035751 regulation of lysosomal lumen pH;GO:0007035 vacuolar acidification	Predicted secreted proteins	Microtubules (Approved); Additional: Vesicles			0.232551	0.744394	0.423703		0.592488	O88668;K4DI63	CREG1_MOUSE	O88668	Protein CREG1	Creg1
20.5165	20.6886	21.0426	16.2031	19.9601	16.3807	GO:0003197 endocardial cushion development;GO:0003279 cardiac septum development;GO:0003205 cardiac chamber development	Disease related genes; Enzymes; Potential drug targets; Predicted intracellular proteins; ENZYME proteins:Isomerase; Human disease related genes:Congenital malformations:Congenital malformations of the circulatory system	Cytosol (Approved); Additional: Nucleoli			1.23159	0.213352	3.23458		2.62212	Q91XD7	CREL1_MOUSE	Q91XD7	Protein disulfide isomerase Creld1	Creld1
21.1269	20.4775	20.8727	20.1581	20.1581	20.0559	GO:0060741 prostate gland stromal morphogenesis;GO:0071493 cellular response to UV-B;GO:0071236 cellular response to antibiotic	Predicted intracellular proteins	Cytosol;Nuclear speckles (Approved); Additional: Centrosome;Plasma membrane			1.66411	0.178	0.701693		3.65521	P63254;A0A0G2JEK2	CRIP1_MOUSE	P63254	Cysteine-rich protein 1	Crip1
16.786	19.4211	19.4636	19.2042	18.562	18.7569	GO:0030097 hemopoiesis;GO:0008284 positive regulation of cell population proliferation;GO:0042127 regulation of cell population proliferation	Predicted intracellular proteins	Nucleoli (Approved); Additional: Nucleoplasm;Plasma membrane			0.113835	0.870266	-0.284133		-0.313706	Q9DCT8;A0A0G2JF37	CRIP2_MOUSE	Q9DCT8	Cysteine-rich protein 2	Crip2
18.9545	18.1457	18.2604	19.3645	19.2396	19.1922	GO:0007413 axonal fasciculation;GO:0106030 neuron projection fasciculation;GO:0008038 neuron recognition	Predicted secreted proteins; Predicted intracellular proteins				1.4616	0.189807	-0.811913		-3.14904	Q8R555;A0A571BE99	CRAC1_MOUSE	Q8R555	Cartilage acidic protein 1	Crtac1
17.1053	17.0211	17.6096	15.6522	16.6041	14.9476	GO:0018400 peptidyl-proline hydroxylation to 3-hydroxy-L-proline;GO:1901874 negative regulation of post-translational protein modification;GO:1901873 regulation of post-translational protein modification	Predicted secreted proteins; Human disease related genes:Congenital malformations:Congenital malformations of the musculoskeletal system; Disease related genes	Actin filaments;Cytosol;Intermediate filaments (Approved)			1.37249	0.193603	1.51068	+	2.93941	Q9CYD3	CRTAP_MOUSE	Q9CYD3	Cartilage-associated protein	Crtap
23.8385	19.3495	23.6431	17.3836	23.4298	20.2989	GO:0007021 tubulin complex assembly;GO:1905907 negative regulation of amyloid fibril formation;GO:1905906 regulation of amyloid fibril formation	Human disease related genes:Musculoskeletal diseases:Muscular diseases; Disease related genes; Cancer-related genes:Candidate cancer biomarkers; Predicted intracellular proteins; Human disease related genes:Nervous system diseases:Eye disease; Human disease related genes:Cardiovascular diseases:Cardiac diseases	Cytosol;Plasma membrane (Enhanced)			0.346829	0.633746	1.90621		0.836456	P23927;A0A1L1SRG5	CRYAB_MOUSE	P23927	Alpha-crystallin B chain	Cryab
19.1752	18.9171	19.661	19.1946	19.3941	19.209	GO:0042178 xenobiotic catabolic process;GO:0051289 protein homotetramerization;GO:0051262 protein tetramerization	ENZYME proteins:Oxidoreductases; Enzymes; Predicted intracellular proteins	Cytosol (Supported)			0.021712	0.975857	-0.0147953		-0.0650767	P47199;A0A0A6YVS7;A0A0A6YXR4;V9GXY8	QOR_MOUSE	P47199	Quinone oxidoreductase	Cryz
14.5356	16.8606	17.1357	15.1134	15.2127	16.6375						0.211	0.764811	0.522747		0.544266	Q3UNZ8;A0A0A6YWZ0	QORL2_MOUSE	Q3UNZ8	Quinone oxidoreductase-like protein 2	Cryzl2
26.1984	26.2133	26.4186	25.7363	25.1604	24.3376	GO:0006101 citrate metabolic process;GO:0072350 tricarboxylic acid metabolic process;GO:0006099 tricarboxylic acid cycle	Citric acid cycle related proteins; Enzymes; ENZYME proteins:Transferases; Predicted intracellular proteins	Mitochondria (Enhanced)			1.35926	0.19419	1.19864	+	2.90891	Q9CZU6	CISY_MOUSE	Q9CZU6	Citrate synthase, mitochondrial	Cs
21.7348	21.2066	21.5261	21.7098	21.632	21.0951	GO:0019449 L-cysteine catabolic process to hypotaurine;GO:0019452 L-cysteine catabolic process to taurine;GO:0042412 taurine biosynthetic process	ENZYME proteins:Lyases; Enzymes; Predicted intracellular proteins	Endoplasmic reticulum;Plasma membrane;Vesicles (Approved)			0.0136829	0.985854	0.0102119		0.0413678	Q9DBE0;A0A2R8VHX0	CSAD_MOUSE	Q9DBE0	Cysteine sulfinic acid decarboxylase	Csad
19.5223	18.9112	19.2512	19.1457	18.8144	16.9197	GO:0070966 nuclear-transcribed mRNA catabolic process, no-go decay;GO:0070934 CRD-mediated mRNA stabilization;GO:0075522 IRES-dependent viral translational initiation	Cancer-related genes:Mutational cancer driver genes; Predicted intracellular proteins	Cytosol (Supported); Additional: Golgi apparatus;Plasma membrane			0.582666	0.427968	0.934979		1.30657	Q91W50;A0A0G2JF72;Q8JZN2	CSDE1_MOUSE	Q91W50	Cold shock domain-containing protein E1	Csde1
20.7056	19.5011	20.4874	20.3752	20.1457	19.7422	GO:0006611 protein export from nucleus;GO:0006606 protein import into nucleus;GO:0051170 import into nucleus	Cancer-related genes:Candidate cancer biomarkers; Transporters:Transporter channels and pores; Predicted intracellular proteins	Nucleoplasm (Enhanced); Additional: Cytosol			0.127148	0.857276	0.143641		0.346834	Q9ERK4;E9Q1T9;E9QAX7;F6ZEW4	XPO2_MOUSE	Q9ERK4	Exportin-2	Cse1l
16.734	15.8606	16.508	17.0951	16.7471	17.2137	GO:0042997 negative regulation of Golgi to plasma membrane protein transport;GO:0042996 regulation of Golgi to plasma membrane protein transport;GO:0060368 regulation of Fc receptor mediated stimulatory signaling pathway	Kinases:Tyr protein kinases; Enzymes; ENZYME proteins:Transferases; Predicted intracellular proteins	Cytosol;Vesicles (Enhanced)			1.03005	0.248934	-0.651104		-2.19362	P41241	CSK_MOUSE	P41241	Tyrosine-protein kinase CSK	Csk
15.448	15.8989	15.2475	15.3954	15.0785	16.2101	GO:1900226 negative regulation of NLRP3 inflammasome complex assembly;GO:1904424 regulation of GTP binding;GO:0019082 viral protein processing	Enzymes; ENZYME proteins:Transferases; Kinases:CK1 Ser/Thr protein kinases; Predicted intracellular proteins	Cytosol (Approved)			0.025796	0.971715	-0.0298862		-0.0769855	Q8BK63;E9PWB2;E9Q4G7;H7BXB1;Q8BK63-2	KC1A_MOUSE	Q8BK63;Q8BK63-2	Casein kinase I isoform alpha	Csnk1a1
18.3321	18.7892	18.5915	19.29	17.9937	17.8846	GO:2000059 negative regulation of ubiquitin-dependent protein catabolic process;GO:0043154 negative regulation of cysteine-type endopeptidase activity involved in apoptotic process;GO:0018107 peptidyl-threonine phosphorylation	Human disease related genes:Other diseases:Mental and behavioural disorders; Disease related genes; Enzymes; ENZYME proteins:Transferases; Potential drug targets; Kinases; Predicted intracellular proteins	Nucleoplasm (Supported)			0.143113	0.84014	0.181483		0.385834	Q60737	CSK21_MOUSE	Q60737	Casein kinase II subunit alpha	Csnk2a1
18.6382	18.8331	18.6453	17.9142	16.0139	17.4815	GO:0097421 liver regeneration;GO:1903955 positive regulation of protein targeting to mitochondrion;GO:1903749 positive regulation of establishment of protein localization to mitochondrion	Enzymes; ENZYME proteins:Transferases; Kinases; Cancer-related genes:Candidate cancer biomarkers; Predicted intracellular proteins				1.27221	0.207927	1.56899		2.71192	O54833;A0A1D5RLE4;A0A1D5RM55;A0A1D5RM74	CSK22_MOUSE	O54833	Casein kinase II subunit alpha'	Csnk2a2
19.8175	20.0156	20.1457	20.0426	19.6766	18.7667	GO:0080163 regulation of protein serine/threonine phosphatase activity;GO:0033211 adiponectin-activated signaling pathway;GO:0032927 positive regulation of activin receptor signaling pathway	Cancer-related genes:Candidate cancer biomarkers; Predicted intracellular proteins; Disease related genes				0.56515	0.441864	0.497662		1.27236	P67871;G3UZX4;G3UXG7;G3UXU2;G3UZA4;G3UZJ5	CSK2B_MOUSE	P67871	Casein kinase II subunit beta	Csnk2b
19.3538	17.92	17.8484	18.8576	18.2696	19.1752	GO:0097178 ruffle assembly;GO:0006929 substrate-dependent cell migration;GO:0031529 ruffle organization		Plasma membrane (Approved)			0.284558	0.689836	-0.393387		-0.705659	Q8VHY0;Q8VHY0-3	CSPG4_MOUSE	Q8VHY0	Chondroitin sulfate proteoglycan 4	Cspg4
19.85	18.7373	20.0821	19.7273	19.8995	20.2989	GO:0045214 sarcomere organization;GO:0070527 platelet aggregation;GO:0030239 myofibril assembly	Predicted intracellular proteins				0.394658	0.581535	-0.418797		-0.934316	P97315	CSRP1_MOUSE	P97315	Cysteine and glycine-rich protein 1	Csrp1
20.1946	16.417	20.0821	15.0827	20.2764	19.0211	GO:0033292 T-tubule organization;GO:0035995 detection of muscle stretch;GO:0070528 protein kinase C signaling	Human disease related genes:Cardiovascular diseases:Cardiac diseases; Predicted intracellular proteins; Disease related genes	Cytosol (Uncertain); Additional: Nucleoplasm			0.143262	0.840684	0.7712		0.386196	P50462	CSRP3_MOUSE	P50462	Cysteine and glycine-rich protein 3	Csrp3
22.1206	22.5915	22.2821	22.1795	20.3962	21.0292	GO:0010711 negative regulation of collagen catabolic process;GO:0060311 negative regulation of elastin catabolic process;GO:0060313 negative regulation of blood vessel remodeling	Disease related genes; Predicted secreted proteins; Cancer-related genes:Candidate cancer biomarkers; Human disease related genes:Nervous system diseases:Neurodegenerative diseases; Human disease related genes:Nervous system diseases:Eye disease	Golgi apparatus;Vesicles (Supported)			0.980692	0.260513	1.12975		2.0924	P21460	CYTC_MOUSE	P21460	Cystatin-C	Cst3
18.9258	18.528	18.7796	17.8545	18.0156	15.1193	GO:0008344 adult locomotory behavior;GO:0030534 adult behavior;GO:0007626 locomotory behavior	Human disease related genes:Nervous system diseases:Epilepsy; Disease related genes; Potential drug targets; Cancer-related genes:Candidate cancer biomarkers; Transporters:Transporter channels and pores; Predicted intracellular proteins	Cytosol (Supported); Additional: Nucleoli			0.858142	0.298879	1.74797		1.846	Q62426	CYTB_MOUSE	Q62426	Cystatin-B	Cstb
18.1104	17.5582	17.7471	16.9882	18.1507	17.0102	GO:0090241 negative regulation of histone H4 acetylation;GO:0090239 regulation of histone H4 acetylation;GO:0035067 negative regulation of histone acetylation	Predicted intracellular proteins; Human disease related genes:Other congenital disorders:Chromosomal abnormalities; Disease related genes	Nucleoplasm (Enhanced)			0.433951	0.546005	0.42228		1.01344	O88712;A0A0J9YTW3;A0A0J9YU62;A0A0J9YUM4;O88712-2;O88712-3	CTBP1_MOUSE	O88712;O88712-2;O88712-3	C-terminal-binding protein 1	Ctbp1
17.0426	18.3495	18.8392	16.2537	19.9882	15.1441	GO:2001045 negative regulation of integrin-mediated signaling pathway;GO:0071681 cellular response to indole-3-methanol;GO:0071680 response to indole-3-methanol	Human disease related genes:Nervous system diseases:Eye disease; Predicted intracellular proteins; Disease related genes	Cell Junctions;Plasma membrane (Supported)			0.239518	0.739184	0.948463		0.607899	P26231;Q61301;E0CXB9;Q61301-2;Q61301-3	CTNA1_MOUSE;CTNA2_MOUSE	P26231;Q61301;Q61301-2;Q61301-3	Catenin alpha-1	Ctnna1
17.8113	17.4496	17.8787	17.3667	17.2604	16.5402	GO:0016445 somatic diversification of immunoglobulins;GO:0002200 somatic diversification of immune receptors;GO:0002377 immunoglobulin production	Cancer-related genes:Candidate cancer biomarkers; Predicted intracellular proteins	Nucleoplasm (Supported); Additional: Centrosome;Cytosol			1.05877	0.242947	0.657431		2.25311	Q9CWL8	CTBL1_MOUSE	Q9CWL8	Beta-catenin-like protein 1	Ctnnbl1
15.435	15.2475	16.1655	16.2612	16.0519	15.9994	GO:0051220 cytoplasmic sequestering of protein;GO:0044331 cell-cell adhesion mediated by cadherin;GO:0099072 regulation of postsynaptic membrane neurotransmitter receptor levels	Disease related genes; Cancer-related genes:Mutational cancer driver genes; Potential drug targets; Transporters:Accessory Factors Involved in Transport; Predicted intracellular proteins; Human disease related genes:Congenital malformations:Congenital malformations of skin	Plasma membrane (Enhanced)			0.772198	0.334239	-0.488186		-1.6764	P30999;E9Q8Z8;P30999-2;P30999-3;D3Z2H2;D3Z2H7;D3Z7H6;E9Q8Z4;E9Q8Z5;E9Q8Z6;E9Q8Z9;E9Q901;E9Q903;E9Q904;E9Q905;E9Q906;E9Q907;E9Q986;G3X9V2	CTND1_MOUSE	P30999;P30999-2;P30999-3	Catenin delta-1	Ctnnd1
20.1206	19.724	20.1825	21.1642	20.4067	21.6364	GO:0044210 'de novo' CTP biosynthetic process;GO:0019856 pyrimidine nucleobase biosynthetic process;GO:0006241 CTP biosynthetic process	ENZYME proteins:Ligase; Enzymes; Predicted intracellular proteins	Cytosol;Mitochondria (Approved)			1.28788	0.206384	-1.06006		-2.74693	P70698;P70303;P70303-2;P70303-3	PYRG2_MOUSE	P70303	CTP synthase 2	Ctps2
15.2023	15.2622	15.7961	14.2288	15.2975	14.6211	GO:1904715 negative regulation of chaperone-mediated autophagy;GO:1904714 regulation of chaperone-mediated autophagy;GO:0010507 negative regulation of autophagy	ENZYME proteins:Hydrolases; Disease related genes; Enzymes; Potential drug targets; Peptidases:Serine-type peptidases; Human disease related genes:Congenital disorders of metabolism:Congenital disorders of glycan/glycoprotein metabolism; Human disease related genes:Congenital disorders of metabolism:Lysosomal storage diseases; Predicted intracellular proteins	Vesicles (Enhanced)			0.900865	0.283237	0.704404		1.9312	P16675;G3X8T3	PPGB_MOUSE	P16675	Lysosomal protective protein	Ctsa
22.3403	22.3101	22.5475	21.7715	22.0325	21.8839	GO:0006590 thyroid hormone generation;GO:0097067 cellular response to thyroid hormone stimulus;GO:0042403 thyroid hormone metabolic process	ENZYME proteins:Hydrolases; Human disease related genes:Digestive system diseases:Pancreas diseases; Disease related genes; Enzymes; Potential drug targets; Candidate cardiovascular disease genes; Predicted secreted proteins; Cancer-related genes:Candidate cancer biomarkers; Predicted intracellular proteins; Peptidases:Cysteine-type peptidases	Vesicles (Supported); Additional: Nucleoli			2.04356	0.18135	0.503279		4.73872	P10605	CATB_MOUSE	P10605	Cathepsin B	Ctsb
23.3239	22.8727	22.9584	22.5404	22.417	22.0918	GO:1901143 insulin catabolic process;GO:0038020 insulin receptor recycling;GO:1901142 insulin metabolic process	ENZYME proteins:Hydrolases; Disease related genes; Enzymes; Potential drug targets; Predicted secreted proteins; Cancer-related genes:Candidate cancer biomarkers; Predicted intracellular proteins; Human disease related genes:Congenital disorders of metabolism:Lysosomal storage diseases; Peptidases:Aspartic-type peptidases; Human disease related genes:Congenital disorders of metabolism:Congenital …				1.66103	0.177276	0.701904		3.64719	P18242;F8WIR1;A0A1B0GT66;F6Y6L6	CATD_MOUSE	P18242	Cathepsin D	Ctsd
15.294	15.3127	16.5642	17.6937	17.3321	15.3099	GO:0001957 intramembranous ossification;GO:0036072 direct ossification;GO:0034224 cellular response to zinc ion starvation	ENZYME proteins:Hydrolases; Disease related genes; Enzymes; Potential drug targets; Predicted intracellular proteins; Human disease related genes:Congenital disorders of metabolism:Lysosomal storage diseases; Human disease related genes:Congenital malformations:Congenital malformations of skin; Peptidases:Cysteine-type peptidases	Vesicles (Supported)			0.547259	0.451037	-1.0549		-1.23737	P55097	CATK_MOUSE	P55097	Cathepsin K	Ctsk
19.8757	17.2042	18.6453	16.8354	17.2532	15.3456	GO:0034769 basement membrane disassembly;GO:0097067 cellular response to thyroid hormone stimulus;GO:0071711 basement membrane organization	Enzymes; ENZYME proteins:Hydrolases; Peptidases:Cysteine-type peptidases; Predicted intracellular proteins	Vesicles (Approved)			1.02012	0.252774	2.09697		2.17315	O70370;F6WR04	CATS_MOUSE	O70370	Cathepsin S	Ctss
21.2593	20.4676	20.8876	21.9134	21.4118	22.4626	GO:0010757 negative regulation of plasminogen activation;GO:0002003 angiotensin maturation;GO:0002002 regulation of angiotensin levels in blood	Enzymes; ENZYME proteins:Hydrolases; Peptidases:Cysteine-type peptidases; Predicted intracellular proteins	Vesicles (Supported)			1.30438	0.202773	-1.0578	+	-2.78398	Q9WUU7	CATZ_MOUSE	Q9WUU7	Cathepsin Z	Ctsz
17.5507	17.4656	18.7173	17.185	18.1206	17.5356	GO:0031146 SCF-dependent proteasomal ubiquitin-dependent protein catabolic process;GO:0006513 protein monoubiquitination;GO:0070936 protein K48-linked ubiquitination	Cancer-related genes:Mutational cancer driver genes; Predicted intracellular proteins	Nucleoplasm (Supported); Additional: Nucleoli			0.240665	0.739354	0.297503		0.610427	Q9WTX6	CUL1_MOUSE	Q9WTX6	Cullin-1	Cul1
19.1704	18.2372	19.1825	18.2279	19.0664	18.3667	GO:0031146 SCF-dependent proteasomal ubiquitin-dependent protein catabolic process;GO:0000082 G1/S transition of mitotic cell cycle;GO:0044843 cell cycle G1/S phase transition	Cancer-related genes:Candidate cancer biomarkers; Predicted intracellular proteins	Nucleoplasm (Approved)			0.310945	0.664015	0.309715		0.761625	Q9D4H8;E0CYT5;Q9D4H8-2	CUL2_MOUSE	Q9D4H8	Cullin-2	Cul2
17.392	17.3495	17.2787	17.7796	17.528	17.714	GO:0001831 trophectodermal cellular morphogenesis;GO:0071630 nuclear protein quality control by the ubiquitin-proteasome system;GO:0140252 regulation protein catabolic process at postsynapse	Predicted intracellular proteins; Human disease related genes:Urinary system diseases:Kidney diseases; Disease related genes				1.81291	0.175328	-0.333788		-4.05716	Q9JLV5;E9Q4T8	CUL3_MOUSE	Q9JLV5	Cullin-3	Cul3
17.7073	16.1457	16.7987	16.9767	16.4153	14.3914	GO:0030853 negative regulation of granulocyte differentiation;GO:0030852 regulation of granulocyte differentiation;GO:2000001 regulation of DNA damage checkpoint	Predicted intracellular proteins	Nucleoplasm (Approved)			0.454702	0.527485	0.956049		1.05485	A2A432;Q3TCH7;E9PXY1;A2A432-2	CUL4A_MOUSE;CUL4B_MOUSE	A2A432-2;Q3TCH7	Isoform 2 of Cullin-4B	Cul4a
15.4799	16.9882	17.9258	16.8218	14.6619	15.7126	GO:0070914 UV-damage excision repair;GO:1900087 positive regulation of G1/S transition of mitotic cell cycle;GO:0048708 astrocyte differentiation	Predicted intracellular proteins; Cancer-related genes:Mutated cancer genes; Human disease related genes:Other diseases:Mental and behavioural disorders; Disease related genes	Nucleoplasm (Enhanced); Additional: Cytosol			0.490473	0.491763	1.06586		1.12576	A2A432;E9PXY1;A2A432-2;J3QJX0	CUL4B_MOUSE	A2A432-2	Isoform 2 of Cullin-4B	Cul4b
19.624	18.8175	19.6886	19.1407	19.8191	18.5049	GO:0038128 ERBB2 signaling pathway;GO:0031146 SCF-dependent proteasomal ubiquitin-dependent protein catabolic process;GO:0038127 ERBB signaling pathway	Cancer-related genes:Candidate cancer biomarkers; Predicted intracellular proteins	Cytosol;Golgi apparatus (Approved)			0.178687	0.803991	0.22179		0.470213	Q9D5V5;G3X914;E9PV12;E9Q6Z0	CUL5_MOUSE	Q9D5V5	Cullin-5	Cul5
17.8361	16.7073	18.1357	16.8361	18.4046	15.3572	GO:0006825 copper ion transport;GO:0055070 copper ion homeostasis;GO:0051262 protein tetramerization	Transporters; Predicted intracellular proteins	Cytosol;Nucleoplasm (Enhanced); Additional: Nucleoli			0.285113	0.689361	0.693736		0.706844	Q9D8X1;D3YY50;F8WHX2	CUTC_MOUSE	Q9D8X1	Copper homeostasis protein cutC homolog	Cutc
25.4738	24.141	24.5696	24.5983	25.0062	25.8504	GO:0051041 positive regulation of calcium-independent cell-cell adhesion;GO:1900450 negative regulation of glutamate receptor signaling pathway;GO:0051040 regulation of calcium-independent cell-cell adhesion	Predicted secreted proteins	Plasma membrane (Supported)			0.322604	0.650352	-0.423503		-0.78609	O35188;A0A1D5RMK8	X3CL1_MOUSE	O35188	Fractalkine	Cx3cl1
21.6584	22.7119	22.5237	21.0426	20.3645	19.9742	GO:1902600 proton transmembrane transport;GO:0022900 electron transport chain;GO:0006091 generation of precursor metabolites and energy	Human disease related genes:Cardiovascular diseases:Hematologic diseases; Predicted intracellular proteins; Disease related genes	Cytosol;Vesicles (Enhanced)			1.82178	0.17576	1.83755	+	4.082	P56395;A0A494B9D8;G5E850	CYB5_MOUSE	P56395	Cytochrome b5	Cyb5a
20.8346	22.3672	22.1395	15.8442	21.3538	20.2066	GO:0006809 nitric oxide biosynthetic process;GO:0046209 nitric oxide metabolic process;GO:2001057 reactive nitrogen species metabolic process	Predicted intracellular proteins	Endoplasmic reticulum (Approved); Additional: Centriolar satellite;Cytosol			0.690221	0.370057	2.64557		1.51615	Q9CQX2	CYB5B_MOUSE	Q9CQX2	Cytochrome b5 type B	Cyb5b
21.5213	22.5333	22.1916	21.002	20.0156	20.0426	GO:0006809 nitric oxide biosynthetic process;GO:0046209 nitric oxide metabolic process;GO:2001057 reactive nitrogen species metabolic process	Disease related genes; Human disease related genes:Cardiovascular diseases:Hematologic diseases; Enzymes; Potential drug targets; Cancer-related genes:Candidate cancer biomarkers; Predicted intracellular proteins; ENZYME proteins:Oxidoreductases	Endoplasmic reticulum (Supported)			1.76666	0.170226	1.72867	+	3.92928	Q9DCN2;F2Z456;Q9DCN2-2	NB5R3_MOUSE	Q9DCN2;Q9DCN2-2	NADH-cytochrome b5 reductase 3	Cyb5r3
21.928	23.2821	23.0674	22.7715	21.3592	20.7389	GO:0006122 mitochondrial electron transport, ubiquinol to cytochrome c;GO:0033762 response to glucagon;GO:0019646 aerobic electron transport chain	Disease related genes; Enzymes; Potential drug targets; Human disease related genes:Congenital disorders of metabolism:Mitochondrial diseases; ENZYME proteins	Mitochondria (Approved)			0.706704	0.360844	1.13594		1.54829	Q9D0M3;Q9D0M3-2	CY1_MOUSE	Q9D0M3;Q9D0M3-2	Cytochrome c1, heme protein, mitochondrial	Cyc1
23.1825	21.2989	21.2125	21.5356	21.6757	21.2125	GO:0008635 activation of cysteine-type endopeptidase activity involved in apoptotic process by cytochrome c;GO:0006122 mitochondrial electron transport, ubiquinol to cytochrome c;GO:0097202 activation of cysteine-type endopeptidase activity	Human disease related genes:Cardiovascular diseases:Hematologic diseases; Predicted intracellular proteins; Disease related genes	Mitochondria (Supported)			0.256067	0.722484	0.423366		0.644177	P62897	CYC_MOUSE	P62897	Cytochrome c, somatic	Cycs
18.4656	19.002	19.0559	19.0795	18.5204	18.3624	GO:1903422 negative regulation of synaptic vesicle recycling;GO:0099547 regulation of translation at synapse, modulating synaptic transmission;GO:0099578 regulation of translation at postsynapse, modulating synaptic transmission	Predicted intracellular proteins				0.25874	0.721153	0.187066		0.649995	Q7TMB8;A0A0R4J119;Q7TMB8-2;A0A0U1RQ05	CYFP1_MOUSE	Q7TMB8;Q7TMB8-2	Cytoplasmic FMR1-interacting protein 1	Cyfip1
14.9159	16.5864	15.641	14.5295	15.982	16.4484						0.02722	0.969787	0.0611181		0.0811146	A6H6J2;E9Q593;P12791-2;Q9WUD0	CP2BA_MOUSE	P12791-2	Isoform 2 of Cytochrome P450 2B10	Cyp2b10
14.6325	17.4087	16.7987	15.8158	14.8134	17.2261						0.108282	0.876232	0.328218		0.299715	Q9JKY7;A0A2R8VKC7	Q9JKY7_MOUSE	Q9JKY7	Cytochrome P450	Cyp2d22
15.9874	15.1191	14.6519	19.9316	19.8361	19.4893	GO:0018885 carbon tetrachloride metabolic process;GO:0042197 halogenated hydrocarbon metabolic process;GO:0018910 benzene metabolic process	ENZYME proteins:Oxidoreductases; Enzymes; Cancer-related genes:Candidate cancer biomarkers; Predicted intracellular proteins	Endoplasmic reticulum;Mitochondria (Approved)			3.39187	0.236889	-4.49957	+	-10.8764	Q05421;A0A1B0GSV7	CP2E1_MOUSE	Q05421	Cytochrome P450 2E1	Cyp2e1
16.7873	14.0069	15.2434	16.1222	17.9488	18.1752						0.935845	0.274506	-2.06956		-2.00149	D3Z7F6;E9PWV0	D3Z7F6_MOUSE;E9PWV0_MOUSE	D3Z7F6;E9PWV0	Cytochrome P450, family 2, subfamily t, polypeptide 4	Cyp2t4
18.4046	19.6024	19.2945	16.1416	16.1115	15.3978	GO:0018879 biphenyl metabolic process;GO:0042537 benzene-containing compound metabolic process;GO:0006631 fatty acid metabolic process	ENZYME proteins:Oxidoreductases; Enzymes; Predicted intracellular proteins	Vesicles (Supported)			2.75381	0.2092	3.21685	+	7.41778	Q64462	CP4B1_MOUSE	Q64462	Cytochrome P450 4B1	Cyp4b1
18.0156	19.1307	18.977	16.6937	15.8435	16.525	GO:0010430 fatty acid omega-oxidation;GO:0019395 fatty acid oxidation;GO:0001523 retinoid metabolic process	Disease related genes; Enzymes; Human disease related genes:Nervous system diseases:Eye disease; Potential drug targets; ENZYME proteins:Oxidoreductases	Nuclear speckles (Approved)			2.24766	0.186286	2.35371	+	5.41019	Q9DBW0	CP4V2_MOUSE	Q9DBW0	Cytochrome P450 4V2	Cyp4v2
20.3752	19.2718	20.0292	16.3855	16.6114	16.3349	GO:0030833 regulation of actin filament polymerization;GO:0008064 regulation of actin polymerization or depolymerization;GO:0030832 regulation of actin filament length	Predicted intracellular proteins	Nucleoplasm (Approved)			3.2903	0.180857	3.44812	+	10.2408	Q8BHZ0	CYRIA_MOUSE	Q8BHZ0	CYFIP-related Rac1 interactor A	Cyria
14.7471	12.9658	13.3909	16.1205	15.8325	16.62	GO:0008150 biological_process	Predicted intracellular proteins	Cytosol (Approved); Additional: Mitotic spindle;Vesicles			1.88454	0.176308	-2.48968	+	-4.26078	Q8BHG2;A2A8E2;B7ZC71;B7ZC72;Q8BHG2-2;Q8BHG2-3	CZIB_MOUSE	Q8BHG2;Q8BHG2-2;Q8BHG2-3	CXXC motif containing zinc binding protein	Czib
21.0821	20.7471	21.3321	20.9672	21.0493	20.3101						0.409051	0.56753	0.278282		0.963416	P16381;Q62095;Q62167	DDX3L_MOUSE;DDX3X_MOUSE;DDX3Y_MOUSE	P16381;Q62095;Q62167	Putative ATP-dependent RNA helicase Pl10	D1Pas1
16.5326	16.3769	15.4038	15.3934	15.5752	16.4613	GO:0035026 leading edge cell differentiation;GO:0032346 positive regulation of aldosterone metabolic process;GO:0032349 positive regulation of aldosterone biosynthetic process	Predicted intracellular proteins	Plasma membrane;Vesicles (Enhanced); Additional: Nucleoli fibrillar center			0.240174	0.738874	0.294478		0.609343	A0A0R4J104;P98078;P98078-2;P98078-3;E0CXT5;E9PX84;E9QL31;Q3TRE6;Q9DCE6	DAB2_MOUSE	P98078;P98078-2;P98078-3	Disabled homolog 2	Dab2
21.5404	19.8757	20.3321	21.1886	21.4067	21.68	GO:0016203 muscle attachment;GO:0016340 calcium-dependent cell-matrix adhesion;GO:0098942 retrograde trans-synaptic signaling by trans-synaptic protein complex	Transporters; Human disease related genes:Musculoskeletal diseases:Muscular diseases; Disease related genes; Potential drug targets; Human disease related genes:Congenital disorders of metabolism:Congenital disorders of glycan/glycoprotein metabolism; Predicted intracellular proteins	Plasma membrane;Vesicles (Supported); Additional: Nucleoplasm			0.748866	0.344259	-0.842367		-1.63068	Q62165	DAG1_MOUSE	Q62165	Dystroglycan 1	Dag1
15.2099	16.456	14.2213	16.8727	15.768	16.7716	GO:0046340 diacylglycerol catabolic process;GO:0010898 positive regulation of triglyceride catabolic process;GO:0010896 regulation of triglyceride catabolic process	Enzymes; ENZYME proteins:Hydrolases	Plasma membrane (Supported); Additional: Nucleoplasm			0.730897	0.349045	-1.17501		-1.59553	Q91WC9	DGLB_MOUSE	Q91WC9	Diacylglycerol lipase-beta	Daglb
16.0363	17.2787	17.2042	17.0102	16.1845	15.8838	GO:0032543 mitochondrial translation;GO:0140053 mitochondrial gene expression;GO:0097190 apoptotic signaling pathway	Ribosomal proteins; Predicted intracellular proteins	Mitochondria;Nucleoplasm (Supported)			0.385361	0.590811	0.480247		0.915439	Q9ER88;G3X9M0;A0A0R4J1B9;G3UWJ4;G3UWM7;G3UWR5;G3UWZ6;G3UZC0;Q9ER88-2	RT29_MOUSE	Q9ER88;Q9ER88-2	28S ribosomal protein S29, mitochondrial	Dap3
21.0756	20.5261	20.8346	20.895	20.6096	20.6006	GO:0006422 aspartyl-tRNA aminoacylation;GO:0006418 tRNA aminoacylation for protein translation;GO:0043039 tRNA aminoacylation	Disease related genes; ENZYME proteins:Ligase; Enzymes; Potential drug targets; Human disease related genes:Congenital disorders of metabolism:Congenital disorders of nucleotide metabolism; Predicted intracellular proteins	Cytosol (Enhanced)			0.232765	0.744447	0.110353		0.592962	Q922B2	SYDC_MOUSE	Q922B2	Aspartate--tRNA ligase, cytoplasmic	Dars1
17.8906	18.0426	17.7005	15.7524	18.2877	15.1039	GO:0048026 positive regulation of mRNA splicing, via spliceosome;GO:0048144 fibroblast proliferation;GO:0001893 maternal placenta development	Predicted intracellular proteins	Nucleoplasm (Enhanced); Additional: Cytosol			0.698703	0.364661	1.49654		1.53268	Q9JII5;Q3UGB5;Q9JII5-2	DAZP1_MOUSE	Q9JII5;Q9JII5-2	DAZ-associated protein 1	Dazap1
26.2463	22.7796	21.85	22.2564	21.3211	21.8385	GO:1903060 negative regulation of protein lipidation;GO:0050748 negative regulation of lipoprotein metabolic process;GO:1905920 positive regulation of CoA-transferase activity	Cancer-related genes:Candidate cancer biomarkers; Predicted intracellular proteins				0.596477	0.419737	1.81994		1.33351	P31786;M0QWU8;Q4VWZ5	ACBP_MOUSE	P31786	Acyl-CoA-binding protein	Dbi
21.2593	22.1642	22.0359	22.4626	20.8191	21.2185	GO:0009083 branched-chain amino acid catabolic process;GO:0009081 branched-chain amino acid metabolic process;GO:0009063 amino acid catabolic process	Disease related genes; Enzymes; ENZYME proteins:Transferases; Potential drug targets; Predicted intracellular proteins; Human disease related genes:Congenital disorders of metabolism:Congenital disorders of amino acid metabolism	Mitochondria (Supported)			0.218426	0.758349	0.319736		0.560981	P53395	ODB2_MOUSE	P53395	Lipoamide acyltransferase component of branched-chain alpha-keto acid dehydrogenase complex, mitochondrial	Dbt
18.547	18.6024	18.2877	17.2326	18.3189	18.265	GO:0016567 protein ubiquitination;GO:0032446 protein modification by small protein conjugation;GO:0070647 protein modification by small protein conjugation or removal	Predicted intracellular proteins; Human disease related genes:Nervous system diseases:Neurodegenerative diseases; Disease related genes	Nucleoplasm (Supported); Additional: Cytosol			0.668489	0.378221	0.540204		1.4738	Q8N7N5;Q8N7N5-2	DCAF8_MOUSE	Q8N7N5;Q8N7N5-2	DDB1- and CUL4-associated factor 8	Dcaf8
19.8222	20.8113	20.6453	21.2066	20.6186	20.6714	GO:0019800 peptide cross-linking via chondroitin 4-sulfate glycosaminoglycan;GO:0051901 positive regulation of mitochondrial depolarization;GO:1904181 positive regulation of membrane depolarization	Disease related genes; Predicted secreted proteins; Cancer-related genes:Candidate cancer biomarkers; Predicted intracellular proteins; Human disease related genes:Nervous system diseases:Eye disease				0.493248	0.489832	-0.405958		-1.13124	P28654	PGS2_MOUSE	P28654	Decorin	Dcn
20.5915	20.3752	20.7056	19.9742	20.4273	20.2419	GO:1904398 positive regulation of neuromuscular junction development;GO:0090063 positive regulation of microtubule nucleation;GO:1904396 regulation of neuromuscular junction development	Predicted intracellular proteins; Cancer-related genes; Human disease related genes:Nervous system diseases:Neurodegenerative diseases; Disease related genes	Microtubules (Supported); Additional: Cytokinetic bridge;Mitotic spindle			0.984228	0.260375	0.34295		2.09961	O08788;E9Q3M3;E9Q586;D3YYG9;D3Z2M9;O08788-2	DCTN1_MOUSE	O08788;O08788-2	Dynactin subunit 1	Dctn1
19.8651	19.3123	19.6078	18.7504	19.392	19.0899	GO:0032402 melanosome transport;GO:0032401 establishment of melanosome localization;GO:0051904 pigment granule transport	Predicted intracellular proteins	Centrosome (Supported); Additional: Cytosol			0.992138	0.258081	0.517633		2.11576	Q99KJ8	DCTN2_MOUSE	Q99KJ8	Dynactin subunit 2	Dctn2
18.9545	19.7389	19.3709	16.3256	16.2503	19.5564		Predicted intracellular proteins	Centrosome;Nucleoplasm (Approved)			0.823098	0.310248	1.97734		1.77659	Q8CBY8;Q3TRR2;Q8CBY8-2	DCTN4_MOUSE	Q8CBY8;Q8CBY8-2	Dynactin subunit 4	Dctn4
17.1257	16.3718	17.2787	15.5393	15.7046	15.8161	GO:0060976 coronary vasculature development;GO:0035904 aorta development;GO:0003281 ventricular septum development	Predicted intracellular proteins	Nuclear membrane;Nucleoplasm (Approved)			1.88011	0.17581	1.23873	+	4.248	Q9QZB9	DCTN5_MOUSE	Q9QZB9	Dynactin subunit 5	Dctn5
17.6382	15.8037	16.4592	17.3535	17.3321	16.6382	GO:2000436 positive regulation of protein neddylation;GO:2000434 regulation of protein neddylation;GO:0045116 protein neddylation	Predicted intracellular proteins	Nucleoplasm (Approved); Additional: Cytosol			0.333781	0.642482	-0.474213		-0.809404	Q9QZ73;A0A1Y7VP24;A0A0G2JDM0;A0A0G2JDN9;A0A0G2JEA2;A0A0G2JGV7;A0A140T8R8;A0A1B0GXL7;Q3UT23	DCNL1_MOUSE	Q9QZ73	DCN1-like protein 1	Dcun1d1
18.6453	16.7602	17.2512	15.8359	18.5842	18.6311	GO:2000436 positive regulation of protein neddylation;GO:2000434 regulation of protein neddylation;GO:0045116 protein neddylation	Predicted intracellular proteins	Cytosol;Plasma membrane (Approved)			0.0413456	0.9576	-0.131516		-0.121453	Q8BZJ7;Q8BZJ7-2;Q8BZJ7-4;A0A0N4SW97;G5E8Q5;G5E8Q6	DCNL2_MOUSE	Q8BZJ7;Q8BZJ7-2;Q8BZJ7-4	DCN1-like protein 2	Dcun1d2
19.3167	18.8936	19.2967	20.5165	19.4476	20.1704	GO:0005997 xylulose metabolic process;GO:0042732 D-xylose metabolic process;GO:0006064 glucuronate catabolic process	Disease related genes; Enzymes; Potential drug targets; Predicted intracellular proteins; ENZYME proteins:Oxidoreductases; Human disease related genes:Congenital disorders of metabolism:Congenital disorders of lipid/glycolipid metabolism	Microtubules;Nucleoli (Uncertain)			1.1976	0.222917	-0.875828		-2.54791	Q91X52;A2AC16	DCXR_MOUSE	Q91X52	L-xylulose reductase	Dcxr
19.8484	19.4893	19.4676	19.6593	19.6276	19.9742	GO:0000052 citrulline metabolic process;GO:0006527 arginine catabolic process;GO:0006525 arginine metabolic process	Enzymes; ENZYME proteins:Hydrolases; Predicted intracellular proteins	Mitochondria (Supported)			0.385683	0.591327	-0.151884		-0.916094	Q99LD8;O08972	DDAH2_MOUSE	Q99LD8	N(G),N(G)-dimethylarginine dimethylaminohydrolase 2	Ddah2
19.8454	19.0292	19.6817	19.719	19.7039	19.5127	GO:0046726 positive regulation by virus of viral protein levels in host cell;GO:0046719 regulation by virus of viral protein levels in host cell;GO:0070914 UV-damage excision repair	Human disease related genes:Congenital malformations:Congenital malformations of skin; Predicted intracellular proteins; Human disease related genes:Congenital malformations:Other congenital malformations	Nucleoplasm (Enhanced)			0.187228	0.793944	-0.126422		-0.49001	Q3U1J4;A0A494BAF6	DDB1_MOUSE	Q3U1J4	DNA damage-binding protein 1	Ddb1
18.6903	20.2185	19.7406	19.6114	18.724	18.6971	GO:0018279 protein N-linked glycosylation via asparagine;GO:0006487 protein N-linked glycosylation;GO:0006486 protein glycosylation	Transporters; Human disease related genes:Congenital disorders of metabolism:Congenital disorders of glycan/glycoprotein metabolism; Disease related genes; Potential drug targets; Predicted intracellular proteins	Endoplasmic reticulum (Supported)			0.424262	0.555644	0.538923		0.994019	O54734	OST48_MOUSE	O54734	Dolichyl-diphosphooligosaccharide--protein glycosyltransferase 48 kDa subunit	Ddost
19.4716	16.8238	17.9601	15.1771	14.4138	16.5597	GO:0010760 negative regulation of macrophage chemotaxis;GO:0042438 melanin biosynthetic process;GO:1905522 negative regulation of macrophage migration	ENZYME proteins:Lyases; Enzymes; Predicted intracellular proteins	Mitochondria (Approved)			1.27828	0.20766	2.70162		2.72547	O35215;G3UZN1	DOPD_MOUSE	O35215	D-dopachrome decarboxylase	Ddt
22.3101	22.7451	22.8689	22.5165	22.2792	21.5165	GO:0002733 regulation of myeloid dendritic cell cytokine production;GO:0002735 positive regulation of myeloid dendritic cell cytokine production;GO:1903608 protein localization to cytoplasmic stress granule	Enzymes; ENZYME proteins:Hydrolases; Predicted intracellular proteins	Nucleoplasm (Supported); Additional: Cytosol			0.709006	0.361138	0.537263		1.55278	Q91VR5	DDX1_MOUSE	Q91VR5	ATP-dependent RNA helicase DDX1	Ddx1
18.9112	17.9882	18.8995	17.714	19.8591	17.4004	GO:0016973 poly(A)+ mRNA export from nucleus;GO:0010043 response to zinc ion;GO:0006406 mRNA export from nucleus	Enzymes; ENZYME proteins:Hydrolases; Transporters:Transporter channels and pores; Predicted intracellular proteins	Nucleoplasm (Uncertain)			0.120801	0.862497	0.275127		0.331112	Q61655;Q8BZY3;Q8R3C7	DD19A_MOUSE	Q61655	ATP-dependent RNA helicase DDX19A	Ddx19a
20.417	19.8651	20.7796	20.0951	20.6186	20.8651	GO:2000002 negative regulation of DNA damage checkpoint;GO:1901977 negative regulation of cell cycle checkpoint;GO:0046784 viral mRNA export from host cell nucleus	Enzymes; ENZYME proteins:Hydrolases; Transporters:Primary Active Transporters; Predicted intracellular proteins	Nuclear speckles (Enhanced)			0.188552	0.792127	-0.172379		-0.493062	Q9Z1N5;G3UXI6	DX39B_MOUSE	Q9Z1N5	Spliceosome RNA helicase Ddx39b	Ddx39b
17.3836	17.6662	17.6024	17.528	17.7207	17.8423	GO:1903241 U2-type prespliceosome assembly;GO:0000245 spliceosomal complex assembly;GO:0022618 protein-RNA complex assembly	Enzymes; ENZYME proteins:Hydrolases; Predicted intracellular proteins	Nuclear speckles (Supported); Additional: Nucleoli fibrillar center			0.511618	0.472446	-0.146243		-1.16743	Q569Z5;F8WHR6;Q569Z5-2	DDX46_MOUSE	Q569Z5;Q569Z5-2	Probable ATP-dependent RNA helicase DDX46	Ddx46
19.3815	19.2877	19.2396	19.3645	18.8757	18.6204	GO:0061614 miRNA transcription;GO:0031053 primary miRNA processing;GO:0043517 positive regulation of DNA damage response, signal transduction by p53 class mediator	ENZYME proteins:Hydrolases; Enzymes; Cancer-related genes:Mutational cancer driver genes; Predicted intracellular proteins; Cancer-related genes:Mutated cancer genes	Nucleoli;Nucleoplasm (Supported)			0.718905	0.357919	0.349398		1.57211	Q61656;Q8BTS0	DDX5_MOUSE	Q61656	Probable ATP-dependent RNA helicase DDX5	Ddx5
14.7731	15.3056	15.2696	17.392	15.5226	15.9722		Enzymes; ENZYME proteins:Hydrolases; Predicted intracellular proteins	Nucleoli (Enhanced)			0.936432	0.27548	-1.17953		-2.00267	Q99MJ9	DDX50_MOUSE	Q99MJ9	ATP-dependent RNA helicase DDX50	Ddx50
20.85	17.7537	18.265	16.3908	18.209	17.4972	GO:0019072 viral genome packaging;GO:0019074 viral RNA genome packaging;GO:0033962 P-body assembly	ENZYME proteins:Hydrolases; Human disease related genes:Other diseases:Mental and behavioural disorders; Disease related genes; Enzymes; Cancer-related genes; Potential drug targets; Predicted intracellular proteins	Cytoplasmic bodies (Supported); Additional: Cytosol			0.657864	0.383791	1.59057		1.4531	P54823	DDX6_MOUSE	P54823	Probable ATP-dependent RNA helicase DDX6	Ddx6
24.141	25.1293	25.0691	24.3376	23.6096	23.391	GO:0006635 fatty acid beta-oxidation;GO:0019395 fatty acid oxidation;GO:0034440 lipid oxidation	Disease related genes; Enzymes; Potential drug targets; Predicted intracellular proteins; ENZYME proteins:Oxidoreductases	Mitochondria (Supported); Additional: Cytosol			1.09604	0.234211	1.00039		2.33105	Q9CQ62	DECR_MOUSE	Q9CQ62	2,4-dienoyl-CoA reductase [(3E)-enoyl-CoA-producing], mitochondrial	Decr1
14.616	17.1257	18.1206	16.2587	15.27	15.7613	GO:0033540 fatty acid beta-oxidation using acyl-CoA oxidase;GO:0006636 unsaturated fatty acid biosynthetic process;GO:0006635 fatty acid beta-oxidation	ENZYME proteins:Oxidoreductases; Enzymes; Predicted intracellular proteins	Peroxisomes (Approved); Additional: Microtubules			0.325974	0.6484	0.857422		0.793134	Q9WV68;A0A494B909;A0A494BB28;A0A494B906	DECR2_MOUSE	Q9WV68	Peroxisomal 2,4-dienoyl-CoA reductase [(3E)-enoyl-CoA-producing]	Decr2
17.2787	17.2604	17.4972	16.9083	16.9882	16.8484	GO:1903940 negative regulation of TORC2 signaling;GO:1903939 regulation of TORC2 signaling;GO:0045792 negative regulation of cell size	Predicted intracellular proteins	Mitochondria (Approved); Additional: Nuclear bodies;Nucleoplasm			2.12431	0.182706	0.430454		4.99615	Q570Y9;Q570Y9-2	DPTOR_MOUSE	Q570Y9	DEP domain-containing mTOR-interacting protein	Deptor
18.5657	19.3878	19.3101	19.3857	19.8712	18.7796	GO:0046121 deoxyribonucleoside catabolic process;GO:0009120 deoxyribonucleoside metabolic process;GO:0006098 pentose-phosphate shunt	ENZYME proteins:Lyases; Enzymes; Predicted intracellular proteins	Nucleoplasm (Supported)			0.248581	0.729737	-0.257619		-0.627821	Q91YP3;A0A0N4SUV7;A0A0N4SVW1;A0A0N4SUT8	DEOC_MOUSE	Q91YP3	Deoxyribose-phosphate aldolase	Dera
24.9043	23.4923	23.4298	22.002	22.3457	21.7675	GO:0045109 intermediate filament organization;GO:0045104 intermediate filament cytoskeleton organization;GO:0045103 intermediate filament-based process	Human disease related genes:Musculoskeletal diseases:Muscular diseases; Disease related genes; Cancer-related genes:Candidate cancer biomarkers; Predicted intracellular proteins; Human disease related genes:Cardiovascular diseases:Cardiac diseases	Intermediate filaments (Supported)			1.69405	0.176028	1.90374	+	3.73392	P20152;P31001;A0A0A6YWC8;A2AKJ2	DESM_MOUSE;VIME_MOUSE	P20152;P31001	Vimentin	Des
15.2411	15.6211	16.1811	16.4959	15.0245	15.2605	GO:0006640 monoacylglycerol biosynthetic process;GO:0034379 very-low-density lipoprotein particle assembly;GO:0046462 monoacylglycerol metabolic process	Disease related genes; Enzymes; ENZYME proteins:Transferases; Potential drug targets; Transporters:Electrochemical Potential-driven transporters; Human disease related genes:Digestive system diseases:Gastrointestinal diseases	Endoplasmic reticulum (Approved); Additional: Nucleoli;Nucleoli rim			0.0568562	0.941354	0.0874831		0.164533	Q9Z2A7	DGAT1_MOUSE	Q9Z2A7	Diacylglycerol O-acyltransferase 1	Dgat1
16.3598	17.8423	18.1206	17.5204	16.4269	16.4399	GO:0006536 glutamate metabolic process;GO:0009064 glutamine family amino acid metabolic process;GO:0043648 dicarboxylic acid metabolic process	ENZYME proteins:Lyases; Enzymes; Predicted intracellular proteins	Cytosol (Supported)			0.419267	0.559702	0.645199		0.983986	Q8BH86;E9QMK9;Q8BH86-2	GLUCM_MOUSE	Q8BH86	D-glutamate cyclase, mitochondrial	Dglucy
19.9742	17.9545	18.185	18.0585	18.4252	18.547	GO:0042843 D-xylose catabolic process;GO:0019323 pentose catabolic process;GO:0042732 D-xylose metabolic process	ENZYME proteins:Oxidoreductases; Enzymes; Predicted intracellular proteins	Actin filaments;Nucleoplasm (Approved)			0.214036	0.762506	0.360964		0.551113	Q9DBB8	DHDH_MOUSE	Q9DBB8	Trans-1,2-dihydrobenzene-1,2-diol dehydrogenase	Dhdh
17.5356	16.2877	16.7731	17.9882	17.4893	17.8727	GO:0031427 response to methotrexate;GO:0046452 dihydrofolate metabolic process;GO:0046654 tetrahydrofolate biosynthetic process	Human disease related genes:Congenital disorders of metabolism:Congenital disorders of cofactor/vitamin metabolism; Disease related genes; Enzymes; Cancer-related genes:Candidate cancer biomarkers; Predicted intracellular proteins; ENZYME proteins:Oxidoreductases; FDA approved drug targets:Small molecule drugs	Mitochondria (Uncertain)			1.09754	0.234799	-0.917893		-2.33419	P00375	DYR_MOUSE	P00375	Dihydrofolate reductase	Dhfr
15.2049	19.3667	18.9258	15.5705	14.836	14.7524	GO:0044205 'de novo' UMP biosynthetic process;GO:0006225 UDP biosynthetic process;GO:0009194 pyrimidine ribonucleoside diphosphate biosynthetic process	Disease related genes; Enzymes; Human disease related genes:Congenital malformations:Congenital malformations of the musculoskeletal system; Predicted intracellular proteins; ENZYME proteins:Oxidoreductases; FDA approved drug targets:Small molecule drugs	Mitochondria (Enhanced); Additional: Cytosol;Nucleoplasm			0.967752	0.263876	2.77945		2.06608	O35435;E9Q1V3	PYRD_MOUSE	O35435	Dihydroorotate dehydrogenase (quinone), mitochondrial	Dhodh
20.3211	20.6453	20.7955	19.113	18.92	18.5242		Predicted intracellular proteins	Nucleoplasm (Approved); Additional: Centrosome;Cytosol			2.83387	0.263172	1.73491	+	7.78814	Q99L04	DHRS1_MOUSE	Q99L04	Dehydrogenase/reductase SDR family member 1	Dhrs1
19.5915	19.0399	18.9142	18.2877	18.2558	14.9016	GO:0006703 estrogen biosynthetic process;GO:0120178 steroid hormone biosynthetic process;GO:0008210 estrogen metabolic process	ENZYME proteins:Oxidoreductases; Predicted secreted proteins; Enzymes; Predicted intracellular proteins	Cytosol (Approved); Additional: Golgi apparatus			0.824732	0.309098	2.0335		1.77982	Q3U0B3	DHR11_MOUSE	Q3U0B3	Dehydrogenase/reductase SDR family member 11	Dhrs11
19.5204	20.6886	20.6971	20.0426	18.6937	18.7471	GO:0042574 retinal metabolic process;GO:0042572 retinol metabolic process;GO:0006081 cellular aldehyde metabolic process	ENZYME proteins:Oxidoreductases; Enzymes; Predicted intracellular proteins	Vesicles (Approved); Additional: Nuclear membrane			0.903318	0.283638	1.14087		1.93611	Q99LB2;A0A2I3BPY3;A0A2I3BQ25;A0A2I3BRG8;Q9D2U3	DHRS4_MOUSE	Q99LB2	Dehydrogenase/reductase SDR family member 4	Dhrs4
20.895	21.5261	21.2066	21.7756	20.5165	20.6096	GO:0042572 retinol metabolic process;GO:0001523 retinoid metabolic process;GO:0016101 diterpenoid metabolic process	Predicted intracellular proteins	Mitochondria;Nucleoplasm (Approved)			0.211276	0.764837	0.242004		0.54489	Q9CXR1;A0A1Y7VN19	DHRS7_MOUSE	Q9CXR1	Dehydrogenase/reductase SDR family member 7	Dhrs7
21.7876	21.9243	21.714	22.3484	21.1946	21.85	GO:0030223 neutrophil differentiation;GO:0008611 ether lipid biosynthetic process;GO:0046504 glycerol ether biosynthetic process	Predicted intracellular proteins	Cell Junctions;Cytosol;Plasma membrane (Approved)			0.0106437	0.987792	0.0109692		0.0322872	Q99J47;Q99J47-2;Z4YKT6	DRS7B_MOUSE	Q99J47;Q99J47-2	Dehydrogenase/reductase SDR family member 7B	Dhrs7b
15.7207	15.8823	15.0743	17.734	17.4087	14.9843	GO:0140374 antiviral innate immune response;GO:0043279 response to alkaloid;GO:0043123 positive regulation of I-kappaB kinase/NF-kappaB signaling	Enzymes; ENZYME proteins:Hydrolases; Predicted intracellular proteins	Nuclear speckles (Enhanced)			0.566525	0.440325	-1.14993		-1.27505	O35286;A0A0G2JG10;Q497W9;A0A0G2JGQ5	DHX15_MOUSE	O35286	ATP-dependent RNA helicase DHX15	Dhx15
18.0585	17.8906	18.1155	19.265	18.9714	20.5545	GO:0001731 formation of translation preinitiation complex;GO:0045948 positive regulation of translational initiation;GO:0002183 cytoplasmic translational initiation	Enzymes; ENZYME proteins:Hydrolases; Predicted intracellular proteins	Cytosol (Approved)			1.48668	0.189246	-1.57541	+	-3.20939	Q6PGC1;Q8BN72	DHX29_MOUSE	Q6PGC1	ATP-dependent RNA helicase DHX29	Dhx29
18.1801	18.6132	18.0899	19.5242	15.3639	16.8477	GO:1902775 mitochondrial large ribosomal subunit assembly;GO:0061668 mitochondrial ribosome assembly;GO:0000027 ribosomal large subunit assembly	ENZYME proteins:Hydrolases; Human disease related genes:Other diseases:Mental and behavioural disorders; Disease related genes; Enzymes; Potential drug targets; Predicted intracellular proteins	Mitochondria (Supported); Additional: Cytosol			0.355509	0.62486	1.04914		0.854364	Q99PU8;A0A0G2JGL8;Q99PU8-2;Q99PU8-3	DHX30_MOUSE	Q99PU8-2	Isoform 2 of ATP-dependent RNA helicase DHX30	Dhx30
16.1114	17.8846	15.6607	19.4991	20.2185	18.9882		Enzymes; ENZYME proteins:Hydrolases; Predicted intracellular proteins				1.76812	0.170891	-3.01634	+	-3.93326	Q8BZS9;Q8BZS9-2;D3Z4E3	DHX32_MOUSE	Q8BZS9;Q8BZS9-2	Putative pre-mRNA-splicing factor ATP-dependent RNA helicase DHX32	Dhx32
24.9933	22.9707	24.2679	24.9134	25.2961	25.228		Enzymes; ENZYME proteins:Hydrolases; Predicted intracellular proteins	Intermediate filaments;Microtubules (Approved); Additional: Cytosol;Nucleoli			0.82046	0.311758	-1.06856		-1.77138	Q6P5D3;Q6P5D3-2;Q6P5D3-4	DHX57_MOUSE	Q6P5D3;Q6P5D3-2;Q6P5D3-4	Putative ATP-dependent RNA helicase DHX57	Dhx57
17.0319	16.6096	16.786	17.3766	16.624	15.4373	GO:0039695 DNA-templated viral transcription;GO:1905698 positive regulation of polysome binding;GO:1905696 regulation of polysome binding	Enzymes; ENZYME proteins:Hydrolases; Cancer-related genes:Mutational cancer driver genes; Predicted intracellular proteins	Nucleoplasm (Enhanced); Additional: Nucleoli			0.222922	0.753895	0.329841		0.57105	E9QNN1;O70133;A0A087WPL5;O70133-2;O70133-3	DHX9_MOUSE	O70133;O70133-2	ATP-dependent RNA helicase A	Dhx9
18.209	17.4334	17.7602	16.4826	15.1043	15.4802	GO:0071420 cellular response to histamine;GO:0034776 response to histamine;GO:0035372 protein localization to microtubule	Human disease related genes:Nervous system diseases:Ear disease; Disease related genes; Human disease related genes:Cardiovascular diseases:Hematologic diseases; Predicted intracellular proteins; Cancer-related genes:Mutated cancer genes	Cytosol;Plasma membrane (Uncertain)			1.96728	0.176743	2.1118	+	4.50484	O08808;E9PV41;D3Z074;E9PXV7;F6XC54	DIAP1_MOUSE	O08808	Protein diaphanous homolog 1	Diaph1
18.2466	17.8906	18.6276	14.7612	16.6662	18.9229		Predicted secreted proteins; Disease related genes				0.530568	0.459913	1.47148		1.20466	Q8C3I9	DIK2B_MOUSE	Q8C3I9	Divergent protein kinase domain 2B	Dipk2b
17.8846	18.6835	18.5951	20.2419	18.0691	18.4087	GO:0000495 box H/ACA RNA 3'-end processing;GO:0034964 box H/ACA RNA processing;GO:0033979 box H/ACA RNA metabolic process	Human disease related genes:Other congenital disorders:Ribosomopathies; Predicted intracellular proteins; Disease related genes	Nucleoli fibrillar center (Supported); Additional: Nucleoplasm			0.291253	0.683965	-0.51882		-0.719942	Q9ESX5;B7ZCL7	DKC1_MOUSE	Q9ESX5	H/ACA ribonucleoprotein complex subunit DKC1	Dkc1
23.4425	24.6595	24.1565	24.3307	23.5165	23.2155	GO:0006086 acetyl-CoA biosynthetic process from pyruvate;GO:0006085 acetyl-CoA biosynthetic process;GO:0006084 acetyl-CoA metabolic process	Disease related genes; Enzymes; Human disease related genes:Congenital disorders of metabolism:Congenital disorders of carbohydrate metabolism; ENZYME proteins:Transferases; Potential drug targets; Predicted intracellular proteins; Citric acid cycle related proteins	Mitochondria (Supported)			0.339444	0.637619	0.398597		0.821166	Q8BMF4	ODP2_MOUSE	Q8BMF4	Dihydrolipoyllysine-residue acetyltransferase component of pyruvate dehydrogenase complex, mitochondrial	Dlat
23.5404	24.0691	24.1253	23.6431	22.6779	22.2448	GO:0018335 protein succinylation;GO:0106077 histone succinylation;GO:0006086 acetyl-CoA biosynthetic process from pyruvate	Disease related genes; Enzymes; Human disease related genes:Congenital disorders of metabolism:Congenital disorders of carbohydrate metabolism; Potential drug targets; Human disease related genes:Congenital disorders of metabolism:Mitochondrial diseases; ENZYME proteins:Oxidoreductases; Citric acid cycle related proteins; Human disease related genes:Congenital disorders of metabolism:Congenital d…	Mitochondria (Approved); Additional: Nucleoplasm			1.09564	0.234009	1.05634		2.33021	O08749	DLDH_MOUSE	O08749	Dihydrolipoyl dehydrogenase, mitochondrial	Dld
23.1441	23.8576	23.895	23.6096	22.5685	22.0918	GO:0033512 L-lysine catabolic process to acetyl-CoA via saccharopine;GO:0018335 protein succinylation;GO:0106077 histone succinylation	Disease related genes; Enzymes; ENZYME proteins:Transferases; Potential drug targets; Predicted intracellular proteins; Citric acid cycle related proteins	Nucleoplasm (Supported); Additional: Cytosol;Mitochondria			0.792105	0.324178	0.875594		1.71551	Q9D2G2;Q9D2G2-2	ODO2_MOUSE	Q9D2G2	Dihydrolipoyllysine-residue succinyltransferase component of 2-oxoglutarate dehydrogenase complex, mitochondrial	Dlst
18.3145	18.7504	18.3277	16.6512	16.0186	15.2278	GO:0006754 ATP biosynthetic process;GO:0009206 purine ribonucleoside triphosphate biosynthetic process;GO:0009145 purine nucleoside triphosphate biosynthetic process	Predicted intracellular proteins	Mitochondria;Nucleoplasm (Approved)			2.33817	0.186083	2.49834	+	5.73104	Q9CRA7	ATP5S_MOUSE	Q9CRA7	ATP synthase subunit s, mitochondrial	Dmac2l
16.977	17.3056	17.5951	16.5289	17.2877	14.1003	GO:0014809 regulation of skeletal muscle contraction by regulation of release of sequestered calcium ion;GO:0014722 regulation of skeletal muscle contraction by calcium ion signaling;GO:1902083 negative regulation of peptidyl-cysteine S-nitrosylation	Human disease related genes:Musculoskeletal diseases:Muscular diseases; Disease related genes; Cancer-related genes:Mutational cancer driver genes; Transporters:Accessory Factors Involved in Transport; Predicted intracellular proteins; FDA approved drug targets:Biotech drugs; Human disease related genes:Cardiovascular diseases:Cardiac diseases				0.605129	0.412914	1.3203		1.35038	P11531;A0A668KLA2;A0A1Q1PRS4;A2A9Z1;A2A9Z2	DMD_MOUSE	P11531	Dystrophin	Dmd
21.3962	20.002	14.8501	21.2593	21.1765	21.9812	GO:0036158 outer dynein arm assembly;GO:0070286 axonemal dynein complex assembly;GO:0035082 axoneme assembly	Human disease related genes:Respiratory diseases:Tracheobronchial diseases; Predicted intracellular proteins; Disease related genes				0.608326	0.409846	-2.72287		-1.35661	A2AC93;A2AC93-2;R4GML5	DNAI2_MOUSE	A2AC93;A2AC93-2	Dynein axonemal intermediate chain 2	Dnai2
19.5127	18.9258	19.2696	19.7406	18.977	18.5165	GO:1905258 regulation of nitrosative stress-induced intrinsic apoptotic signaling pathway;GO:1905259 negative regulation of nitrosative stress-induced intrinsic apoptotic signaling pathway;GO:1903748 negative regulation of establishment of protein localization to mitochondrion	Predicted intracellular proteins	Cytosol (Supported); Additional: Microtubules			0.148763	0.836229	0.157972		0.399459	P63037	DNJA1_MOUSE	P63037	DnaJ homolog subfamily A member 1	Dnaja1
19.9459	19.8667	20.0559	19.2696	19.6575	19.1994	GO:0042026 protein refolding;GO:0009408 response to heat;GO:0009266 response to temperature stimulus	Predicted intracellular proteins	Cytosol;Nucleoli (Approved); Additional: Intermediate filaments			1.7202	0.173227	0.580659		3.80354	Q9QYJ0	DNJA2_MOUSE	Q9QYJ0	DnaJ homolog subfamily A member 2	Dnaja2
14.6393	18.0899	18.3538	16.9019	16.3033	14.3797	GO:0016556 mRNA modification;GO:0032781 positive regulation of ATP-dependent activity;GO:0043462 regulation of ATP-dependent activity	Human disease related genes:Congenital malformations:Congenital malformations of the urinary system; Predicted intracellular proteins; Disease related genes	Endoplasmic reticulum (Supported)			0.339983	0.637969	1.16601		0.822284	Q99KV1	DJB11_MOUSE	Q99KV1	DnaJ homolog subfamily B member 11	Dnajb11
15.6964	15.7498	15.0701	16.4441	15.4122	16.2981	GO:0071218 cellular response to misfolded protein;GO:0051788 response to misfolded protein;GO:0051085 chaperone cofactor-dependent protein refolding	Transporters:Transporter channels and pores	Endoplasmic reticulum;Nuclear membrane (Supported)			0.631927	0.397922	-0.54604		-1.40259	Q9QYI4;Q8C4C9	DJB12_MOUSE	Q9QYI4	DnaJ homolog subfamily B member 12	Dnajb12
18.2877	17.3321	18.8606	15.8263	19.0426	16.1606	GO:0051085 chaperone cofactor-dependent protein refolding;GO:0051084 'de novo' post-translational protein folding;GO:0006458 'de novo' protein folding	Predicted intracellular proteins	Nucleoplasm (Enhanced); Additional: Cytosol;Plasma membrane			0.443514	0.536508	1.15032		1.03255	Q9QYJ3;Q9D832;Q3TYL7	DNJB4_MOUSE	Q9D832	DnaJ homolog subfamily B member 4	Dnajb4
20.4874	18.606	17.9142	15.7374	15.6534	15.1961	GO:0042407 cristae formation;GO:0007007 inner mitochondrial membrane organization;GO:0007006 mitochondrial membrane organization	Predicted intracellular proteins	Mitochondria (Supported)			1.93672	0.176311	3.47353	+	4.41357	Q5U458	DJC11_MOUSE	Q5U458	DnaJ homolog subfamily C member 11	Dnajc11
19.7812	18.9024	19.1332	18.1556	19.3034	16.8326	GO:1902954 regulation of early endosome to recycling endosome transport;GO:2000641 regulation of early endosome to late endosome transport;GO:1903649 regulation of cytoplasmic transport	Human disease related genes:Nervous system diseases:Neurodegenerative diseases	Vesicles (Supported); Additional: Cytosol			0.704789	0.361432	1.17506		1.54456	D4AFX7;G3X922	D4AFX7_MOUSE;G3X922_MOUSE	D4AFX7;G3X922	DnaJ heat shock protein family (Hsp40) member C13	Dnajc13
18.2185	17.7537	17.805	16.0367	16.3848	15.0918	GO:0036494 positive regulation of translation initiation in response to endoplasmic reticulum stress;GO:0036491 regulation of translation initiation in response to endoplasmic reticulum stress;GO:0032058 positive regulation of translational initiation in response to stress	Human disease related genes:Nervous system diseases:Other nervous and sensory system diseases; Predicted intracellular proteins; Disease related genes	Endoplasmic reticulum (Approved)			2.14118	0.184153	2.08796	+	5.05125	Q91YW3	DNJC3_MOUSE	Q91YW3	DnaJ homolog subfamily C member 3	Dnajc3
15.5775	16.8238	17.0951	15.7987	16.1377	16.048	GO:0098693 regulation of synaptic vesicle cycle;GO:0016079 synaptic vesicle exocytosis;GO:0061077 chaperone-mediated protein folding	Human disease related genes:Congenital disorders of metabolism:Congenital disorders of lipid/glycolipid metabolism; Human disease related genes:Congenital disorders of metabolism:Lysosomal storage diseases; Disease related genes	Golgi apparatus;Plasma membrane (Supported); Additional: Vesicles			0.454334	0.526908	0.50399		1.05412	P60904;A2AUE1;G5E8T0	DNJC5_MOUSE	P60904	DnaJ homolog subfamily C member 5	Dnajc5
14.1689	18.7173	19.1206	17.1194	19.0102	18.7667	GO:1900034 regulation of cellular response to heat;GO:0051085 chaperone cofactor-dependent protein refolding;GO:0051084 'de novo' post-translational protein folding	Predicted intracellular proteins	Nucleoplasm (Supported); Additional: Cytosol			0.221652	0.754211	-0.963147		-0.568209	Q9QYI3;A0A6I8MWX8;A0A6I8MWY7;A0A6I8MWZ1;A0A6I8MWZ9;A0A6I8MX00;A2A5E1;F7BTP8	DNJC7_MOUSE	Q9QYI3	DnaJ homolog subfamily C member 7	Dnajc7
14.9111	17.2696	17.4576	16.7247	16.7471	16.6382	GO:0016185 synaptic vesicle budding from presynaptic endocytic zone membrane;GO:0070142 synaptic vesicle budding;GO:0048489 synaptic vesicle transport	Human disease related genes:Nervous system diseases:Epilepsy; ENZYME proteins:Hydrolases; Disease related genes; Enzymes; Potential drug targets; Predicted intracellular proteins				0.0668847	0.930555	-0.157243		-0.191768	P39053;A0A0J9YUE9;A0A0J9YUN4;P39053-3;P39053-4;P39053-5;P39053-6	DYN1_MOUSE	P39053;P39053-3;P39053-4;P39053-5;P39053-6	Dynamin-1	Dnm1
20.1581	19.8438	20.3538	20.5261	20.1332	19.9742	GO:0090149 mitochondrial membrane fission;GO:0140495 migracytosis;GO:0160040 mitocytosis	ENZYME proteins:Hydrolases; Disease related genes; Enzymes; Potential drug targets; Transporters:Transporter channels and pores; Human disease related genes:Congenital disorders of metabolism:Mitochondrial diseases; Human disease related genes:Nervous system diseases:Eye disease; Predicted intracellular proteins	Cytosol (Supported); Additional: Vesicles			0.156719	0.827638	-0.0926056		-0.418497	Q8K1M6;A0A2U3TZ67;E9PUD2;Q8K1M6-2;Q8K1M6-3;Q8K1M6-4	DNM1L_MOUSE	Q8K1M6-3	Isoform 3 of Dynamin-1-like protein	Dnm1l
20.3321	19.9882	20.2066	19.4656	19.9601	19.6835	GO:0071245 cellular response to carbon monoxide;GO:1903526 negative regulation of membrane tubulation;GO:1903406 regulation of P-type sodium:potassium-exchanging transporter activity	Human disease related genes:Musculoskeletal diseases:Muscular diseases; ENZYME proteins:Hydrolases; Disease related genes; Enzymes; Cancer-related genes; Potential drug targets; Transporters:Accessory Factors Involved in Transport; Human disease related genes:Congenital malformations:Congenital malformations of the musculoskeletal system; Human disease related genes:Nervous system diseases:Neurod…	Cytosol;Golgi apparatus (Approved)			1.26797	0.20844	0.472535		2.7025	G3X9G4;P39054;F8WIV5;G3UZZ3;P39054-2;Q3T9X3;Q3TCR7	DYN2_MOUSE	P39054;P39054-2	Dynamin-2	Dnm2
18.3752	17.734	17.6869	17.2897	18.0743	16.8238	GO:0098884 postsynaptic neurotransmitter receptor internalization;GO:0140239 postsynaptic endocytosis;GO:0061002 negative regulation of dendritic spine morphogenesis	Enzymes; ENZYME proteins:Hydrolases; Predicted intracellular proteins	Golgi apparatus (Approved)			0.556334	0.445478	0.536083		1.25513	Q8BZ98;E9QLL2;Q8BZ98-2	DYN3_MOUSE	Q8BZ98;Q8BZ98-2	Dynamin-3	Dnm3
22.6714	22.4551	22.4118	21.8269	22.2155	21.8651	GO:0006518 peptide metabolic process;GO:0043603 amide metabolic process;GO:0006508 proteolysis	Peptidases:Metallopeptidases; Enzymes; ENZYME proteins:Hydrolases; Predicted intracellular proteins	Cytosol (Supported)			1.67633	0.175027	0.543626		3.6872	Q9Z2W0;A0A087WRC1;A0A087WS31;A0A087WSE6;Q3TVK3;Q8BPW9;A0A087WNX3;A0A087WSD3;A0A087WSU0	DNPEP_MOUSE	Q9Z2W0	Aspartyl aminopeptidase	Dnpep
18.0479	18.4129	17.7923	16.7287	17.5204	17.1357	GO:0007520 myoblast fusion;GO:0006911 phagocytosis, engulfment;GO:0000768 syncytium formation by plasma membrane fusion	Predicted intracellular proteins	Nucleoplasm (Uncertain); Additional: Cytosol;Nuclear speckles			1.51814	0.192138	0.956111		3.286	Q8BUR4;A0A1B0GSI1;Q8BUR4-2	DOCK1_MOUSE	Q8BUR4;Q8BUR4-2	Dedicator of cytokinesis protein 1	Dock1
22.0886	21.1642	21.7756	22.9864	22.9134	21.9742	GO:0001766 membrane raft polarization;GO:0002277 myeloid dendritic cell activation involved in immune response;GO:0031580 membrane raft distribution	Human disease related genes:Immune system diseases:Primary immunodeficiency; Predicted intracellular proteins; Cancer-related genes:Mutational cancer driver genes; Disease related genes				1.05071	0.244397	-0.948553		-2.23638	Q8C3J5;D6RGU3;Q5SRI3	DOCK2_MOUSE	Q8C3J5	Dedicator of cytokinesis protein 2	Dock2
16.346	16.1216	15.8145	15.9838	16.5633	15.4353	GO:0007264 small GTPase mediated signal transduction;GO:0043547 positive regulation of GTPase activity;GO:0043087 regulation of GTPase activity	Predicted intracellular proteins				0.0994994	0.88799	0.0999276		0.277365	Q8BIK4;Q8BIK4-2;A0A1D5RLE0;A0A1D5RMM1;A0A5F8MPL9;E9QMR2;F8VPN7	DOCK9_MOUSE	Q8BIK4;Q8BIK4-2	Dedicator of cytokinesis protein 9	Dock9
20.8651	21.8423	21.4775	21.391	21.0292	20.654	GO:0016999 antibiotic metabolic process;GO:0072340 lactam catabolic process;GO:1901749 leukotriene D4 catabolic process	Enzymes; ENZYME proteins:Hydrolases; FDA approved drug targets:Small molecule drugs; Predicted intracellular proteins	Cell Junctions;Nucleoplasm (Approved)			0.447676	0.53251	0.370255		1.04085	P31428;A0A1D5RM32;A0A1D5RML1	DPEP1_MOUSE	P31428	Dipeptidase 1	Dpep1
14.5414	18.2741	17.9714	14	16.7471	15.7518	GO:0019673 GDP-mannose metabolic process;GO:0035269 protein O-linked mannosylation;GO:0006488 dolichol-linked oligosaccharide biosynthetic process	Disease related genes; Enzymes; ENZYME proteins:Transferases; Potential drug targets; Human disease related genes:Congenital disorders of metabolism:Congenital disorders of glycan/glycoprotein metabolism; Predicted intracellular proteins				0.423065	0.556713	1.42931		0.991616	O70152;A2BDX2	DPM1_MOUSE	O70152	Dolichol-phosphate mannosyltransferase subunit 1	Dpm1
18.1457	17.8846	16.6937	14.7999	18.1556	15.6924	GO:0030163 protein catabolic process;GO:0009057 macromolecule catabolic process;GO:1901565 organonitrogen compound catabolic process	Peptidases:Metallopeptidases; Enzymes; ENZYME proteins:Hydrolases; Predicted intracellular proteins	Cytosol (Supported)			0.547029	0.450949	1.35874		1.23692	Q99KK7;A0A494BBC1	DPP3_MOUSE	Q99KK7	Dipeptidyl peptidase 3	Dpp3
17.6662	18.0319	18.2419	19.0795	19.5069	19.3878	GO:0120116 glucagon processing;GO:0036343 psychomotor behavior;GO:0010716 negative regulation of extracellular matrix disassembly	ENZYME proteins:Hydrolases; Enzymes; Peptidases:Serine-type peptidases; CD markers; Predicted secreted proteins; Predicted intracellular proteins; FDA approved drug targets:Small molecule drugs				2.50769	0.189634	-1.34475	+	-6.37436	P28843	DPP4_MOUSE	P28843	Dipeptidyl peptidase 4	Dpp4
17.5805	16.7987	17.6311	17.83	18.1994	18.9373	GO:1905146 lysosomal protein catabolic process;GO:0007039 protein catabolic process in the vacuole;GO:0030163 protein catabolic process	ENZYME proteins:Hydrolases; Enzymes; Peptidases:Serine-type peptidases; Predicted secreted proteins; Predicted intracellular proteins	Golgi apparatus;Vesicles (Supported)			1.09656	0.234077	-0.985472		-2.33215	Q9ET22	DPP2_MOUSE	Q9ET22	Dipeptidyl peptidase 2	Dpp7
17.1257	15.913	16.5552	17.3233	16.0798	15.7944	GO:0030199 collagen fibril organization;GO:0030198 extracellular matrix organization;GO:0043062 extracellular structure organization	Predicted secreted proteins	Vesicles (Approved)			0.0795663	0.917089	0.132104		0.225566	Q9QZZ6	DERM_MOUSE	Q9QZZ6	Dermatopontin	Dpt
19.8891	19.4815	19.8802	20.8802	21.1704	20.9171	GO:0006214 thymidine catabolic process;GO:0046127 pyrimidine deoxyribonucleoside catabolic process;GO:0006212 uracil catabolic process	Disease related genes; Enzymes; Human disease related genes:Congenital disorders of metabolism:Congenital disorders of nucleotide metabolism; ENZYME proteins:Oxidoreductases; Predicted intracellular proteins; FDA approved drug targets:Small molecule drugs				2.79956	0.243636	-1.23894	+	-7.62745	Q8CHR6	DPYD_MOUSE	Q8CHR6	Dihydropyrimidine dehydrogenase [NADP(+)]	Dpyd
18.2967	18.0372	16.624	18.1556	19.9742	20.0156	GO:0006212 uracil catabolic process;GO:0006208 pyrimidine nucleobase catabolic process;GO:0006210 thymine catabolic process	ENZYME proteins:Hydrolases; Disease related genes; Enzymes; Potential drug targets; Human disease related genes:Congenital disorders of metabolism:Congenital disorders of nucleotide metabolism; Predicted intracellular proteins				1.00939	0.256304	-1.72917		-2.1511	Q9EQF5	DPYS_MOUSE	Q9EQF5	Dihydropyrimidinase	Dpys
22.1825	21.68	21.9566	21.9495	22.343	21.7553	GO:0006897 endocytosis;GO:0007010 cytoskeleton organization;GO:0016192 vesicle-mediated transport	Predicted intracellular proteins	Cytosol (Supported); Additional: Plasma membrane			0.123371	0.859347	-0.0762151		-0.337494	O08553	DPYL2_MOUSE	O08553	Dihydropyrimidinase-related protein 2	Dpysl2
20.8113	20.2302	20.0951	19.4456	20.5165	20.5165	GO:0051764 actin crosslink formation;GO:0051491 positive regulation of filopodium assembly;GO:0051489 regulation of filopodium assembly	Predicted intracellular proteins	Cytosol (Approved)			0.201709	0.775946	0.219314		0.523201	Q62188;E9PWE8;Q3TT92	DPYL3_MOUSE	Q62188	Dihydropyrimidinase-related protein 3	Dpysl3
19.0532	18.4129	18.7073	16.4507	17.1752	17.8175	GO:0002181 cytoplasmic translation;GO:0006412 translation;GO:0043043 peptide biosynthetic process	Predicted intracellular proteins	Cytosol;Vesicles (Supported); Additional: Nucleoplasm			1.64897	0.17545	1.57665	+	3.61581	Q9QXB9	DRG2_MOUSE	Q9QXB9	Developmentally-regulated GTP-binding protein 2	Drg2
18.4004	17.2877	17.8727	17.9937	17.5356	17.7471	GO:0086073 bundle of His cell-Purkinje myocyte adhesion involved in cell communication;GO:0086042 cardiac muscle cell-cardiac muscle cell adhesion;GO:0003223 ventricular compact myocardium morphogenesis	Disease related genes; Predicted intracellular proteins; Human disease related genes:Cardiovascular diseases:Cardiac diseases; Human disease related genes:Congenital malformations:Congenital malformations of the circulatory system; Human disease related genes:Congenital malformations:Congenital malformations of skin	Cell Junctions (Supported)			0.09768	0.89135	0.0947742		0.2727	E9Q557;E9PZW0	DESP_MOUSE	E9Q557	Desmoplakin	Dsp
22.0359	21.7915	22.0258	21.9024	21.8152	21.9495	GO:0030043 actin filament fragmentation;GO:0030042 actin filament depolymerization;GO:0030836 positive regulation of actin filament depolymerization	Predicted intracellular proteins	Plasma membrane (Approved)			0.280619	0.695875	0.0620492		0.697227	Q9R0P5	DEST_MOUSE	Q9R0P5	Destrin	Dstn
21.7056	21.7715	21.2764	22.5754	22.5404	16.1998	GO:2000646 positive regulation of receptor catabolic process;GO:1902965 regulation of protein localization to early endosome;GO:1902966 positive regulation of protein localization to early endosome	Enzymes; ENZYME proteins:Transferases; Predicted intracellular proteins	Cytosol;Nucleoplasm (Supported)			0.208784	0.767181	1.14596		0.539258	Q3UIR3	DTX3L_MOUSE	Q3UIR3	E3 ubiquitin-protein ligase DTX3L	Dtx3l
20.1704	14.9395	18.209	17.1946	18.7987	16.2546	GO:0006470 protein dephosphorylation;GO:0016311 dephosphorylation;GO:0060271 cilium assembly	Enzymes; ENZYME proteins:Hydrolases; Predicted intracellular proteins	Nucleoplasm (Supported)			0.073834	0.924145	0.356972		0.210374	Q6NT99	DUS23_MOUSE	Q6NT99	Dual specificity protein phosphatase 23	Dusp23
20.9171	20.1457	20.9882	19.5242	19.9185	16.3951	GO:0120182 regulation of focal adhesion disassembly;GO:0120183 positive regulation of focal adhesion disassembly;GO:1990264 peptidyl-tyrosine dephosphorylation involved in inactivation of protein kinase activity	Enzymes; ENZYME proteins:Hydrolases; Predicted intracellular proteins	Nucleoplasm (Supported); Additional: Cytosol			0.837959	0.305433	2.07103		1.80598	Q9D7X3;B1AQF4;H3BKL8	DUS3_MOUSE	Q9D7X3	Dual specificity protein phosphatase 3	Dusp3
22.4247	22.5045	22.6628	21.7955	21.8346	21.265	GO:1905832 positive regulation of spindle assembly;GO:0090235 regulation of metaphase plate congression;GO:0033962 P-body assembly	Predicted intracellular proteins; Human disease related genes:Other diseases:Mental and behavioural disorders; Human disease related genes:Nervous system diseases:Neurodegenerative diseases; Disease related genes	Centrosome;Cytosol (Supported)			1.98984	0.181202	0.898936		4.57309	Q9JHU4	DYHC1_MOUSE	Q9JHU4	Cytoplasmic dynein 1 heavy chain 1	Dync1h1
18.5582	18.4933	18.9742	15.6943	17.8965	17.2967	GO:0010970 transport along microtubule;GO:0030705 cytoskeleton-dependent intracellular transport;GO:0099111 microtubule-based transport	Predicted intracellular proteins; Human disease related genes:Other diseases:Mental and behavioural disorders; Disease related genes	Cytosol;Endoplasmic reticulum (Supported); Additional: Microtubules;Nucleoli			1.19383	0.223182	1.71274		2.53975	O88487;A2BFF9;A2BFF5;A2BFF8;Q3TPJ8	DC1I2_MOUSE	O88487	Cytoplasmic dynein 1 intermediate chain 2	Dync1i2
20.9742	20.9951	20.7471	20.0951	20.7715	20.5545	GO:0090232 positive regulation of spindle checkpoint;GO:0090267 positive regulation of mitotic cell cycle spindle assembly checkpoint;GO:1901978 positive regulation of cell cycle checkpoint	Predicted intracellular proteins	Centrosome;Cytosol (Supported)			0.940889	0.272254	0.431778		2.01167	Q8R1Q8	DC1L1_MOUSE	Q8R1Q8	Cytoplasmic dynein 1 light intermediate chain 1	Dync1li1
18.6593	17.8484	18.7307	16.5731	19.5768	16.338	GO:0051642 centrosome localization;GO:0061842 microtubule organizing center localization;GO:1990090 cellular response to nerve growth factor stimulus	Predicted intracellular proteins	Centrosome (Approved); Additional: Cytosol			0.352729	0.627606	0.91681		0.848636	Q6PDL0;A0A1D5RM94;A0A1D5RMC1	DC1L2_MOUSE	Q6PDL0	Cytoplasmic dynein 1 light intermediate chain 2	Dync1li2
17.2042	16.049	15.7834	17.1591	15.9293	14.4427	GO:0035721 intraciliary retrograde transport;GO:0021762 substantia nigra development;GO:0042073 intraciliary transport	Cancer-related genes:Candidate cancer biomarkers; Predicted intracellular proteins	Cytosol;Nucleoplasm (Approved); Additional: Nuclear bodies			0.217385	0.759137	0.501829		0.558645	P63168;Q80ZS7	DYL1_MOUSE	P63168	Dynein light chain 1, cytoplasmic	Dynll1
21.9812	21.3266	21.5213	21.7796	21.3321	21.4676	GO:0007017 microtubule-based process;GO:0009987 cellular process;GO:0008150 biological_process	Predicted intracellular proteins	Cytosol;Nucleoplasm (Uncertain); Additional: Nuclear bodies			0.130254	0.853792	0.0832901		0.354481	P63168;Q9D0M5;Q80ZS7	DYL2_MOUSE	Q9D0M5	Dynein light chain 2, cytoplasmic	Dynll2
22.5708	22.6886	22.8614	21.4726	21.2933	20.7876	GO:0006635 fatty acid beta-oxidation;GO:0019395 fatty acid oxidation;GO:0034440 lipid oxidation	Predicted intracellular proteins	Mitochondria (Supported)			2.62737	0.202982	1.52242	+	6.86456	O35459;F7B227	ECH1_MOUSE	O35459	Delta(3,5)-Delta(2,4)-dienoyl-CoA isomerase, mitochondrial	Ech1
20.0951	19.7683	19.6293	20.5638	21.4676	20.3645	GO:0006635 fatty acid beta-oxidation;GO:0019395 fatty acid oxidation;GO:0034440 lipid oxidation	ENZYME proteins:Lyases; Enzymes; Predicted intracellular proteins	Vesicles (Approved)			1.24033	0.212762	-0.967758		-2.64133	Q9D9V3;Q9D9V3-2;E0CXS3	ECHD1_MOUSE	Q9D9V3;Q9D9V3-2	Ethylmalonyl-CoA decarboxylase	Echdc1
20.7715	22.0918	22.2006	21.502	20.7634	20.6006	GO:0006635 fatty acid beta-oxidation;GO:0019395 fatty acid oxidation;GO:0034440 lipid oxidation	Predicted intracellular proteins	Mitochondria (Approved)			0.612865	0.407735	0.732634		1.36546	Q3TLP5;E0CXC8;F6YTG0;Q3TLP5-2	ECHD2_MOUSE	Q3TLP5	Enoyl-CoA hydratase domain-containing protein 2, mitochondrial	Echdc2
19.575	20.0559	19.5146	19.4815	18.3495	18.8876	GO:1900078 positive regulation of cellular response to insulin stimulus;GO:1900076 regulation of cellular response to insulin stimulus;GO:0006631 fatty acid metabolic process	Predicted intracellular proteins				1.02926	0.24913	0.808956		2.19198	Q9D7J9	ECHD3_MOUSE	Q9D7J9	Enoyl-CoA hydratase domain-containing protein 3, mitochondrial	Echdc3
24.4041	25.3031	25.1371	24.824	23.8191	23.4041	GO:0009083 branched-chain amino acid catabolic process;GO:0009081 branched-chain amino acid metabolic process;GO:0006635 fatty acid beta-oxidation	ENZYME proteins:Lyases; Disease related genes; Enzymes; Predicted intracellular proteins; FDA approved drug targets:Small molecule drugs; Human disease related genes:Congenital disorders of metabolism:Congenital disorders of lipid/glycolipid metabolism	Mitochondria (Enhanced)			0.860242	0.298354	0.932397		1.85017	Q8BH95	ECHM_MOUSE	Q8BH95	Enoyl-CoA hydratase, mitochondrial	Echs1
22.7675	23.3511	23.4551	22.8442	22.0723	21.5961	GO:0006635 fatty acid beta-oxidation;GO:0019395 fatty acid oxidation;GO:0034440 lipid oxidation	ENZYME proteins:Isomerase; Enzymes; Predicted intracellular proteins	Mitochondria (Enhanced)			1.13724	0.233808	1.02037		2.41819	P42125;A0A3Q4EC00;A0A452J8A5	ECI1_MOUSE	P42125	Enoyl-CoA delta isomerase 1, mitochondrial	Eci1
19.0156	20.5915	20.6971	20.9171	20.2302	15.5764	GO:0006635 fatty acid beta-oxidation;GO:0019395 fatty acid oxidation;GO:0034440 lipid oxidation	ENZYME proteins:Isomerase; Enzymes; Predicted intracellular proteins	Mitochondria;Peroxisomes (Enhanced)			0.271124	0.707311	1.19353		0.676815	Q9WUR2;Q9WUR2-2;Q3TCD4	ECI2_MOUSE	Q9WUR2;Q9WUR2-2	Enoyl-CoA delta isomerase 2	Eci2
20.2302	19.5601	20.0292	19.2326	19.6258	19.5318	GO:0043248 proteasome assembly;GO:0030433 ubiquitin-dependent ERAD pathway;GO:0036503 ERAD pathway	Predicted intracellular proteins	Nucleoplasm (Supported)			0.964941	0.264832	0.476442		2.06037	Q6PDI5;A2ALV7;Q6PDI5-2	ECM29_MOUSE	Q6PDI5;Q6PDI5-2	Proteasome adapter and scaffold protein ECM29	Ecpas
15.4987	18.1206	15.5265	14.8073	15.3743	15.3025	GO:0061635 regulation of protein complex stability;GO:0010257 NADH dehydrogenase complex assembly;GO:0032981 mitochondrial respiratory chain complex I assembly	Predicted intracellular proteins	Nucleoplasm (Supported); Additional: Cytosol			0.617947	0.403817	1.22056		1.37536	Q9QZH6;A0A0R4J174	ECSIT_MOUSE	Q9QZH6	Evolutionarily conserved signaling intermediate in Toll pathway, mitochondrial	Ecsit
24.5225	24.4488	24.275	24.0359	24.2317	23.6649	GO:1900022 regulation of D-erythro-sphingosine kinase activity;GO:1904714 regulation of chaperone-mediated autophagy;GO:0044829 positive regulation by host of viral genome replication	Cancer-related genes:Mutational cancer driver genes; Predicted intracellular proteins	Cytosol (Supported)			1.13364	0.23384	0.437944		2.41054	P10126;D3YZ68;D3Z3I8	EF1A1_MOUSE	P10126	Elongation factor 1-alpha 1	Eef1a1
23.3239	18.5011	23.632	21.0886	23.7389	22.3348	GO:1904714 regulation of chaperone-mediated autophagy;GO:0090218 positive regulation of lipid kinase activity;GO:0006414 translational elongation	Human disease related genes:Nervous system diseases:Epilepsy; Predicted intracellular proteins; Human disease related genes:Other diseases:Mental and behavioural disorders; Disease related genes	Cytosol (Approved); Additional: Nucleoli			0.112666	0.869775	-0.568473		-0.31077	P62631	EF1A2_MOUSE	P62631	Elongation factor 1-alpha 2	Eef1a2
20.9742	19.9601	20.0951	19.5526	20.3211	19.5165	GO:0006414 translational elongation;GO:0006412 translation;GO:0043043 peptide biosynthetic process	Predicted intracellular proteins	Cytosol;Nucleoli fibrillar center (Approved)			0.592332	0.422111	0.546377		1.32543	O70251;A0A087WS46;G3UX43;G3UZ47;M0QWH8;M0QWK5	EF1B_MOUSE	O70251	Elongation factor 1-beta	Eef1b
21.7594	20.8346	20.85	20.9601	21.4324	20.7471	GO:0006414 translational elongation;GO:0071479 cellular response to ionizing radiation;GO:0010212 response to ionizing radiation	Predicted intracellular proteins	Nucleoli fibrillar center;Nucleoplasm (Supported)			0.0992034	0.888113	0.101432		0.276607	P57776;A0A0R4J1E2;P57776-3;D3YUQ9;E9QN08;Q80T06	EF1D_MOUSE	P57776	Elongation factor 1-delta	Eef1d
19.2787	18.3452	18.3581	17.7207	17.6096	15.6186	GO:0043517 positive regulation of DNA damage response, signal transduction by p53 class mediator;GO:2000774 positive regulation of cellular senescence;GO:1901798 positive regulation of signal transduction by p53 class mediator	Predicted intracellular proteins	Cytosol;Nucleoplasm (Supported)			1.05153	0.244145	1.67767		2.23808	Q9D1M4	MCA3_MOUSE	Q9D1M4	Eukaryotic translation elongation factor 1 epsilon-1	Eef1e1
23.2961	22.4349	23.087	22.9189	23.5045	23.0723	GO:0006414 translational elongation;GO:0009615 response to virus;GO:0006412 translation	Predicted intracellular proteins	Cytosol (Approved); Additional: Golgi apparatus			0.292027	0.683215	-0.225881		-0.721589	Q9D8N0	EF1G_MOUSE	Q9D8N0	Elongation factor 1-gamma	Eef1g
23.1886	22.3778	22.9388	22.6453	23.2419	22.8327	GO:0006414 translational elongation;GO:0002244 hematopoietic progenitor cell differentiation;GO:0045727 positive regulation of translation	Disease related genes; Cancer-related genes:Candidate cancer biomarkers; Human disease related genes:Nervous system diseases:Neurodegenerative diseases; Predicted intracellular proteins; FDA approved drug targets:Biotech drugs	Cytosol;Plasma membrane (Enhanced)			0.0852704	0.908284	-0.0715599		-0.240549	P58252	EF2_MOUSE	P58252	Elongation factor 2	Eef2
18.1946	18.5915	18.5011	17.0847	17.2967	16.683	GO:0010875 positive regulation of cholesterol efflux;GO:0032373 positive regulation of sterol transport;GO:0032376 positive regulation of cholesterol transport	Predicted intracellular proteins	Nuclear speckles (Approved); Additional: Vesicles			2.54054	0.188896	1.40758	+	6.50581	Q3TGW2	EEPD1_MOUSE	Q3TGW2	Endonuclease/exonuclease/phosphatase family domain-containing protein 1	Eepd1
23.8576	24.0359	25.1293	25.673	25.1293	25.6209		Predicted intracellular proteins				1.22787	0.213116	-1.13348		-2.61395	Q9JJF6;A0A0A0MQ84	EFCC1_MOUSE	Q9JJF6	EF-hand and coiled-coil domain-containing protein 1	Efcc1
20.5165	20.2066	20.265	20.9024	20.68	20.7307	GO:0048050 post-embryonic eye morphogenesis;GO:0048563 post-embryonic animal organ morphogenesis;GO:0009886 post-embryonic animal morphogenesis	Human disease related genes:Nervous system diseases:Eye disease; Predicted secreted proteins; Predicted intracellular proteins; Disease related genes	Mitochondria (Supported)			1.71563	0.173993	-0.441669		-3.7913	Q8BPB5	FBLN3_MOUSE	Q8BPB5	EGF-containing fibulin-like extracellular matrix protein 1	Efemp1
16.2823	14.3512	17.1655	17.3251	15.9705	18.7923	GO:1905609 positive regulation of smooth muscle cell-matrix adhesion;GO:1904831 positive regulation of aortic smooth muscle cell differentiation;GO:2000097 regulation of smooth muscle cell-matrix adhesion	Predicted secreted proteins; Human disease related genes:Congenital malformations:Congenital malformations of skin; Predicted intracellular proteins; Disease related genes				0.542714	0.454651	-1.42968		-1.22847	Q9WVJ9;G5E8D6;A0A494BBF0;E9Q2A0;E9Q2T8	FBLN4_MOUSE	Q9WVJ9	EGF-containing fibulin-like extracellular matrix protein 2	Efemp2
16.7987	17.1257	16.3836	16.977	15.3622	16.0764	GO:0042220 response to cocaine;GO:0043279 response to alkaloid;GO:0071466 cellular response to xenobiotic stimulus	Human disease related genes:Congenital malformations:Other congenital malformations; Predicted intracellular proteins; Disease related genes	Nucleoplasm (Approved); Additional: Cytosol;Vesicles			0.541871	0.454715	0.630791		1.22682	O08810;A2AH85;G3UZ34	U5S1_MOUSE	O08810	116 kDa U5 small nuclear ribonucleoprotein component	Eftud2
17.417	15.959	17.83	17.92	17.7406	18.4087	GO:0010750 positive regulation of nitric oxide mediated signal transduction;GO:1900019 regulation of protein kinase C activity;GO:1900020 positive regulation of protein kinase C activity	Human disease related genes:Cancers:Head and neck cancers; Human disease related genes:Cancers:Cancers of the urinary system; ENZYME proteins:Transferases; Cancer-related genes:Mutational cancer driver genes; Human disease related genes:Immune system diseases:Other immune system diseases; Predicted intracellular proteins; Human disease related genes:Cancers:Cancers of the lung and pleura; FDA app…	Cell Junctions;Plasma membrane (Enhanced)			0.726292	0.350871	-0.954436		-1.58653	Q01279;Q9WVF5	EGFR_MOUSE	Q01279	Epidermal growth factor receptor	Egfr
23.0105	22.9566	23.0105	20.7715	21.1642	21.0426	GO:2001137 positive regulation of endocytic recycling;GO:0010886 positive regulation of cholesterol storage;GO:0034383 low-density lipoprotein particle clearance	Predicted intracellular proteins	Plasma membrane (Supported)	+	dbdb_WT	4.15627	0.0368	1.99976	+	17.0264	Q8BH64;Q9EQP2;Q9WVK4;D3Z7U7	EHD1_MOUSE;EHD2_MOUSE;EHD4_MOUSE	Q8BH64;Q9EQP2;Q9WVK4	EH domain-containing protein 2	Ehd1
25.2499	25.1946	25.1449	23.632	23.5165	23.4923	GO:2001137 positive regulation of endocytic recycling;GO:0097320 plasma membrane tubulation;GO:1901741 positive regulation of myoblast fusion	Predicted intracellular proteins	Plasma membrane (Supported)	+	dbdb_WT	5.20703	0	1.64953	+	31.301	Q8BH64	EHD2_MOUSE	Q8BH64	EH domain-containing protein 2	Ehd2
21.0951	20.5638	20.8802	20.68	21.0426	21.0625	GO:0086036 regulation of cardiac muscle cell membrane potential;GO:0034498 early endosome to Golgi transport;GO:0090160 Golgi to lysosome transport	Predicted intracellular proteins	Plasma membrane (Approved)			0.154819	0.829868	-0.0820185		-0.413965	Q9EQP2;Q9QXY6	EHD3_MOUSE;EHD4_MOUSE	Q9EQP2;Q9QXY6	EH domain-containing protein 4	Ehd3
20.6453	20.1332	20.1206	19.8222	20.0559	19.7844	GO:0006907 pinocytosis;GO:0032456 endocytic recycling;GO:0098876 vesicle-mediated transport to the plasma membrane	Predicted intracellular proteins	Plasma membrane (Approved)			1.0043	0.256742	0.412198		2.14065	Q9EQP2	EHD4_MOUSE	Q9EQP2	EH domain-containing protein 4	Ehd4
18.5582	18.7504	19.2042	19.9171	19.5657	19.2604	GO:0033540 fatty acid beta-oxidation using acyl-CoA oxidase;GO:0006635 fatty acid beta-oxidation;GO:0019395 fatty acid oxidation	ENZYME proteins:Lyases; Disease related genes; Enzymes; Potential drug targets; ENZYME proteins:Oxidoreductases; Predicted intracellular proteins; ENZYME proteins:Isomerase; Human disease related genes:Congenital disorders of metabolism:Congenital disorders of amino acid metabolism				1.29279	0.205213	-0.74344		-2.75794	Q9DBM2	ECHP_MOUSE	Q9DBM2	Peroxisomal bifunctional enzyme	Ehhadh
20.2764	19.2302	19.5545	19.724	19.8222	18.9488	GO:1990737 response to manganese-induced endoplasmic reticulum stress;GO:2000676 positive regulation of type B pancreatic cell apoptotic process;GO:0032057 negative regulation of translational initiation in response to stress	Predicted intracellular proteins	Cytosol (Enhanced)			0.172234	0.811013	0.188709		0.455145	Q6ZWX6	IF2A_MOUSE	Q6ZWX6	Eukaryotic translation initiation factor 2 subunit 1	Eif2s1
18.8846	18.4334	18.3709	17.0743	19.3211	15.5199	GO:0002176 male germ cell proliferation;GO:0036093 germ cell proliferation;GO:0001731 formation of translation preinitiation complex	Cancer-related genes:Mutated cancer genes; Predicted intracellular proteins	Endoplasmic reticulum (Supported); Additional: Nucleoli			0.491587	0.490954	1.25787		1.12796	Q99L45	IF2B_MOUSE	Q99L45	Eukaryotic translation initiation factor 2 subunit 2	Eif2s2
18.2922	18.714	18.7731	18.4004	18.606	18.5768						0.147904	0.837027	0.0653604		0.397393	Q9Z0N1;Q9Z0N2;A2AAW9	IF2G_MOUSE	Q9Z0N1	Eukaryotic translation initiation factor 2 subunit 3, X-linked	Eif2s3x
20.895	20.7876	20.6971	20.2185	20.3962	19.3688	GO:0002188 translation reinitiation;GO:0075525 viral translational termination-reinitiation;GO:0075522 IRES-dependent viral translational initiation	Predicted intracellular proteins	Cytosol;Nucleoplasm (Supported)			1.16586	0.226675	0.79874		2.47939	P23116	EIF3A_MOUSE	P23116	Eukaryotic translation initiation factor 3 subunit A	Eif3a
20.1946	20.0951	20.3538	19.2137	20.7796	20.9316	GO:0075525 viral translational termination-reinitiation;GO:0075522 IRES-dependent viral translational initiation;GO:0001732 formation of cytoplasmic translation initiation complex	Predicted intracellular proteins	Cytosol (Approved); Additional: Nucleoplasm			0.0585776	0.938774	-0.0937913		-0.169241	Q8JZQ9	EIF3B_MOUSE	Q8JZQ9	Eukaryotic translation initiation factor 3 subunit B	Eif3b
20.68	21.0292	20.6628	20.2764	20.4676	19.4395	GO:1902416 positive regulation of mRNA binding;GO:1905216 positive regulation of RNA binding;GO:1902415 regulation of mRNA binding	Predicted intracellular proteins	Cytosol (Supported)			1.01437	0.254719	0.729484		2.16133	Q8R1B4;M0QWV3	EIF3C_MOUSE	Q8R1B4	Eukaryotic translation initiation factor 3 subunit C	Eif3c
18.5694	19.1946	19.3012	17.0382	18.4576	17.2604	GO:0075525 viral translational termination-reinitiation;GO:0002191 cap-dependent translational initiation;GO:1902416 positive regulation of mRNA binding	Predicted intracellular proteins; Disease related genes	Cytosol (Supported)			1.35257	0.196367	1.4363	+	2.89354	O70194	EIF3D_MOUSE	O70194	Eukaryotic translation initiation factor 3 subunit D	Eif3d
20.1079	20.002	20.1946	19.7939	19.8423	19.3452	GO:1902416 positive regulation of mRNA binding;GO:1905216 positive regulation of RNA binding;GO:1902415 regulation of mRNA binding	Cancer-related genes; Predicted intracellular proteins	Cytosol (Supported)			1.23451	0.213639	0.441023		2.62853	P60229	EIF3E_MOUSE	P60229	Eukaryotic translation initiation factor 3 subunit E	Eif3e
19.5768	19.2185	19.3408	19.4972	19.3473	18.6523	GO:0075522 IRES-dependent viral translational initiation;GO:0001732 formation of cytoplasmic translation initiation complex;GO:0019081 viral translation	ENZYME proteins:Hydrolases; Human disease related genes:Other diseases:Mental and behavioural disorders; Disease related genes; Enzymes; Potential drug targets; Predicted intracellular proteins				0.30976	0.66382	0.213102		0.759131	Q9DCH4	EIF3F_MOUSE	Q9DCH4	Eukaryotic translation initiation factor 3 subunit F	Eif3f
17.2419	17.1257	17.392	16.6096	16.8484	16.5096	GO:0001732 formation of cytoplasmic translation initiation complex;GO:0002183 cytoplasmic translational initiation;GO:0032435 negative regulation of proteasomal ubiquitin-dependent protein catabolic process	Cancer-related genes:Candidate cancer biomarkers; Predicted intracellular proteins	Cytosol (Approved)			2.03601	0.180098	0.597319		4.71517	Q91WK2	EIF3H_MOUSE	Q91WK2	Eukaryotic translation initiation factor 3 subunit H	Eif3h
20.343	19.4795	19.8636	20.002	19.714	19.7987	GO:0001732 formation of cytoplasmic translation initiation complex;GO:0002183 cytoplasmic translational initiation;GO:0006413 translational initiation	Predicted intracellular proteins	Cytosol (Approved)			0.0761717	0.920653	0.0571753		0.216587	Q9QZD9	EIF3I_MOUSE	Q9QZD9	Eukaryotic translation initiation factor 3 subunit I	Eif3i
18.6453	17.3408	18.4046	15.1649	18.3709	17.7273						0.419929	0.559488	1.0425		0.985316	Q3UGC7;Q66JS6	EI3JA_MOUSE;EI3JB_MOUSE	Q3UGC7;Q66JS6	Eukaryotic translation initiation factor 3 subunit J-A	Eif3j1
19.2764	19.9272	19.0664	18.4656	19.4496	17.8238	GO:0001732 formation of cytoplasmic translation initiation complex;GO:0002183 cytoplasmic translational initiation;GO:0006413 translational initiation	Predicted intracellular proteins	Cytosol (Supported)			0.715204	0.358882	0.843695		1.56488	Q9DBZ5;A0A140LJ59	EIF3K_MOUSE	Q9DBZ5	Eukaryotic translation initiation factor 3 subunit K	Eif3k
21.5869	21.1946	21.7553	20.9316	21.6141	21.0224	GO:0075525 viral translational termination-reinitiation;GO:0001732 formation of cytoplasmic translation initiation complex;GO:0019081 viral translation	Predicted intracellular proteins	Nucleoli (Approved); Additional: Nucleoplasm			0.524099	0.465282	0.322903		1.19196	Q8QZY1	EIF3L_MOUSE	Q8QZY1	Eukaryotic translation initiation factor 3 subunit L	Eif3l
16.8484	16.68	16.9083	15.4415	16.183	14.9486	GO:0001732 formation of cytoplasmic translation initiation complex;GO:0002183 cytoplasmic translational initiation;GO:0006413 translational initiation	Predicted intracellular proteins	Cytosol (Approved)			1.61429	0.179368	1.28787	+	3.52657	Q99JX4;A2A701;A2A702	EIF3M_MOUSE	Q99JX4	Eukaryotic translation initiation factor 3 subunit M	Eif3m
23.5165	22.8689	23.1253	23.3239	23.2961	22.8538	GO:0002183 cytoplasmic translational initiation;GO:0006413 translational initiation;GO:0002181 cytoplasmic translation	Enzymes; ENZYME proteins:Hydrolases; Predicted intracellular proteins	Cytosol (Approved)			0.0168998	0.981827	0.0123304		0.0509152	P60843;P10630;P10630-2;Q8BTU6;E9Q561	IF4A1_MOUSE;IF4A2_MOUSE	P10630;P10630-2;P60843	Eukaryotic initiation factor 4A-II	Eif4a1
20.68	20.7876	21.2707	21.0821	21.7348	14.7365	GO:1900259 regulation of RNA-dependent RNA polymerase activity;GO:1900260 negative regulation of RNA-dependent RNA polymerase activity;GO:0002183 cytoplasmic translational initiation	Enzymes; ENZYME proteins:Hydrolases; Cancer-related genes:Mutational cancer driver genes; Predicted intracellular proteins	Cytosol (Approved)			0.31578	0.65839	1.7283		0.771789	P10630;P10630-2;E9Q561	IF4A2_MOUSE	P10630;P10630-2	Eukaryotic initiation factor 4A-II	Eif4a2
18.8113	18.7039	18.6276	19.3516	18.8787	19.1679	GO:0072714 response to selenite ion;GO:0072715 cellular response to selenite ion;GO:1904569 regulation of selenocysteine incorporation	ENZYME proteins:Hydrolases; Disease related genes; Enzymes; Transporters:Primary Active Transporters; Human disease related genes:Congenital malformations:Other congenital malformations; Potential drug targets; Predicted intracellular proteins	Nucleoplasm (Supported)			1.32697	0.195891	-0.418505		-2.8351	A0A0N4SVP8;E9PV04;Q91VC3	IF4A3_MOUSE	Q91VC3	Eukaryotic initiation factor 4A-III	Eif4a3
18.7439	16.9882	17.1946	16.2949	17.6453	17.4656	GO:0099547 regulation of translation at synapse, modulating synaptic transmission;GO:0099578 regulation of translation at postsynapse, modulating synaptic transmission;GO:0140243 regulation of translation at synapse	Cancer-related genes:Candidate cancer biomarkers; Human disease related genes:Other diseases:Mental and behavioural disorders; Predicted intracellular proteins; Disease related genes	Cytoplasmic bodies;Cytosol (Supported); Additional: Nucleoplasm			0.294581	0.680563	0.506938		0.72702	P63073;A0A0G2JFB4;A0A0G2JGT5;A0A0G2JH04	IF4E_MOUSE	P63073	Eukaryotic translation initiation factor 4E	Eif4e
16.0837	15.4831	15.6068	16.7449	15.3682	15.2382	GO:0006413 translational initiation;GO:0006412 translation;GO:0043043 peptide biosynthetic process	Predicted intracellular proteins	Nucleoli fibrillar center (Approved)			0.0390219	0.959151	-0.0592422		-0.114892	Q9DBB5	IF4E3_MOUSE	Q9DBB5	Eukaryotic translation initiation factor 4E type 3	Eif4e3
18.5242	18.1898	18.2832	18.0585	18.0691	17.5878	GO:1905535 regulation of eukaryotic translation initiation factor 4F complex assembly;GO:1905537 positive regulation of eukaryotic translation initiation factor 4F complex assembly;GO:1905610 regulation of mRNA cap binding	Predicted intracellular proteins; Cancer-related genes:Candidate cancer biomarkers; Human disease related genes:Nervous system diseases:Neurodegenerative diseases; Disease related genes	Cytosol (Enhanced)			1.0718	0.240254	0.427246		2.28027	Q6NZJ6;A0A0J9YUS5;E9PVC5;E9PVC6;E9Q9E1;Q6NZJ6-2	IF4G1_MOUSE	Q6NZJ6;Q6NZJ6-2	Eukaryotic translation initiation factor 4 gamma 1	Eif4g1
17.2419	17.0951	17.3233	14.8533	17.0426	16.8361	GO:0006413 translational initiation;GO:0006446 regulation of translational initiation;GO:0010507 negative regulation of autophagy	Predicted intracellular proteins	Cytosol (Enhanced)			0.626609	0.400726	0.976084		1.39223	Q62448;G3XA17;Q62448-2;F7CBP1	IF4G2_MOUSE	Q62448;Q62448-2	Eukaryotic translation initiation factor 4 gamma 2	Eif4g2
15.3426	17.2042	18.0211	18.4456	18.5731	15.2486	GO:0006413 translational initiation;GO:0006446 regulation of translational initiation;GO:0006412 translation	Cancer-related genes:Candidate cancer biomarkers; Human disease related genes:Other congenital disorders:Chromosomal abnormalities; Predicted intracellular proteins; Disease related genes	Cytosol (Approved); Additional: Nuclear bodies;Nucleoplasm			0.157744	0.827696	-0.566452		-0.420936	Q9WUK2;Q9WUK2-2	IF4H_MOUSE	Q9WUK2;Q9WUK2-2	Eukaryotic translation initiation factor 4H	Eif4h
18.9054	18.1655	18.3145	17.4576	18.2232	18.0847	GO:0001731 formation of translation preinitiation complex;GO:0001732 formation of cytoplasmic translation initiation complex;GO:0002183 cytoplasmic translational initiation	Predicted intracellular proteins	Cytosol (Enhanced)			0.760975	0.339021	0.539933		1.65439	P59325;Q8BVV6;A0A1Y7VKT5	IF5_MOUSE	P59325	Eukaryotic translation initiation factor 5	Eif5
21.6453	20.7056	20.9812	20.8423	21.1395	20.9882	GO:0045901 positive regulation of translational elongation;GO:0045905 positive regulation of translational termination;GO:1902255 positive regulation of intrinsic apoptotic signaling pathway by p53 class mediator	Cancer-related genes:Candidate cancer biomarkers; Transporters:Transporter channels and pores; Predicted intracellular proteins	Cytosol (Supported); Additional: Nucleoplasm;Plasma membrane			0.1547	0.829387	0.120705		0.413681	P63242;J3QPS8	IF5A1_MOUSE	P63242	Eukaryotic translation initiation factor 5A-1	Eif5a
14.3542	18.6453	19.3101	18.3365	15.9057	15.8396	GO:1902626 assembly of large subunit precursor of preribosome;GO:0042256 cytosolic ribosome assembly;GO:0000054 ribosomal subunit export from nucleus	Predicted intracellular proteins	Nucleoplasm (Supported)			0.158468	0.826836	0.74259		0.422658	O55135;B1AZQ4;D6RG53;D6RJJ3	IF6_MOUSE	O55135	Eukaryotic translation initiation factor 6	Eif6
19.6276	19.6954	18.7569	19.2558	18.4293	18.1556	GO:0070935 3'-UTR-mediated mRNA stabilization;GO:0060965 negative regulation of miRNA-mediated gene silencing;GO:0060149 negative regulation of post-transcriptional gene silencing	Predicted intracellular proteins	Nucleoplasm (Supported); Additional: Cytosol;Nucleoli			0.767042	0.336217	0.746398		1.66629	P70372	ELAV1_MOUSE	P70372	ELAV-like protein 1	Elavl1
21.6971	21.4526	21.5777	23.0559	22.9566	23.7796	GO:0006909 phagocytosis;GO:0060326 cell chemotaxis;GO:0007015 actin filament organization	Human disease related genes:Cardiovascular diseases:Vascular diseases; Predicted intracellular proteins; Disease related genes	Cytosol (Supported)			2.48392	0.182474	-1.6882	+	-6.28064	Q8BHL5;Q8BHL5-2;Q8BHL5-3;Q5GMG0	ELMO2_MOUSE	Q8BHL5;Q8BHL5-2;Q8BHL5-3	Engulfment and cell motility protein 2	Elmo2
22.7098	21.1269	22.1488	20.3211	22.1301	21.4775	GO:0140958 target-directed miRNA degradation;GO:0010587 miRNA catabolic process;GO:0060965 negative regulation of miRNA-mediated gene silencing	Predicted intracellular proteins				0.414808	0.562311	0.685587		0.975016	P62869;A0A3B2WBM3	ELOB_MOUSE	P62869	Elongin-B	Elob
20.2185	19.1801	19.85	19.6783	18.8018	20.9388	GO:0140958 target-directed miRNA degradation;GO:0010587 miRNA catabolic process;GO:0060965 negative regulation of miRNA-mediated gene silencing	Predicted intracellular proteins	Vesicles (Approved); Additional: Cell Junctions;Nucleoli			0.0276092	0.969132	-0.0568002		-0.082241	P83940;A0A087WNT1;A0A087WQE6	ELOC_MOUSE	P83940	Elongin-C	Eloc
17.417	18.3056	18.1155	16.7602	16.8606	17.2787	GO:0002926 tRNA wobble base 5-methoxycarbonylmethyl-2-thiouridinylation;GO:0002098 tRNA wobble uridine modification;GO:0002097 tRNA wobble base modification	Human disease related genes:Nervous system diseases:Other nervous and sensory system diseases; Predicted intracellular proteins; Disease related genes	Cytosol (Supported); Additional: Nucleoplasm			1.45199	0.190138	0.979564		3.12606	Q7TT37	ELP1_MOUSE	Q7TT37	Elongator complex protein 1	Elp1
15.6486	15.2659	15.4285	14.7502	16.4326	17.411	GO:0002926 tRNA wobble base 5-methoxycarbonylmethyl-2-thiouridinylation;GO:0002098 tRNA wobble uridine modification;GO:0002097 tRNA wobble base modification	Predicted intracellular proteins; Disease related genes	Cytosol (Enhanced)			0.405314	0.570907	-0.750266		-0.955875	Q9CZX0;A0A286YDB8;Q9CZX0-2	ELP3_MOUSE	Q9CZX0;Q9CZX0-2	Elongator complex protein 3	Elp3
14.0938	19.2809	18.5915	15.772	15.4263	14.9773	GO:0035879 plasma membrane lactate transport;GO:0015727 lactate transport;GO:0035873 lactate transmembrane transport	Transporters:Accessory Factors Involved in Transport				0.515541	0.470981	1.93022		1.17515	P21995	EMB_MOUSE	P21995	Embigin	Emb
17.8545	19.7005	19.9742	18.68	16.147	18.0319	GO:0045050 protein insertion into ER membrane by stop-transfer membrane-anchor sequence;GO:0071816 tail-anchored membrane protein insertion into ER membrane;GO:0045048 protein insertion into ER membrane	Disease related genes; Transporters:Primary Active Transporters; Human disease related genes:Congenital malformations:Other congenital malformations; Potential drug targets; Predicted intracellular proteins				0.703092	0.361783	1.55676		1.54125	Q8C7X2;Z4YJW0;Q8C7X2-2	EMC1_MOUSE	Q8C7X2-2	Isoform 2 of ER membrane protein complex subunit 1	Emc1
18.1357	19.0074	18.724	15.7503	15.9415	17.184	GO:0045050 protein insertion into ER membrane by stop-transfer membrane-anchor sequence;GO:0071816 tail-anchored membrane protein insertion into ER membrane;GO:0045048 protein insertion into ER membrane	Transporters:Primary Active Transporters; Predicted intracellular proteins				1.96652	0.175827	2.33047	+	4.50256	Q9CRD2	EMC2_MOUSE	Q9CRD2	ER membrane protein complex subunit 2	Emc2
15.719	18.5204	18.0743	17.0451	14.4889	15.651	GO:0045050 protein insertion into ER membrane by stop-transfer membrane-anchor sequence;GO:0071816 tail-anchored membrane protein insertion into ER membrane;GO:0045048 protein insertion into ER membrane	Transporters:Primary Active Transporters				0.681273	0.372415	1.70957		1.49871	Q9EP72	EMC7_MOUSE	Q9EP72	ER membrane protein complex subunit 7	Emc7
16.4598	15.1477	15.3198	16.2428	15.5361	15.96	GO:0045050 protein insertion into ER membrane by stop-transfer membrane-anchor sequence;GO:0071816 tail-anchored membrane protein insertion into ER membrane;GO:0045048 protein insertion into ER membrane	Transporters:Primary Active Transporters; Predicted intracellular proteins	Endoplasmic reticulum (Supported); Additional: Golgi apparatus			0.230541	0.745661	-0.270525		-0.588027	O70378;M0QWY0	EMC8_MOUSE	O70378	ER membrane protein complex subunit 8	Emc8
17.0211	16.0254	15.3966	16.6382	16.6937	17.6453		Predicted secreted proteins	Golgi apparatus (Uncertain)			0.666237	0.379769	-0.844713		-1.46941	P59900;A2A4B4	EMIL3_MOUSE	P59900	EMILIN-3	Emilin3
20.0691	19.6558	20.2877	20.9316	20.6006	21.68	GO:0010968 regulation of microtubule nucleation;GO:0031115 negative regulation of microtubule polymerization;GO:0031111 negative regulation of microtubule polymerization or depolymerization	Predicted intracellular proteins	Vesicles (Approved)			1.35068	0.195765	-1.06654	+	-2.8892	Q7TNG5;D6RGM3;Q7TNG5-2;Q7TNG5-3	EMAL2_MOUSE	Q7TNG5;Q7TNG5-2;Q7TNG5-3	Echinoderm microtubule-associated protein-like 2	Eml2
17.2042	18.0211	16.9083	15.1612	15.0459	14.3841	GO:0045087 innate immune response;GO:0098542 defense response to other organism;GO:0051707 response to other organism	Predicted secreted proteins	Nuclear membrane (Approved)			2.43965	0.182815	2.51411	+	6.10926	Q8C522	ENDD1_MOUSE	Q8C522	Endonuclease domain-containing 1 protein	Endod1
25.8528	25.0105	25.1449	25.5926	25.7338	25.2243	GO:1903297 regulation of hypoxia-induced intrinsic apoptotic signaling pathway;GO:1903298 negative regulation of hypoxia-induced intrinsic apoptotic signaling pathway;GO:0010756 positive regulation of plasminogen activation	ENZYME proteins:Lyases; Enzymes; Cancer-related genes:Candidate cancer biomarkers; Predicted intracellular proteins	Cytosol;Plasma membrane (Enhanced)			0.235225	0.742791	-0.180832		-0.598413	P17182;Q6PHC1	ENOA_MOUSE	P17182	Alpha-enolase	Eno1
19.2326	15.2213	16.734	17.1116	17.7923	16.3576	GO:0006735 NADH regeneration;GO:0061621 canonical glycolysis;GO:0061718 glucose catabolic process to pyruvate	ENZYME proteins:Lyases; Enzymes; Candidate cardiovascular disease genes; Cancer-related genes:Candidate cancer biomarkers; Predicted intracellular proteins	Cytosol;Plasma membrane (Enhanced)			0.00649721	0.991866	-0.0245679		-0.0198003	P17183;A0A0N4SUX5	ENOG_MOUSE	P17183	Gamma-enolase	Eno2
25.6703	21.0359	24.0854	23.7492	25.5315	24.2021	GO:0006735 NADH regeneration;GO:0061621 canonical glycolysis;GO:0061718 glucose catabolic process to pyruvate	ENZYME proteins:Lyases; Disease related genes; Enzymes; Human disease related genes:Congenital disorders of metabolism:Congenital disorders of carbohydrate metabolism; Potential drug targets; Candidate cardiovascular disease genes; Predicted intracellular proteins	Cytosol;Plasma membrane (Enhanced)			0.242225	0.738316	-0.897051		-0.613863	P21550	ENOB_MOUSE	P21550	Beta-enolase	Eno3
16.624	17.7406	17.8787	18.3495	17.0211	17.1155	GO:0002003 angiotensin maturation;GO:0002002 regulation of angiotensin levels in blood;GO:0001991 regulation of systemic arterial blood pressure by circulatory renin-angiotensin	Peptidases:Metallopeptidases; CD markers; ENZYME proteins:Hydrolases; Enzymes				0.0474822	0.951242	-0.0809491		-0.138642	P16406;F7B9G4	AMPE_MOUSE	P16406	Glutamyl aminopeptidase	Enpep
20.9812	19.528	19.3056	20.7307	20.7223	21.5213	GO:2000394 positive regulation of lamellipodium morphogenesis;GO:2000392 regulation of lamellipodium morphogenesis;GO:0034638 phosphatidylcholine catabolic process	ENZYME proteins:Hydrolases; Enzymes; Predicted secreted proteins; Cancer-related genes:Candidate cancer biomarkers; Predicted intracellular proteins	Golgi apparatus;Nucleoplasm (Approved); Additional: Actin filaments			0.829782	0.307701	-1.05316		-1.7898	Q9R1E6;G3UXY9;Q9R1E6-2;Q9R1E6-3	ENPP2_MOUSE	Q9R1E6;Q9R1E6-2;Q9R1E6-3	Ectonucleotide pyrophosphatase/phosphodiesterase family member 2	Enpp2
14.364	18.8113	18.4696	14.4691	15.0339	16.6193	GO:0002276 basophil activation involved in immune response;GO:0045575 basophil activation;GO:0070667 negative regulation of mast cell proliferation	ENZYME proteins:Hydrolases; Enzymes; Predicted secreted proteins; CD markers; Predicted intracellular proteins				0.515302	0.471051	1.84087		1.17468	Q6DYE8;A0A1W2P8G4;Q91VZ7	ENPP3_MOUSE	Q6DYE8	Ectonucleotide pyrophosphatase/phosphodiesterase family member 3	Enpp3
17.9601	18.4893	18.5951	18.0951	14.4652	17.4252	GO:0046130 purine ribonucleoside catabolic process;GO:0006152 purine nucleoside catabolic process;GO:0042454 ribonucleoside catabolic process	Enzymes; ENZYME proteins:Hydrolases				0.676418	0.37495	1.68638		1.48925	Q8BTJ4;Q8BTJ4-2	ENPP4_MOUSE	Q8BTJ4;Q8BTJ4-2	Bis(5'-adenosyl)-triphosphatase enpp4	Enpp4
19.1231	18.5088	18.4893	18.2877	16.712	15.4514	GO:0007154 cell communication;GO:0009987 cellular process;GO:0008150 biological_process		Cytosol (Approved); Additional: Nucleoplasm			1.04907	0.244487	1.89003		2.23297	Q9EQG7	ENPP5_MOUSE	Q9EQG7	Ectonucleotide pyrophosphatase/phosphodiesterase family member 5	Enpp5
14.2449	17.2967	18.2832	19.8817	18.4696	16.1059	GO:0009137 purine nucleoside diphosphate catabolic process;GO:0009181 purine ribonucleoside diphosphate catabolic process;GO:0009191 ribonucleoside diphosphate catabolic process					0.398135	0.578364	-1.54412		-0.941359	O55026	ENTP2_MOUSE	O55026	Ectonucleoside triphosphate diphosphohydrolase 2	Entpd2
18.3408	18.7955	18.6347	15.0202	15.1332	15.0441	GO:0006256 UDP catabolic process;GO:0009140 pyrimidine nucleoside diphosphate catabolic process;GO:0009195 pyrimidine ribonucleoside diphosphate catabolic process	Predicted secreted proteins; Enzymes; ENZYME proteins:Hydrolases; Predicted intracellular proteins		+	dbdb_WT	4.86167	0	3.5245	+	25.6365	Q9WUZ9;Q3TQC7	ENTP5_MOUSE	Q9WUZ9	Ectonucleoside triphosphate diphosphohydrolase 5	Entpd5
20.6971	21.6276	21.5498	20.8423	19.9459	21.1079	GO:1904778 positive regulation of protein localization to cell cortex;GO:1904776 regulation of protein localization to cell cortex;GO:1904478 regulation of intestinal absorption	Disease related genes; Human disease related genes:Cardiovascular diseases:Hematologic diseases; Potential drug targets; Transporters:Accessory Factors Involved in Transport; Predicted intracellular proteins	Cell Junctions;Plasma membrane (Supported); Additional: Cytokinetic bridge;Cytosol;Mitotic spindle;Nuclear bodies			0.646468	0.389269	0.659452		1.43091	P48193;A2A841;A2A838;A2A839;A0A571BEG4;A2AD32;P48193-2	EPB41_MOUSE	P48193	Protein 4.1	Epb41
16.8846	17.5356	17.1155	16.2768	15.613	15.1429	GO:0030866 cortical actin cytoskeleton organization;GO:0030865 cortical cytoskeleton organization;GO:0031032 actomyosin structure organization	Predicted intracellular proteins; Human disease related genes:Other diseases:Mental and behavioural disorders; Disease related genes	Plasma membrane (Supported)			1.77378	0.173603	1.50103	+	3.94879	Q9Z2H5;A2AUK5;A2AUK7;A2AUK8;E9PV14;Q9Z2H5-2;Q9Z2H5-3	E41L1_MOUSE	Q9Z2H5;Q9Z2H5-2;Q9Z2H5-3	Band 4.1-like protein 1	Epb41l1
20.2419	20.5915	20.5261	19.8097	19.5375	18.9854	GO:1904778 positive regulation of protein localization to cell cortex;GO:1904776 regulation of protein localization to cell cortex;GO:0030866 cortical actin cytoskeleton organization	Predicted intracellular proteins	Plasma membrane (Enhanced); Additional: Cell Junctions;Nucleoplasm			1.72071	0.174022	1.00897	+	3.80488	O70318;A0A1W2P6I5;Q80UE4;Q80UE5;Q8C928	E41L2_MOUSE	O70318	Band 4.1-like protein 2	Epb41l2
15.68	16.2659	15.8484	14.7313	15.2162	14.7773	GO:0006931 substrate-dependent cell migration, cell attachment to substrate;GO:0007509 mesoderm migration involved in gastrulation;GO:0009826 unidimensional cell growth	Predicted intracellular proteins	Plasma membrane (Enhanced)			1.93023	0.176103	1.02318	+	4.39436	Q8BGS1;Q8BGS1-2;Q8BGS1-3	E41L5_MOUSE	Q8BGS1;Q8BGS1-2;Q8BGS1-3	Band 4.1-like protein 5	Epb41l5
20.2419	22.3101	22.3752	21.3266	22.1143	20.9171	GO:0020027 hemoglobin metabolic process;GO:0043249 erythrocyte maturation;GO:0060586 multicellular organismal-level iron ion homeostasis	Human disease related genes:Cardiovascular diseases:Hematologic diseases; Predicted intracellular proteins; Disease related genes	Cytosol;Nucleoplasm (Uncertain)			0.0858707	0.907391	0.189734		0.242118	P49222;Q3UV95	EPB42_MOUSE	P49222	Protein 4.2	Epb42
19.6523	20.3645	20.2302	15.1341	18.0585	17.83	GO:0097176 epoxide metabolic process;GO:0018904 ether metabolic process;GO:0019369 arachidonic acid metabolic process	ENZYME proteins:Hydrolases; Disease related genes; Enzymes; Potential drug targets; Peptidases:Serine-type peptidases; Human disease related genes:Congenital disorders of metabolism:Congenital disorders of ion transport and metabolism; Cancer-related genes:Candidate cancer biomarkers; Predicted intracellular proteins				1.47832	0.189089	3.07481	+	3.18921	Q9D379;E9PWK1	HYEP_MOUSE	Q9D379	Epoxide hydrolase 1	Ephx1
22.6298	22.391	22.7348	22.4726	22.8614	22.2679	GO:0009810 stilbene metabolic process;GO:0046272 stilbene catabolic process;GO:0120256 olefinic compound catabolic process	Enzymes; ENZYME proteins:Hydrolases; Predicted intracellular proteins	Cytosol (Enhanced)			0.0905416	0.901353	0.0512619		0.254278	P34914;P34914-2;A8JYK8	HYES_MOUSE	P34914	Bifunctional epoxide hydrolase 2	Ephx2
16.9992	17.6096	16.1908	14.7198	16.4346	15.5125	GO:1903671 negative regulation of sprouting angiogenesis;GO:1903670 regulation of sprouting angiogenesis;GO:0007219 Notch signaling pathway	Predicted intracellular proteins	Cytosol;Plasma membrane (Supported); Additional: Nucleoplasm;Vesicles			1.00397	0.2561	1.37754		2.13999	Q80VP1;Q80VP1-2	EPN1_MOUSE	Q80VP1;Q80VP1-2	Epsin-1	Epn1
14.9567	15.669	14.8727	14.5746	14.846	15.5559	GO:0006897 endocytosis;GO:0016192 vesicle-mediated transport;GO:0006810 transport	Predicted intracellular proteins	Vesicles (Supported); Additional: Nucleoplasm			0.170121	0.814317	0.174		0.450189	Q91W69	EPN3_MOUSE	Q91W69	Epsin-3	Epn3
20.9459	20.8346	20.9459	20.7056	20.5545	20.2419	GO:0006424 glutamyl-tRNA aminoacylation;GO:0006433 prolyl-tRNA aminoacylation;GO:0140212 regulation of long-chain fatty acid import into cell	Disease related genes; ENZYME proteins:Ligase; Enzymes; Potential drug targets; Predicted intracellular proteins; Human disease related genes:Congenital disorders of metabolism:Congenital disorders of lipid/glycolipid metabolism	Cytosol (Enhanced)			1.34883	0.195903	0.408161		2.88496	Q8CGC7	SYEP_MOUSE	Q8CGC7	Bifunctional glutamate/proline--tRNA ligase	Eprs1
17.4252	17.8787	17.7073	18.1307	17.8727	17.1053	GO:0019065 receptor-mediated endocytosis of virus by host cell;GO:0075509 endocytosis involved in viral entry into host cell;GO:0048268 clathrin coat assembly	Predicted intracellular proteins; Cancer-related genes; Disease related genes	Cytosol;Vesicles (Enhanced)			0.0327525	0.963672	-0.0325203		-0.0970457	P42567;H3BK65;F6W2Q5;H3BJB8;Q5JC28	EPS15_MOUSE	P42567	Epidermal growth factor receptor substrate 15	Eps15
15.1477	16.0058	17.6168	16.2326	16.9658	16.3937	GO:0002215 defense response to nematode;GO:0032714 negative regulation of interleukin-5 production;GO:0010936 negative regulation of macrophage cytokine production	Disease related genes; Enzymes; Potential drug targets; Human disease related genes:Immune system diseases:Other immune system diseases; Predicted intracellular proteins; ENZYME proteins:Oxidoreductases				0.133226	0.850129	-0.273921		-0.361772	P49290	PERE_MOUSE	P49290	Eosinophil peroxidase	Epx
19.5318	19.8936	20.265	18.4293	19.8682	19.8921	GO:0006509 membrane protein ectodomain proteolysis;GO:0043171 peptide catabolic process;GO:0019885 antigen processing and presentation of endogenous peptide antigen via MHC class I	Peptidases:Metallopeptidases; Predicted secreted proteins; Enzymes; Predicted intracellular proteins	Cytosol;Nucleoplasm (Approved); Additional: Plasma membrane			0.401228	0.575262	0.500281		0.947617	Q9EQH2	ERAP1_MOUSE	Q9EQH2	Endoplasmic reticulum aminopeptidase 1	Erap1
15.296	15.9725	16.4576	16.9545	17.5878	15.9972	GO:0006468 protein phosphorylation;GO:0016310 phosphorylation;GO:0045944 positive regulation of transcription by RNA polymerase II	Disease related genes; Cancer-related genes; Predicted intracellular proteins; Transcription factors:Helix-turn-helix domains; Human disease related genes:Cancers:Cancers of male genital organs; Human disease related genes:Cancers:Cancers of soft tissues and bone	Nucleoplasm (Supported); Additional: Cytosol			0.753295	0.344305	-0.937763		-1.63935	P81270;A0A384DVA0;E9PY05;H3BKX4;I1E4Y2;P81270-2;P81270-3;P81270-4	ERG_MOUSE	P81270;P81270-2;P81270-3;P81270-4	Transcriptional regulator ERG	Erg
19.3255	20.1457	20.2066	18.8876	18.5878	16.4925	GO:0006890 retrograde vesicle-mediated transport, Golgi to endoplasmic reticulum;GO:0006888 endoplasmic reticulum to Golgi vesicle-mediated transport;GO:0048193 Golgi vesicle transport	Human disease related genes:Congenital malformations:Congenital malformations of the musculoskeletal system; Predicted intracellular proteins; Disease related genes	Nucleoplasm;Vesicles (Enhanced)			1.11159	0.236304	1.90329		2.3638	Q9DC16;A0A494BAK4;A0A494BAW5;F6SLP4	ERGI1_MOUSE	Q9DC16	Endoplasmic reticulum-Golgi intermediate compartment protein 1	Ergic1
15.6748	19.8484	19.8222	14.1707	14.1793	16.7489	GO:0032933 SREBP signaling pathway;GO:0045541 negative regulation of cholesterol biosynthetic process;GO:0106119 negative regulation of sterol biosynthetic process	Disease related genes; Potential drug targets; Human disease related genes:Nervous system diseases:Other nervous and sensory system diseases; Transporters:Transporter channels and pores; Predicted intracellular proteins	Endoplasmic reticulum (Supported)			0.98165	0.260335	3.41549		2.09436	Q91X78;Q8BFZ9;A0A1B0GQZ0;A0A1B0GRG7;A0A1B0GRQ1;A0A1B0GSD8;A0A1B0GT43;E9PUH5	ERLN1_MOUSE;ERLN2_MOUSE	Q8BFZ9;Q91X78	Erlin-2	Erlin1
18.7569	20.654	20.1079	19.4252	15.7176	18.0265	GO:0032933 SREBP signaling pathway;GO:0045541 negative regulation of cholesterol biosynthetic process;GO:0106119 negative regulation of sterol biosynthetic process	Disease related genes; Potential drug targets; Human disease related genes:Nervous system diseases:Other nervous and sensory system diseases; Transporters:Transporter channels and pores; Predicted intracellular proteins	Endoplasmic reticulum (Supported)			0.802516	0.318467	2.11652		1.736	Q8BFZ9;A0A1B0GT70	ERLN2_MOUSE	Q8BFZ9	Erlin-2	Erlin2
18.2832	18.8965	18.9171	16.3073	15.8025	14.6648	GO:0030968 endoplasmic reticulum unfolded protein response;GO:0034620 cellular response to unfolded protein;GO:0035967 cellular response to topologically incorrect protein	Peptidases:Metallopeptidases; Enzymes				2.37899	0.18356	3.10738	+	5.88078	Q3UVK0	ERMP1_MOUSE	Q3UVK0	Endoplasmic reticulum metallopeptidase 1	Ermp1
14.92	16.7987	17.185	15.8411	16.1303	15.7576	GO:0022417 protein maturation by protein folding;GO:0018401 peptidyl-proline hydroxylation to 4-hydroxy-L-proline;GO:0034975 protein folding in endoplasmic reticulum	Transporters:Accessory Factors Involved in Transport; Predicted intracellular proteins				0.214673	0.762734	0.391541		0.552547	Q8R180	ERO1A_MOUSE	Q8R180	ERO1-like protein alpha	Ero1a
19.9742	20.0292	20.5638	18.5356	18.6453	18.9171	GO:0043335 protein unfolding;GO:1902235 regulation of endoplasmic reticulum stress-induced intrinsic apoptotic signaling pathway;GO:0050709 negative regulation of protein secretion	Predicted intracellular proteins	Microtubules (Uncertain); Additional: Nucleoplasm			2.60831	0.197474	1.48975	+	6.78438	P57759	ERP29_MOUSE	P57759	Endoplasmic reticulum resident protein 29	Erp29
20.4476	21.3857	21.4972	21.2185	20.3538	20.8651	GO:0045454 cell redox homeostasis;GO:0006986 response to unfolded protein;GO:0035966 response to topologically incorrect protein	Predicted intracellular proteins				0.288524	0.686055	0.2977		0.714127	Q9D1Q6	ERP44_MOUSE	Q9D1Q6	Endoplasmic reticulum resident protein 44	Erp44
22.848	22.155	22.7013	22.0854	22.5404	22.0224	GO:0046294 formaldehyde catabolic process;GO:0046292 formaldehyde metabolic process;GO:0110095 cellular detoxification of aldehyde	Enzymes; ENZYME proteins:Hydrolases; Predicted intracellular proteins	Golgi apparatus (Approved); Additional: Cytosol;Nucleoplasm			0.589779	0.421907	0.352067		1.32045	Q9R0P3;H3BJL6;H3BJP2;H3BKH6;H3BLJ9	ESTD_MOUSE	Q9R0P3	S-formylglutathione hydrolase	Esd
19.4293	20.2764	20.0951	19.0479	18.0691	18.2558	GO:0061817 endoplasmic reticulum-plasma membrane tethering;GO:0051643 endoplasmic reticulum localization;GO:0120009 intermembrane lipid transfer	Transporters; Predicted intracellular proteins	Endoplasmic reticulum (Supported)			1.69366	0.175417	1.47599	+	3.73287	Q3U7R1;A0A1W2P784;Q3U7R1-2	ESYT1_MOUSE	Q3U7R1	Extended synaptotagmin-1	Esyt1
19.3034	18.4129	18.2696	18.3624	18.5657	15.784	GO:0002184 cytoplasmic translational termination;GO:0006415 translational termination;GO:0006449 regulation of translational termination	Predicted intracellular proteins				0.50094	0.483341	1.09125		1.14641	Q8BWY3	ERF1_MOUSE	Q8BWY3	Eukaryotic peptide chain release factor subunit 1	Etf1
25.8904	27.0401	26.9539	26.632	25.0854	25.1332	GO:0033539 fatty acid beta-oxidation using acyl-CoA dehydrogenase;GO:0006635 fatty acid beta-oxidation;GO:0019395 fatty acid oxidation	Human disease related genes:Congenital disorders of metabolism:Congenital disorders of amino acid metabolism; Predicted intracellular proteins; Disease related genes	Mitochondria (Enhanced)			0.73834	0.346451	1.01129		1.61008	Q99LC5	ETFA_MOUSE	Q99LC5	Electron transfer flavoprotein subunit alpha, mitochondrial	Etfa
25.3679	26.4738	26.2856	26.1135	24.5522	24.3376	GO:0033539 fatty acid beta-oxidation using acyl-CoA dehydrogenase;GO:0006635 fatty acid beta-oxidation;GO:0019395 fatty acid oxidation	Human disease related genes:Congenital disorders of metabolism:Congenital disorders of amino acid metabolism; Predicted intracellular proteins; Disease related genes	Mitochondria (Enhanced)			0.727163	0.350285	1.04137		1.58824	Q9DCW4;A0A0U1RQB4	ETFB_MOUSE	Q9DCW4	Electron transfer flavoprotein subunit beta	Etfb
21.6843	22.8876	22.6886	22.3805	20.9316	20.6276	GO:0033539 fatty acid beta-oxidation using acyl-CoA dehydrogenase;GO:0006635 fatty acid beta-oxidation;GO:0019395 fatty acid oxidation	Disease related genes; Enzymes; Predicted intracellular proteins; ENZYME proteins:Oxidoreductases; Human disease related genes:Congenital disorders of metabolism:Congenital disorders of amino acid metabolism; FDA approved drug targets:Small molecule drugs				0.777032	0.331944	1.10698		1.68589	Q921G7;Q6PF96	ETFD_MOUSE	Q921G7	Electron transfer flavoprotein-ubiquinone oxidoreductase, mitochondrial	Etfdh
19.2877	19.6971	19.7056	19.1994	17.8846	17.5951	GO:0022904 respiratory electron transport chain;GO:0022900 electron transport chain;GO:0045333 cellular respiration	Predicted intracellular proteins				1.2255	0.213009	1.33706		2.60876	Q91V16	ETFR1_MOUSE	Q91V16	Electron transfer flavoprotein regulatory factor 1	Etfrf1
15.0902	14.1596	18.6835	18.8018	16.049	15.1182	GO:0070813 hydrogen sulfide metabolic process;GO:0006749 glutathione metabolic process;GO:0006790 sulfur compound metabolic process	Disease related genes; Enzymes; Potential drug targets; Predicted intracellular proteins; ENZYME proteins:Oxidoreductases; Human disease related genes:Congenital disorders of metabolism:Other congenital disorders of metabolism	Mitochondria (Enhanced)			0.142296	0.840952	-0.678611		-0.383858	Q9DCM0	ETHE1_MOUSE	Q9DCM0	Persulfide dioxygenase ETHE1, mitochondrial	Ethe1
15.3215	19.1801	19.1432	18.5165	15.4509	15.7484	GO:0006351 DNA-templated transcription;GO:0097659 nucleic acid-templated transcription;GO:0032774 RNA biosynthetic process	Predicted intracellular proteins; Cancer-related genes:Mutational cancer driver genes; Disease related genes	Nucleoplasm (Supported); Additional: Nucleoli			0.335787	0.641002	1.30967		0.813574	Q61545;Q5SUS9;Q5SUT0	EWS_MOUSE	Q61545	RNA-binding protein EWS	Ewsr1
17.3581	16.0124	16.0276	16.3477	15.8062	16.4656	GO:0090522 vesicle tethering involved in exocytosis;GO:0099022 vesicle tethering;GO:0006904 vesicle docking involved in exocytosis	Transporters:Transporter channels and pores; Predicted intracellular proteins	Microtubules;Plasma membrane (Uncertain); Additional: Cytosol			0.204457	0.77238	0.25948		0.529451	Q8R3S6;Q5PPR2;Q6P1Y9	EXOC1_MOUSE	Q8R3S6	Exocyst complex component 1	Exoc1
18.0899	18.3624	18.1994	17.1155	16.3547	16.7471	GO:2000535 regulation of entry of bacterium into host cell;GO:0090522 vesicle tethering involved in exocytosis;GO:0099022 vesicle tethering	RAS pathway related proteins; Transporters:Transporter channels and pores; Predicted intracellular proteins	Vesicles (Approved)			2.49648	0.185699	1.47812	+	6.33003	Q9D4H1	EXOC2_MOUSE	Q9D4H1	Exocyst complex component 2	Exoc2
18.4375	18.4815	18.0847	17.1357	17.3233	17.0102	GO:0048341 paraxial mesoderm formation;GO:0090522 vesicle tethering involved in exocytosis;GO:0048340 paraxial mesoderm morphogenesis	Transporters:Transporter channels and pores; Predicted intracellular proteins	Nucleoli;Nucleoli rim (Approved); Additional: Cytosol;Nucleoplasm			2.79316	0.236471	1.17815	+	7.59781	O35382;Q8C391;Q9CXE1	EXOC4_MOUSE	O35382	Exocyst complex component 4	Exoc4
19.1053	18.3452	17.9083	15.8376	15.3132	15.5255	GO:0090522 vesicle tethering involved in exocytosis;GO:0001736 establishment of planar polarity;GO:0007164 establishment of tissue polarity	Transporters:Transporter channels and pores; Predicted intracellular proteins				2.7909	0.229714	2.89416	+	7.58734	Q3TPX4;E0CYX2	EXOC5_MOUSE	Q3TPX4	Exocyst complex component 5	Exoc5
14.3092	13.5981	14.6495	16.0991	16.6451	15.8815	GO:0090522 vesicle tethering involved in exocytosis;GO:0099022 vesicle tethering;GO:0006904 vesicle docking involved in exocytosis	Transporters:Transporter channels and pores; Predicted intracellular proteins	Vesicles (Supported); Additional: Nucleoplasm			2.20584	0.1819	-2.02297	+	-5.26688	Q8R313;A0A5F8MP92;A0A5F8MPW8;Q3U9D6	EXOC6_MOUSE	Q8R313	Exocyst complex component 6	Exoc6
18.7439	18.4536	18.8606	18.4496	17.7406	16.5142	GO:2000535 regulation of entry of bacterium into host cell;GO:0090522 vesicle tethering involved in exocytosis;GO:0099022 vesicle tethering	Human disease related genes:Other diseases:Mental and behavioural disorders; Transporters:Transporter channels and pores; Predicted intracellular proteins	Cytosol (Approved); Additional: Plasma membrane;Vesicles			0.902117	0.283083	1.1179		1.93371	O35250;A2AAN0;O35250-2	EXOC7_MOUSE	O35250;O35250-2	Exocyst complex component 7	Exoc7
18.1507	18.3581	18.5951	15.6037	16.6523	15.4722	GO:0090522 vesicle tethering involved in exocytosis;GO:0099022 vesicle tethering;GO:0006904 vesicle docking involved in exocytosis	Human disease related genes:Other diseases:Mental and behavioural disorders; Transporters:Transporter channels and pores; Predicted intracellular proteins	Cytosol (Approved)			2.47012	0.185506	2.45855	+	6.22681	Q6PGF7	EXOC8_MOUSE	Q6PGF7	Exocyst complex component 8	Exoc8
18.5805	18.4087	18.9488	20.0559	19.8438	20.3321	GO:0036339 lymphocyte adhesion to endothelial cell of high endothelial venule;GO:0060506 smoothened signaling pathway involved in lung development;GO:0060792 sweat gland development	Disease related genes; Enzymes; ENZYME proteins:Transferases; Human disease related genes:Congenital malformations:Other congenital malformations; Potential drug targets; Human disease related genes:Congenital malformations:Congenital malformations of the musculoskeletal system; Cancer-related genes:Candidate cancer biomarkers; Human disease related genes:Congenital disorders of metabolism:Congen…				2.59296	0.196207	-1.43128	+	-6.72037	P97464	EXT1_MOUSE	P97464	Exostosin-1	Ext1
19.9742	19.528	19.3857	20.2535	20.8191	20.9882	GO:0015014 heparan sulfate proteoglycan biosynthetic process, polysaccharide chain biosynthetic process;GO:0030210 heparin biosynthetic process;GO:0030202 heparin metabolic process	Disease related genes; Enzymes; ENZYME proteins:Transferases; Cancer-related genes; Potential drug targets; Human disease related genes:Congenital malformations:Congenital malformations of the musculoskeletal system; Human disease related genes:Congenital disorders of metabolism:Congenital disorders of glycan/glycoprotein metabolism	Golgi apparatus (Supported)			1.68928	0.1756	-1.05759	+	-3.72132	P70428;A2AIG3;A2AIG6;E9Q1M5;V9GX32	EXT2_MOUSE	P70428	Exostosin-2	Ext2
18.6903	17.7987	18.1556	18.6628	17.9882	19.0976	GO:0072697 protein localization to cell cortex;GO:1902896 terminal web assembly;GO:0043622 cortical microtubule organization	Cancer-related genes:Candidate cancer biomarkers; Cancer-related genes:Mutated cancer genes; Predicted intracellular proteins	Plasma membrane (Supported)			0.372442	0.603561	-0.367988		-0.889099	P26040	EZRI_MOUSE	P26040	Ezrin	Ezr
23.2679	21.9601	22.7056	23.3101	23.3778	24.0443	GO:0051897 positive regulation of protein kinase B signaling;GO:0007596 blood coagulation;GO:0050817 coagulation	ENZYME proteins:Hydrolases; Disease related genes; Human disease related genes:Cardiovascular diseases:Hematologic diseases; Enzymes; Peptidases:Serine-type peptidases; Candidate cardiovascular disease genes; Predicted secreted proteins; FDA approved drug targets:Biotech drugs; FDA approved drug targets:Small molecule drugs				0.981865	0.26065	-0.932873		-2.0948	O88947;Q3U3V1	FA10_MOUSE	O88947	Coagulation factor X	F10
17.3667	16.92	18.3056	18.977	18.5805	19.5413	GO:0051919 positive regulation of fibrinolysis;GO:0031639 plasminogen activation;GO:0051917 regulation of fibrinolysis	ENZYME proteins:Hydrolases; Disease related genes; Human disease related genes:Cardiovascular diseases:Hematologic diseases; Enzymes; Peptidases:Serine-type peptidases; Candidate cardiovascular disease genes; Predicted secreted proteins; Predicted intracellular proteins; FDA approved drug targets:Biotech drugs	Vesicles (Approved)			1.41491	0.195525	-1.50218	+	-3.03828	Q91Y47	FA11_MOUSE	Q91Y47	Coagulation factor XI	F11
15.6166	18.4933	17.7796	15.6624	15.4225	18.6311	GO:0035683 memory T cell extravasation;GO:1902396 protein localization to bicellular tight junction;GO:1901552 positive regulation of endothelial cell development	CD markers	Microtubules (Supported); Additional: Cell Junctions			0.208276	0.767478	0.724494		0.538108	O88792	JAM1_MOUSE	O88792	Junctional adhesion molecule A	F11r
22.6096	21.3101	21.6971	21.343	22.5662	22.3239	GO:0072378 blood coagulation, fibrin clot formation;GO:0072376 protein activation cascade;GO:0018149 peptide cross-linking	Disease related genes; Human disease related genes:Cardiovascular diseases:Hematologic diseases; Enzymes; ENZYME proteins:Transferases; Candidate cardiovascular disease genes; Predicted secreted proteins; Cancer-related genes:Candidate cancer biomarkers; Predicted intracellular proteins; FDA approved drug targets:Biotech drugs				0.141774	0.840754	-0.205407		-0.382592	Q8BH61	F13A_MOUSE	Q8BH61	Coagulation factor XIII A chain	F13a1
21.2185	20.1825	20.68	21.5309	21.6409	22.0886	GO:0072378 blood coagulation, fibrin clot formation;GO:0072376 protein activation cascade;GO:0018149 peptide cross-linking	Disease related genes; Human disease related genes:Cardiovascular diseases:Hematologic diseases; Candidate cardiovascular disease genes; Predicted secreted proteins; Cancer-related genes:Candidate cancer biomarkers; Predicted intracellular proteins; FDA approved drug targets:Biotech drugs				1.43167	0.193832	-1.05978	+	-3.07779	Q07968	F13B_MOUSE	Q07968	Coagulation factor XIII B chain	F13b
25.8019	25.5165	26.17	26.9428	26.5536	27.2979	GO:1900738 positive regulation of phospholipase C-activating G protein-coupled receptor signaling pathway;GO:0070945 neutrophil-mediated killing of gram-negative bacterium;GO:1900736 regulation of phospholipase C-activating G protein-coupled receptor signaling pathway	ENZYME proteins:Hydrolases; Disease related genes; Human disease related genes:Cardiovascular diseases:Hematologic diseases; Enzymes; Peptidases:Serine-type peptidases; Candidate cardiovascular disease genes; Predicted secreted proteins; Cancer-related genes:Candidate cancer biomarkers; Predicted intracellular proteins; FDA approved drug targets:Biotech drugs; FDA approved drug targets:Small mole…				1.73712	0.173444	-1.10196	+	-3.84901	P19221;H7BX99	THRB_MOUSE	P19221	Prothrombin	F2
15.2066	19.2967	18.7828	18.209	16.0882	14.9113	GO:0002541 activation of plasma proteins involved in acute inflammatory response;GO:0002543 activation of blood coagulation via clotting cascade;GO:0010641 positive regulation of platelet-derived growth factor receptor signaling pathway	Candidate cardiovascular disease genes; Transporters:Accessory Factors Involved in Transport; CD markers; Cancer-related genes:Candidate cancer biomarkers; Predicted secreted proteins; Predicted intracellular proteins; FDA approved drug targets:Biotech drugs	Vesicles (Approved)			0.351104	0.629271	1.35919		0.845285	P20352;A0A0R4J088;A0A0G2JGS5	TF_MOUSE	P20352	Tissue factor	F3
24.5165	23.7492	24.2096	25.4614	25.2785	25.6891	GO:0032571 response to vitamin K;GO:0033273 response to vitamin;GO:0007584 response to nutrient	Disease related genes; Human disease related genes:Cardiovascular diseases:Hematologic diseases; Candidate cardiovascular disease genes; Predicted secreted proteins; Human disease related genes:Cardiovascular diseases:Vascular diseases; FDA approved drug targets:Biotech drugs	Golgi apparatus (Approved)			2.19096	0.179967	-1.31792	+	-5.21663	O88783	FA5_MOUSE	O88783	Coagulation factor V	F5
21.6409	21.4476	22.1581	23.2961	22.7935	24.0772	GO:0061476 response to anticoagulant;GO:1905217 response to astaxanthin;GO:0033595 response to genistein	ENZYME proteins:Hydrolases; Disease related genes; Human disease related genes:Cardiovascular diseases:Hematologic diseases; Enzymes; Peptidases:Serine-type peptidases; Candidate cardiovascular disease genes; Predicted secreted proteins; FDA approved drug targets:Biotech drugs	Mitochondria (Approved)			1.72588	0.173553	-1.64013	+	-3.81876	P70375	FA7_MOUSE	P70375	Coagulation factor VII	F7
21.6453	21.3266	21.6141	22.1612	22.6584	23.3645	GO:0031638 zymogen activation;GO:0007596 blood coagulation;GO:0050817 coagulation	ENZYME proteins:Hydrolases; Disease related genes; Human disease related genes:Cardiovascular diseases:Hematologic diseases; Enzymes; Peptidases:Serine-type peptidases; Candidate cardiovascular disease genes; Predicted secreted proteins; FDA approved drug targets:Biotech drugs				1.52341	0.193197	-1.19935	+	-3.29893	P16294	FA9_MOUSE	P16294	Coagulation factor IX	F9
24.3307	20.7389	21.3805	20.9812	21.5638	15.3153	GO:0140214 positive regulation of long-chain fatty acid import into cell;GO:2001245 regulation of phosphatidylcholine biosynthetic process;GO:0140212 regulation of long-chain fatty acid import into cell	Candidate cardiovascular disease genes; Predicted intracellular proteins	Focal adhesion sites (Uncertain); Additional: Golgi apparatus;Plasma membrane			0.556921	0.445807	2.86325		1.25628	P11404	FABPH_MOUSE	P11404	Fatty acid-binding protein, heart	Fabp3
27.7129	25.5374	25.5926	25.8069	25.0691	24.8904	GO:0071285 cellular response to lithium ion;GO:0050872 white fat cell differentiation;GO:0010226 response to lithium ion	Cancer-related genes:Candidate cancer biomarkers; Predicted intracellular proteins				0.596425	0.419517	1.02555		1.33341	P04117	FABP4_MOUSE	P04117	Fatty acid-binding protein, adipocyte	Fabp4
20.0426	18.5768	18.4087	20.5915	19.7389	19.4334	GO:0099178 regulation of retrograde trans-synaptic signaling by endocanabinoid;GO:1990379 lipid transport across blood-brain barrier;GO:0035360 positive regulation of peroxisome proliferator activated receptor signaling pathway	Transporters:Accessory Factors Involved in Transport; Cancer-related genes:Candidate cancer biomarkers; Predicted intracellular proteins	Cytosol (Supported); Additional: Plasma membrane			0.662158	0.38199	-0.91189		-1.46147	Q05816	FABP5_MOUSE	Q05816	Fatty acid-binding protein 5	Fabp5
21.5638	20.4676	20.4576	14.7687	20.417	21.4874	GO:1901999 homogentisate metabolic process;GO:1902000 homogentisate catabolic process;GO:0006572 tyrosine catabolic process	ENZYME proteins:Hydrolases; Disease related genes; Enzymes; Potential drug targets; Predicted intracellular proteins; Human disease related genes:Congenital disorders of metabolism:Congenital disorders of amino acid metabolism	Cytosol (Approved); Additional: Nucleoplasm			0.385674	0.590986	1.93866		0.916077	P35505	FAAA_MOUSE	P35505	Fumarylacetoacetase	Fah
18.3056	19.0479	18.7173	18.6276	15.1183	15.8496	GO:0006090 pyruvate metabolic process;GO:0032787 monocarboxylic acid metabolic process;GO:0019752 carboxylic acid metabolic process	ENZYME proteins:Lyases; Enzymes; ENZYME proteins:Hydrolases; Predicted intracellular proteins	Mitochondria (Enhanced); Additional: Nucleoplasm			0.925056	0.279036	2.15848		1.97976	Q8R0F8	FAHD1_MOUSE	Q8R0F8	Acylpyruvase FAHD1, mitochondrial	Fahd1
21.0088	21.5592	21.4775	20.8346	20.1206	20.9098						1.12306	0.236601	0.726851		2.38808	Q3TC72;A0A0R4J094	FAHD2_MOUSE	Q3TC72	Fumarylacetoacetate hydrolase domain-containing protein 2A	Fahd2
19.5676	21.1704	20.7796	21.5117	20.4775	19.8832		Predicted intracellular proteins	Cytosol (Enhanced)			0.0605398	0.938079	-0.118311		-0.174591	Q6A0A9	F120A_MOUSE	Q6A0A9	Constitutive coactivator of PPAR-gamma-like protein 1	FAM120A
14.8775	18.5432	17.5507	15.2231	14.5919	16.7613		Predicted intracellular proteins	Nuclear membrane (Approved); Additional: Endoplasmic reticulum			0.504506	0.479009	1.46505		1.15343	Q8C3F2;Q8C3F2-2;Q8C3F2-3	F120C_MOUSE	Q8C3F2;Q8C3F2-3	Constitutive coactivator of PPAR-gamma-like protein 2	Fam120c
18.6417	18.2512	18.5842	19.1801	17.8238	15.1372	GO:0090200 positive regulation of release of cytochrome c from mitochondria;GO:0090199 regulation of release of cytochrome c from mitochondria;GO:0006919 activation of cysteine-type endopeptidase activity involved in apoptotic process		Mitochondria (Supported)			0.393118	0.583143	1.11203		0.931195	Q9D6U8	F162A_MOUSE	Q9D6U8	Protein FAM162A	Fam162a
19.5657	19.8377	19.83	20.3538	20.1332	20.714	GO:0007165 signal transduction;GO:0023052 signaling;GO:0007154 cell communication	Predicted secreted proteins; Predicted intracellular proteins	Golgi apparatus (Enhanced)			1.5747	0.185908	-0.655874		-3.4263	Q91VU0;G3X9I1;G5E911	FAM3C_MOUSE	Q91VU0	Protein FAM3C	Fam3c
18.7073	19.6662	19.1874	18.9573	15.5729	17.0743	GO:0006388 tRNA splicing, via endonucleolytic cleavage and ligation;GO:0000394 RNA splicing, via endonucleolytic cleavage and ligation;GO:1900029 positive regulation of ruffle assembly	Predicted intracellular proteins	Vesicles (Approved)			0.910941	0.282893	1.98545		1.95139	Q3TJZ6;A0A3Q4EBV4	FA98A_MOUSE	Q3TJZ6	Protein FAM98A	Fam98a
14.5094	20.1332	19.1825	19.3255	19.1531	15.5795	GO:0006388 tRNA splicing, via endonucleolytic cleavage and ligation;GO:0000394 RNA splicing, via endonucleolytic cleavage and ligation;GO:0006479 protein methylation	Predicted intracellular proteins	Nucleoplasm;Vesicles (Supported)			0.0120738	0.986346	-0.0776679		-0.0365675	Q80VD1	FA98B_MOUSE	Q80VD1	Protein FAM98B	Fam98b
15.1018	18.4252	18.4334	17.4334	15.3495	14.4445		Predicted intracellular proteins	Nucleoli;Nucleoplasm (Approved); Additional: Cytosol			0.483449	0.496689	1.57767		1.11188	D3Z100;E9PYD1;F6ZXW2	E9PYD1_MOUSE;F6ZXW2_MOUSE	E9PYD1;F6ZXW2	Family with sequence similarity 98, member C	Fam98c
20.1581	19.265	20.5069	21.1825	21.0493	21.5309	GO:1902362 melanocyte apoptotic process;GO:0010710 regulation of collagen catabolic process;GO:0060244 negative regulation of cell proliferation involved in contact inhibition	ENZYME proteins:Hydrolases; Enzymes; Peptidases:Serine-type peptidases; Predicted secreted proteins; Cancer-related genes:Candidate cancer biomarkers; Predicted intracellular proteins				1.49128	0.190426	-1.27758	+	-3.22054	P97321;P97321-2;P97321-3;G3UXR2	SEPR_MOUSE	P97321;P97321-2;P97321-3	Prolyl endopeptidase FAP	Fap
19.0743	18.1257	18.4576	19.2877	18.4496	16.8484	GO:0006432 phenylalanyl-tRNA aminoacylation;GO:0051290 protein heterotetramerization;GO:0051291 protein heterooligomerization	ENZYME proteins:Ligase; Human disease related genes:Respiratory diseases:Lung diseases; Enzymes; Predicted intracellular proteins	Cytosol (Approved)			0.176638	0.806681	0.357288		0.46544	Q8C0C7;E9PWY9;D6RIJ2	SYFA_MOUSE	Q8C0C7	Phenylalanine--tRNA ligase alpha subunit	Farsa
20.4067	19.7073	19.8697	19.3408	20.3645	19.8034	GO:0006432 phenylalanyl-tRNA aminoacylation;GO:0051290 protein heterotetramerization;GO:0051291 protein heterooligomerization	Disease related genes; ENZYME proteins:Ligase; Enzymes; Potential drug targets; Predicted intracellular proteins; Human disease related genes:Respiratory diseases:Lung diseases	Nucleoplasm (Supported); Additional: Cytosol			0.163754	0.821639	0.158269		0.435191	Q9WUA2;A0A087WPV4;A0A087WS80	SYFB_MOUSE	Q9WUA2	Phenylalanine--tRNA ligase beta subunit	Farsb
15.3732	15.8238	16.0189	16.0726	14.7958	15.5307	GO:0036337 Fas signaling pathway;GO:0071455 cellular response to hyperoxia;GO:0006924 activation-induced cell death of T cells	Human disease related genes:Immune system diseases:Primary immunodeficiency; Human disease related genes:Cancers:Cancers of haematopoietic and lymphoid tissues; Disease related genes; Candidate cardiovascular disease genes; CD markers; Cancer-related genes:Candidate cancer biomarkers; Predicted secreted proteins; Human disease related genes:Cancers:Skin cancers; Human disease related genes:Cancer…	Plasma membrane (Supported); Additional: Cytosol;Nuclear bodies			0.260479	0.720012	0.27228		0.653775	P25446;A0A494BBP5	TNR6_MOUSE	P25446	Tumor necrosis factor receptor superfamily member 6	Fas
26.53	25.4645	24.4551	28.0914	28.189	27.3239	GO:0030223 neutrophil differentiation;GO:0008611 ether lipid biosynthetic process;GO:0046504 glycerol ether biosynthetic process	ENZYME proteins:Lyases; ENZYME proteins:Hydrolases; Enzymes; ENZYME proteins:Transferases; Cancer-related genes:Candidate cancer biomarkers; Predicted intracellular proteins; ENZYME proteins:Oxidoreductases; FDA approved drug targets:Small molecule drugs	Cytosol;Plasma membrane (Enhanced)			1.65115	0.176232	-2.38488	+	-3.62147	A0A0U1RNJ1;P19096	FAS_MOUSE	P19096	Fatty acid synthase	Fasn
16.6868	17.4736	17.4893	18.8995	19.1307	19.265	GO:0003412 establishment of epithelial cell apical/basal polarity involved in camera-type eye morphogenesis;GO:0045198 establishment of epithelial cell apical/basal polarity;GO:0035089 establishment of apical/basal cell polarity	Cancer-related genes:Mutated cancer genes; Predicted intracellular proteins				2.56093	0.195937	-1.8818	+	-6.58858	A0A087WRT4;A0A1L1SQU7;F2Z4A3	A0A087WRT4_MOUSE;A0A1L1SQU7_MOUSE;F2Z4A3_MOUSE	A0A087WRT4;A0A1L1SQU7;F2Z4A3	FAT atypical cadherin 1	Fat1
18.9112	18.5356	18.3709	19.2489	19.7731	20.4375	GO:0035329 hippo signaling;GO:0007157 heterophilic cell-cell adhesion via plasma membrane cell adhesion molecules;GO:0021987 cerebral cortex development	Human disease related genes:Congenital malformations:Other congenital malformations; Human disease related genes:Congenital malformations:Congenital malformations of the musculoskeletal system; Cancer-related genes; Disease related genes	Cytosol (Approved)			1.48309	0.188139	-1.21389	+	-3.20072	Q2PZL6	FAT4_MOUSE	Q2PZL6	Protocadherin Fat 4	Fat4
21.85	20.1581	20.7553	21.7756	21.8651	22.6693	GO:1900025 negative regulation of substrate adhesion-dependent cell spreading;GO:0072378 blood coagulation, fibrin clot formation;GO:0072376 protein activation cascade	Predicted secreted proteins; Human disease related genes:Congenital malformations:Congenital malformations of the musculoskeletal system; Predicted intracellular proteins; Disease related genes	Endoplasmic reticulum (Approved)			0.96971	0.263738	-1.1822		-2.07006	Q08879	FBLN1_MOUSE	Q08879	Fibulin-1	Fbln1
20.1457	17.2326	18.2832	19.4149	19.3495	19.9742	GO:0007155 cell adhesion;GO:0009987 cellular process;GO:0008150 biological_process	Predicted secreted proteins; Predicted intracellular proteins	Plasma membrane (Approved); Additional: Cell Junctions			0.514393	0.471462	-1.02572		-1.17289	Q501P1	FBLN7_MOUSE	Q501P1	Fibulin-7	Fbln7
20.2877	21.2877	21.3857	21.9916	19.9601	20.7715	GO:0035583 sequestering of TGFbeta in extracellular matrix;GO:0035582 sequestering of BMP in extracellular matrix;GO:2001205 negative regulation of osteoclast development	Human disease related genes:Skin diseases:Skin and soft tissue diseases; Disease related genes; Human disease related genes:Congenital malformations:Congenital malformations of eye; Human disease related genes:Congenital malformations:Other congenital malformations; Human disease related genes:Congenital malformations:Congenital malformations of the musculoskeletal system; Predicted secreted prot…	Golgi apparatus (Approved); Additional: Plasma membrane			0.0392247	0.958866	0.0792955		0.115466	Q61554	FBN1_MOUSE	Q61554	Fibrillin-1	Fbn1
16.7515	15.8557	17.2696	17.8606	15.6438	14.8541	GO:0035583 sequestering of TGFbeta in extracellular matrix;GO:0060346 bone trabecula formation;GO:0071694 maintenance of protein location in extracellular region	Disease related genes; Cancer-related genes:Mutational cancer driver genes; Human disease related genes:Congenital malformations:Other congenital malformations; Predicted secreted proteins; Human disease related genes:Congenital malformations:Congenital malformations of the musculoskeletal system; Predicted intracellular proteins				0.196419	0.782171	0.506088		0.511129	Q61555	FBN2_MOUSE	Q61555	Fibrillin-2	Fbn2
20.9171	18.8576	19.83	19.8361	20.6364	20.4476	GO:0005986 sucrose biosynthetic process;GO:0005985 sucrose metabolic process;GO:0046351 disaccharide biosynthetic process	Enzymes; ENZYME proteins:Hydrolases; Predicted intracellular proteins	Cytosol;Plasma membrane (Approved)			0.274023	0.703266	-0.438522		-0.683059	P70695	F16P2_MOUSE	P70695	Fructose-1,6-bisphosphatase isozyme 2	Fbp2
19.2137	18.5545	19.1079	16.4703	15.5667	17.9488	GO:0006516 glycoprotein catabolic process;GO:0031146 SCF-dependent proteasomal ubiquitin-dependent protein catabolic process;GO:0030433 ubiquitin-dependent ERAD pathway	Cancer-related genes:Candidate cancer biomarkers; Predicted intracellular proteins				1.47177	0.189478	2.29679	+	3.17343	Q9QZN4;A2A7G9;A2A7H1;Z4YN00	FBX6_MOUSE	Q9QZN4	F-box only protein 6	Fbxo6
[truncated: 1,822 more rows]

## Sheet: Original Matrix
dbdb_1_PG.Quantity	dbdb_2_PG.Quantity	dbdb_3_PG.Quantity	WT_1_PG.Quantity	WT_2_PG.Quantity	WT_3_PG.Quantity	T: Protein Ids	T: Protein Names	T: Protein Group	T: Protein Description	T: Genes
[truncated: 3,118 more rows]
