# Supplementary material for: Lipid-associated macrophages reshape BAT cell identity in obesity
Source: Cell Rep. Author manuscript; Available in PMC 2025 Jan 2. (PMC11693933; doi:10.1016/j.celrep.2024.114447)
Supplement: 4 [file NIHMS2041215-supplement-4.xlsx]

## Sheet: analysis_8sample
WT_01	WT_02	WT_03	WT_04	KO_01	KO_02	KO_03	KO_04	Student's T-test Significant KO_WT	Student's T-test significant	GOBP name	GOMF name	GOCC name	KEGG name	Peptides	Razor + unique peptides	Unique peptides	Sequence coverage [%]	Unique + razor sequence coverage [%]	Unique sequence coverage [%]	Mol. weight [kDa]	Q-value	Score	Intensity	MS/MS count	-Log Student's T-test p-value KO_WT	Student's T-test q-value KO_WT	Student's T-test Difference KO_WT	Student's T-test Test statistic KO_WT	Protein IDs	Majority protein IDs	Protein names	Gene names
27.5298	24.2679	27.6379	27.0138	27.2154	26.8986	27.3852	27.3373			biological regulation;catabolic process;cellular catabolic process;cellular macromolecule catabolic process;cellular macromolecule metabolic process;cellular metabolic process;cellular nitrogen compound metabolic process;cellular process;establishment of localization;establishment of RNA localization;female gamete generation;gamete generation;macromolecule catabolic process;macromolecule metaboli…		catalytic step 2 spliceosome;cell part;cytoplasm;exon-exon junction complex;intracellular membrane-bounded organelle;intracellular organelle;intracellular organelle part;intracellular part;macromolecular complex;membrane-bounded organelle;nuclear body;nuclear part;nuclear speck;nucleoplasm part;nucleus;organelle;organelle part;protein complex;ribonucleoprotein complex;spliceosomal complex	mRNA surveillance pathway;RNA transport;Spliceosome	3	3	3	31.1	31.1	31.1	17.31	0	6.5102	1174100000	12	0.314903	1	0.596776	0.745248	A0A023T778;Q9CQL1;P61327;G3UZW7	A0A023T778;Q9CQL1;P61327;G3UZW7	Protein mago nashi homolog 2;Protein mago nashi homolog	Magohb;Magoh
27.6357	26.6874	27.4421	27.7557	28.1311	28.1152	28.1762	27.7813				antigen binding;binding	cell part;membrane;plasma membrane		3	3	1	26.3	26.3	9.5	10.44	0	4.6579	1974000000	9	1.39988	1	0.670702	2.61557	A0A075B5N7;A0A140T8Q3;A0A0G2JGY3;P01633;A0A140T8P1	A0A075B5N7;A0A140T8Q3;A0A0G2JGY3;P01633	Ig kappa chain V19-17	Igkv6-13;Igk-V19-17
32.6509	33.1565	33.2008	33.2246	33.1129	33.6458	34.0576	33.0727			activation of immune response;adaptive immune response;adaptive immune response based on somatic recombination of immune receptors built from immunoglobulin superfamily domains;B cell mediated immunity;biological regulation;cell recognition;cellular component organization;cellular component organization or biogenesis;cellular membrane organization;cellular process;complement activation;complement…	antigen binding;binding	cell part;extracellular region;extracellular region part;extracellular space;immunoglobulin complex;immunoglobulin complex, circulating;integral to membrane;intrinsic to membrane;macromolecular complex;membrane;membrane part;plasma membrane;protein complex		14	14	13	53.9	53.9	49.1	36.568	0	119.92	88810000000	143	0.749098	1	0.414064	1.52461	A0A075B5P3;A0A0A6YVP0;P01867-2;P01867;P01863;P01865	A0A075B5P3;A0A0A6YVP0;P01867-2;P01867	Ig gamma-2B chain C region	Ighg2b;Igh-3
32.4875	31.1766	30.0068	30.4475	31.7274	32.6845	32.6225	30.9514			activation of immune response;acute inflammatory response;acute inflammatory response to antigenic stimulus;adaptive immune response;adaptive immune response based on somatic recombination of immune receptors built from immunoglobulin superfamily domains;antibacterial humoral response;antibody-dependent cellular cytotoxicity;antimicrobial humoral response;B cell mediated immunity;biological regul…	antigen binding;binding	cell part;external side of plasma membrane;extracellular region;extracellular region part;extracellular space;immunoglobulin complex;immunoglobulin complex, circulating;integral to membrane;intrinsic to membrane;macromolecular complex;membrane;membrane part;plasma membrane;plasma membrane part;protein complex		12	12	12	51.5	51.5	51.5	35.633	0	89.796	32233000000	84	0.687465	1	0.966867	1.42018	A0A075B5P4;A0A0A6YWR2;P01868;P01869	A0A075B5P4;A0A0A6YWR2;P01868;P01869	Ig gamma-1 chain C region secreted form;Ig gamma-1 chain C region, membrane-bound form	Ighg1
29.7338	28.1497	24.5977	28.9879	30.0547	29.4727	29.822	28.0146				antigen binding;binding	cell part;extracellular region;integral to membrane;intrinsic to membrane;membrane;membrane part;plasma membrane		7	7	7	25.2	25.2	25.2	36.198	0	33.463	4876900000	29	0.561459	1	1.47374	1.20241	A0A075B5P5;A0A1Y7VJN6;P03987-2;P03987	A0A075B5P5;A0A1Y7VJN6;P03987-2;P03987	Ig gamma-3 chain C region	Ighg3
30.629	30.7921	31.3083	30.4119	31.67	30.9796	31.5589	31.2013			activation of immune response;activation of MAPK activity;adaptive immune response;adaptive immune response based on somatic recombination of immune receptors built from immunoglobulin superfamily domains;antigen processing and presentation;antigen receptor-mediated signaling pathway;B cell mediated immunity;B cell receptor signaling pathway;biological regulation;cell surface receptor linked sign…	antigen binding;binding;molecular transducer activity;receptor activity;signal transducer activity;signaling receptor activity;transmembrane signaling receptor activity	B cell receptor complex;cell part;cytoplasmic part;external side of plasma membrane;extracellular region part;extracellular space;immunoglobulin complex;immunoglobulin complex, circulating;integral to membrane;intracellular part;intrinsic to membrane;macromolecular complex;membrane;membrane part;perinuclear region of cytoplasm;plasma membrane;plasma membrane part;protein complex;receptor complex		17	17	17	42.4	42.4	42.4	49.943	0	103.45	19080000000	85	1.20179	1	0.567165	2.27958	A0A075B5P6;A0A075B6A0;P01872;P01872-2	A0A075B5P6;A0A075B6A0;P01872;P01872-2	Ig mu chain C region	Ighm
27.6155	26.379	25.4714	27.0661	22.2668	26.7767	27.922	26.5308				antigen binding;binding			4	4	2	43.2	43.2	20.3	13.259	0	20.208	923480000	9	0.231235	1	-0.758945	-0.573454	A0A075B5T2;A0A0A6YWU3;P01798	A0A075B5T2		Ighv6-3
28.6894	25.2825	28.0671	27.2337	27.8103	27.6121	28.4613	27.3795				antigen binding;binding	cell part;membrane;plasma membrane		2	2	2	35.9	35.9	35.9	12.312	0	8.4903	1799500000	9	0.263243	1	0.497604	0.640604	A0A075B663;P01723;P01727;A0A075B664;P01728;P01729;P01726	A0A075B663;P01723;P01727;A0A075B664;P01728;P01729;P01726	Ig lambda-1 chain V region;Ig lambda-1 chain V region S43;Ig lambda-2 chain V region;Ig lambda-2 chain V region MOPC 315;Ig lambda-1 chain V region H2020	Iglv1;Iglv2
32.5721	30.7717	31.3131	30.1612	32.4926	31.7889	32.7912	30.7066				antigen binding;binding			11	11	11	50.3	50.3	50.3	36.718	0	323.31	31004000000	78	0.48776	1	0.740326	1.0712	A0A075B6A3;A0A0A6YXW6;P01878	A0A075B6A3;A0A0A6YXW6		Igha
26.6546	26.5929	26.0955	25.5681	23.6405	26.9749	26.3472	25.578							1	1	1	9.6	9.6	9.6	12.734	0.00093081	2.5021	409920000	6	0.329001	1	-0.592661	-0.773105	A0A075B6D5;A0A0G2JFZ3	A0A075B6D5;A0A0G2JFZ3		Igkv19-93
27.0462	27.5792	26.8297	27.5073	27.3845	27.1451	27.205	27.4394			biological regulation;biosynthetic process;cellular biosynthetic process;cellular macromolecule biosynthetic process;cellular macromolecule metabolic process;cellular metabolic process;cellular nitrogen compound metabolic process;cellular process;cellular protein metabolic process;macromolecule biosynthetic process;macromolecule metabolic process;macromolecule modification;metabolic process;nitro…		cell part;elongin complex;intracellular organelle part;intracellular part;macromolecular complex;nuclear part;nucleoplasm part;organelle part;protein complex;transcription elongation factor complex	Pathways in cancer;Renal cell carcinoma;Ubiquitin mediated proteolysis	3	3	3	46.3	46.3	46.3	10.657	0	85.566	1380800000	18	0.100044	1	0.0529113	0.27267	A0A087WQE6;A0A087WNT1;P83940;A0A087WPE4	A0A087WQE6;A0A087WNT1;P83940;A0A087WPE4	Transcription elongation factor B polypeptide 1	Tceb1
30.9894	31.0666	30.8257	30.8929	30.7706	31.1807	30.9275	30.8619			biological regulation;cell differentiation;cellular developmental process;cellular macromolecule metabolic process;cellular metabolic process;cellular nitrogen compound metabolic process;cellular process;cellular response to heat;cellular response to stimulus;cellular response to stress;circadian rhythm;CRD-mediated mRNA stabilization;developmental process;macromolecule metabolic process;metaboli…	adenyl nucleotide binding;adenyl ribonucleotide binding;ATP binding;ATPase activity;ATPase activity, coupled;ATP-dependent helicase activity;ATP-dependent RNA helicase activity;binding;catalytic activity;DNA binding;helicase activity;hydrolase activity;hydrolase activity, acting on acid anhydrides;hydrolase activity, acting on acid anhydrides, in phosphorus-containing anhydrides;nucleic acid bind…	cell part;centrosome;CRD-mediated mRNA stability complex;cytoplasm;cytoplasmic part;cytoskeletal part;intracellular membrane-bounded organelle;intracellular non-membrane-bounded organelle;intracellular organelle;intracellular organelle part;intracellular part;macromolecular complex;membrane;membrane-bounded organelle;microtubule organizing center;non-membrane-bounded organelle;nuclear part;nucleo…		27	27	27	23.9	23.9	23.9	149.62	0	96.938	17576000000	116	0.0282888	1	-0.00847006	-0.0824918	A0A087WPL5;E9QNN1;O70133;O70133-2;O70133-3;Q3UR42;A0A0R4J2C3;A0A087WRT3	A0A087WPL5;E9QNN1;O70133;O70133-2;O70133-3;Q3UR42	ATP-dependent RNA helicase A	Dhx9
27.5627	27.7858	24.6919	28.1891	27.81	27.5081	27.5172	27.5472							4	4	4	47.6	47.6	47.6	11.157	0	14.936	1701400000	10	0.277986	1	0.538274	0.670909	A0A087WQH8	A0A087WQH8		Slc35a4
32.2553	32.0913	32.1549	32.1346	31.8546	32.0722	32.0203	31.9059			ameboidal cell migration;anatomical structure development;biological regulation;cell junction assembly;cell junction organization;cell migration;cell motility;cell-substrate junction assembly;cellular component assembly;cellular component assembly at cellular level;cellular component movement;cellular component organization;cellular component organization at cellular level;cellular component orga…	actin binding;binding;cation binding;cytoskeletal protein binding;ion binding;metal ion binding;protein binding	adherens junction;anchoring junction;cell junction;cell part;cell-substrate adherens junction;cell-substrate junction;cytoplasm;focal adhesion;intracellular part		44	44	2	39.1	39.1	1.6	198.98	0	188.41	36332000000	200	1.73499	0.832091	-0.195787	-3.20823	A0A087WQS0;A0A1D5RM59;E9Q0S6;A0A087WQM0;A0A087WQ94;A0A087WRU0;Q9DBT6;A0A087WP40;A0A087WR29;A0A087WPC7;A0A087WS32;A0A5F8MP98;A0A5F8MPF2;Q5SSZ5-2;Q5SSZ5;A0A087WSC8;A0A087WRZ8	A0A087WQS0;A0A1D5RM59;E9Q0S6;A0A087WQM0;A0A087WQ94;A0A087WRU0		Tns1
27.8725	27.9115	28.1693	27.8684	28.0149	27.9239	27.8485	28.2927			biological regulation;biosynthetic process;cellular biosynthetic process;cellular macromolecule biosynthetic process;cellular macromolecule metabolic process;cellular metabolic process;cellular nitrogen compound metabolic process;cellular process;macromolecule biosynthetic process;macromolecule metabolic process;metabolic process;nitrogen compound metabolic process;nucleic acid metabolic process;…		cell part;cytoplasm;intracellular part;membrane		7	7	6	14.2	14.2	12.6	51.209	0	9.2502	2117200000	27	0.213182	1	0.064599	0.53468	A0A087WQS2;Q9CQC6;A0A087WPF9	A0A087WQS2;Q9CQC6;A0A087WPF9	Basic leucine zipper and W2 domain-containing protein 1	Bzw1
30.6835	30.8046	30.7128	30.7605	30.6988	31.0208	30.9329	30.7898			3'-UTR-mediated mRNA stabilization;biological regulation;cellular component organization;cellular component organization or biogenesis;cellular macromolecule metabolic process;cellular membrane organization;cellular metabolic process;cellular nitrogen compound metabolic process;cellular process;interaction with symbiont;interspecies interaction between organisms;macromolecule metabolic process;me…	binding;DNA binding;double-stranded DNA binding;identical protein binding;mRNA 3'-UTR binding;mRNA binding;nucleic acid binding;nucleotide binding;protein binding;RNA binding;structure-specific DNA binding	cell part;intracellular membrane-bounded organelle;intracellular organelle;intracellular organelle part;intracellular part;membrane-bounded organelle;nuclear part;nucleoplasm;nucleus;organelle;organelle part		8	8	8	41.2	41.2	41.2	26.715	0	173.9	15135000000	55	0.774301	1	0.120194	1.56703	A0A087WR97;Q921F2;A0A087WRZ5;Q8R0B4;Q8BLD4;Q6VYI5;Q6VYI4;A0A087WSE4;A0A087WQA5;A0A087WRP4;H3BJV1;A0A087WSH7;A0A087WQX8;A0A087WNY6;A0A087WS74;A0A087WS17;A0A087WP57;A0A087WSC6	A0A087WR97;Q921F2;A0A087WRZ5;Q8R0B4;Q8BLD4;Q6VYI5;Q6VYI4;A0A087WSE4;A0A087WQA5	TAR DNA-binding protein 43	Tardbp
25.9834	26.0912	25.7146	26.0505	26.0461	26.2952	26.1433	26.135			2'-deoxyribonucleotide metabolic process;adenosine to inosine editing;base conversion or substitution editing;biological regulation;catabolic process;cellular catabolic process;cellular component organization;cellular component organization at cellular level;cellular component organization or biogenesis;cellular component organization or biogenesis at cellular level;cellular macromolecule catabol…	binding;catalytic activity;cation binding;cobalt ion binding;dITP diphosphatase activity;exopeptidase activity;GTP binding;guanyl nucleotide binding;guanyl ribonucleotide binding;hydrolase activity;hydrolase activity, acting on acid anhydrides;hydrolase activity, acting on acid anhydrides, in phosphorus-containing anhydrides;identical protein binding;ion binding;m7G(5')pppN diphosphatase activity…	cell part;cytoplasm;intracellular membrane-bounded organelle;intracellular non-membrane-bounded organelle;intracellular organelle;intracellular organelle part;intracellular part;membrane-bounded organelle;non-membrane-bounded organelle;nuclear part;nucleolus;nucleoplasm;nucleus;organelle;organelle part		3	3	3	13.6	13.6	13.6	21.248	0	5.3949	578720000	10	1.01266	1	0.194989	1.9642	A0A087WRE5;Q6P3D0;A0A087WSB5	A0A087WRE5;Q6P3D0;A0A087WSB5	U8 snoRNA-decapping enzyme	Nudt16
33.3155	33.3693	33.0977	33.1878	33.5552	33.2677	33.3815	32.9228			establishment of localization;hydrogen transport;molecular hydrogen transport;transport	binding;catalytic activity;cation binding;hydroxyacid-oxoacid transhydrogenase activity;ion binding;metal ion binding;oxidoreductase activity;oxidoreductase activity, acting on CH-OH group of donors	cell part;cytoplasmic part;intracellular membrane-bounded organelle;intracellular organelle;intracellular part;membrane-bounded organelle;mitochondrion;organelle		20	20	20	60	60	60	49.039	0	266.77	86532000000	183	0.0976809	1	0.0391998	0.266766	A0A087WRE7;Q8R0N6;Q8R0N6-2	A0A087WRE7;Q8R0N6;Q8R0N6-2	Hydroxyacid-oxoacid transhydrogenase, mitochondrial	Adhfe1
35.3703	34.9148	35.6382	34.7409	34.4043	34.7634	34.9683	35.0151				endopeptidase inhibitor activity;endopeptidase regulator activity;enzyme inhibitor activity;enzyme regulator activity;peptidase inhibitor activity;peptidase regulator activity;serine-type endopeptidase inhibitor activity	cell part;collagen;extracellular matrix;extracellular matrix part;extracellular membrane-bounded organelle;extracellular organelle;extracellular region part;extracellular space;extracellular vesicular exosome;membrane;membrane-bounded organelle;membrane-bounded vesicle;organelle;plasma membrane;proteinaceous extracellular matrix;sarcolemma;vesicle	ECM-receptor interaction;Focal adhesion;Protein digestion and absorption	98	98	98	46.4	46.4	46.4	288.69	0	323.31	275180000000	767	0.748144	1	-0.378292	-1.523	J3QQ16;A0A087WS16;E9PWQ3;D3YWD1	J3QQ16;A0A087WS16;E9PWQ3;D3YWD1		Col6a3
29.4598	29.9368	26.2147	29.7512	28.4948	29.7813	29.721	30.1263			biosynthetic process;cellular biosynthetic process;cellular macromolecule biosynthetic process;cellular macromolecule metabolic process;cellular metabolic process;cellular process;macromolecule biosynthetic process;macromolecule metabolic process;metabolic process;translational elongation	binding;nucleic acid binding;RNA binding;translation elongation factor activity;translation factor activity, nucleic acid binding	cell part;cytoplasm;cytoplasmic part;eukaryotic translation elongation factor 1 complex;intracellular part;macromolecular complex;protein complex		2	2	2	15.2	15.2	15.2	20.136	0	25.831	6850000000	15	0.305421	1	0.690244	0.726354	A0A087WS46;O70251;M0QWK5;M0QWH8;G3UX43;G3UZ47	A0A087WS46;O70251;M0QWK5;M0QWH8;G3UX43;G3UZ47	Elongation factor 1-beta	Eef1b2;Eef1b
32.7137	32.1583	32.2823	31.7036	31.8167	32.3694	32.6886	32.2453			acute inflammatory response;acute-phase response;anatomical structure formation involved in morphogenesis;anatomical structure morphogenesis;angiogenesis;biological adhesion;biological regulation;calcium-independent cell-matrix adhesion;cell adhesion;cell differentiation;cell junction assembly;cell junction organization;cell morphogenesis;cell morphogenesis involved in differentiation;cell-matrix…	binding;carbohydrate binding;enzyme activator activity;enzyme binding;enzyme regulator activity;glycosaminoglycan binding;heparin binding;integrin binding;pattern binding;peptidase activator activity;peptidase regulator activity;polysaccharide binding;protease binding;protein binding;protein complex binding;receptor binding	apical plasma membrane;basal lamina;basement membrane;blood microparticle;cell part;cytoplasmic part;endoplasmic reticulum-Golgi intermediate compartment;extracellular matrix;extracellular matrix part;extracellular membrane-bounded organelle;extracellular organelle;extracellular region part;extracellular space;extracellular vesicular exosome;fibrinogen complex;intracellular membrane-bounded organ…	Amoebiasis;Bacterial invasion of epithelial cells;ECM-receptor interaction;Focal adhesion;Pathways in cancer;Regulation of actin cytoskeleton;Small cell lung cancer	50	50	50	33.8	33.8	33.8	250.29	0	323.31	41248000000	223	0.0863288	1	0.0655251	0.238094	B9EHT6;A0A087WSN6;B7ZNJ1;Q3UHL6;A0A087WR50;A0A087WS56;P11276;A0A087WS99;Q4KL80;A0A087WSU6;A0A087WQE0	B9EHT6;A0A087WSN6;B7ZNJ1;Q3UHL6;A0A087WR50;A0A087WS56;P11276	Fibronectin;Anastellin	Fn1
30.0113	30.03	29.7754	30.0937	30.5101	30.5657	30.2104	30.3905			activation of caspase activity;anatomical structure development;apoptosis;biological regulation;biosynthetic process;blood circulation;cell death;cell differentiation;cell differentiation involved in kidney development;cell differentiation involved in metanephros development;cell proliferation;cell proliferation involved in kidney development;cell proliferation involved in metanephros development…	binding;core promoter binding;core promoter proximal region DNA binding;core promoter proximal region sequence-specific DNA binding;core promoter sequence-specific DNA binding;cytokine receptor binding;DNA binding;double-stranded DNA binding;enzyme binding;identical protein binding;molecular transducer activity;nucleic acid binding;nucleic acid binding transcription factor activity;protein bindin…	axon;cell part;cell projection;chromatin;chromosomal part;cytoplasm;cytoplasmic part;cytosol;dendrite;intracellular membrane-bounded organelle;intracellular non-membrane-bounded organelle;intracellular organelle;intracellular organelle part;intracellular part;membrane-bounded organelle;neuron projection;non-membrane-bounded organelle;nuclear chromatin;nuclear chromosome part;nuclear part;nucleolu…	Chemokine signaling pathway;Hepatitis C;Jak-STAT signaling pathway;ko05152;Leishmaniasis;Measles;Osteoclast differentiation;Pancreatic cancer;Pathways in cancer;Toll-like receptor signaling pathway;Toxoplasmosis	20	20	20	32.4	32.4	32.4	87.314	0	111.43	10307000000	74	2.24706	0.746133	0.441543	4.20385	Q8C3V4;A0A087WSP5;P42225;Q99K94;A0A087WSQ5;Q8CFQ1;A0A087WRI1	Q8C3V4;A0A087WSP5;P42225;Q99K94	Signal transducer and activator of transcription;Signal transducer and activator of transcription 1	Stat1
32.1868	31.9862	31.7161	32.2083	32.2861	31.9662	32.3789	31.977			acyl-CoA biosynthetic process;acyl-CoA metabolic process;amine metabolic process;aromatic amino acid family metabolic process;biosynthetic process;carboxylic acid metabolic process;cellular amine metabolic process;cellular amino acid metabolic process;cellular aromatic compound metabolic process;cellular biogenic amine metabolic process;cellular biosynthetic process;cellular ketone metabolic proc…	acyl-CoA dehydrogenase activity;binding;carboxylic acid binding;catalytic activity;coenzyme binding;cofactor binding;fatty acid binding;fatty-acyl-CoA binding;flavin adenine dinucleotide binding;glutaryl-CoA dehydrogenase activity;lipid binding;monocarboxylic acid binding;oxidoreductase activity;oxidoreductase activity, acting on the CH-CH group of donors	cell part;cytoplasmic part;intracellular membrane-bounded organelle;intracellular organelle;intracellular organelle lumen;intracellular organelle part;intracellular part;membrane;membrane-bounded organelle;membrane-enclosed lumen;mitochondrial inner membrane;mitochondrial matrix;mitochondrial membrane;mitochondrial part;mitochondrion;organelle;organelle inner membrane;organelle lumen;organelle me…	Benzoate degradation;Fatty acid metabolism;Lysine degradation;Tryptophan metabolism	12	12	12	36.9	36.9	36.9	49.57	0	195.25	37682000000	100	0.352778	1	0.127673	0.819485	A0A0A0MQ68;Q60759;D3Z4I2	A0A0A0MQ68;Q60759	Glutaryl-CoA dehydrogenase, mitochondrial	Gcdh
28.2648	25.2194	23.698	27.7653	26.4753	27.4199	27.9466	27.8363			acute inflammatory response;acute-phase response;biological regulation;carbohydrate metabolic process;cellular carbohydrate metabolic process;cellular macromolecule metabolic process;cellular metabolic process;cellular process;cellular protein metabolic process;defense response;glycosylation;inflammatory response;macromolecule glycosylation;macromolecule metabolic process;macromolecule modificati…	binding;endopeptidase inhibitor activity;endopeptidase regulator activity;enzyme binding;enzyme inhibitor activity;enzyme regulator activity;glycoprotein binding;identical protein binding;peptidase inhibitor activity;peptidase regulator activity;protease binding;protein binding;serine-type endopeptidase inhibitor activity	cell part;cytoplasmic part;endoplasmic reticulum;extracellular membrane-bounded organelle;extracellular organelle;extracellular region;extracellular region part;extracellular space;extracellular vesicular exosome;Golgi apparatus;intracellular membrane-bounded organelle;intracellular organelle;intracellular part;membrane-bounded organelle;membrane-bounded vesicle;organelle;vesicle	Complement and coagulation cascades	19	1	1	49.5	5	5	48.795	0	6.0511	1504200000	6	0.475126	1	1.18267	1.04833	A0A0A0MQA3;P07758;D3YZL0	A0A0A0MQA3;P07758	Alpha-1-antitrypsin 1-1	Serpina1a
29.8813	29.7995	30.1111	29.7229	29.6864	29.5449	29.694	29.9285			cellular component assembly;cellular component assembly at cellular level;cellular component organization;cellular component organization at cellular level;cellular component organization or biogenesis;cellular component organization or biogenesis at cellular level;cellular macromolecular complex assembly;cellular macromolecular complex subunit organization;cellular process;cellular protein compl…	binding;catalytic activity;GTP binding;GTPase activity;guanyl nucleotide binding;guanyl ribonucleotide binding;hydrolase activity;hydrolase activity, acting on acid anhydrides;hydrolase activity, acting on acid anhydrides, in phosphorus-containing anhydrides;nucleoside-triphosphatase activity;nucleotide binding;purine nucleotide binding;purine ribonucleoside triphosphate binding;purine ribonucleo…	cell part;cytoplasm;cytoskeletal part;extracellular membrane-bounded organelle;extracellular organelle;extracellular region part;extracellular vesicular exosome;intracellular organelle part;intracellular part;macromolecular complex;membrane-bounded organelle;membrane-bounded vesicle;microtubule;organelle;organelle part;protein complex;vesicle	Gap junction;Pathogenic Escherichia coli infection;Phagosome	21	3	3	51.4	9.4	9.4	52.793	0	21.72	7415800000	28	0.693091	1	-0.165259	-1.42976	A0A0A0MQA5;P68368;A0A087WRB4;A0A087WQS4;A0A087WSB0;A0A087WSL5;A0A087WS35	A0A0A0MQA5;P68368	Tubulin alpha-4A chain	Tuba4a
29.1888	29.3187	29.7913	29.5053	29.5181	29.7844	29.4886	29.5371			adult behavior;adult locomotory behavior;adult walking behavior;amine metabolic process;anatomical structure development;anatomical structure morphogenesis;autophagic vacuole assembly;autophagy;axonogenesis;behavior;biological regulation;carboxylic acid metabolic process;cardiac cell development;cardiac muscle cell development;catabolic process;cell communication;cell development;cell part morpho…	APG12 activating enzyme activity;APG8 activating enzyme activity;binding;catalytic activity;identical protein binding;protein binding;protein dimerization activity;protein homodimerization activity;small protein activating enzyme activity;transcription factor binding	axoneme;cell part;cell projection part;cytoplasm;cytoplasmic part;cytosol;intracellular part;organelle part;pre-autophagosomal structure	Regulation of autophagy	8	8	8	16.2	16.2	16.2	68.243	0	7.4863	6231400000	9	0.388943	1	0.131011	0.888708	S4R2D5;A0A0A0MQN4;Q9D906;S4R2T5;S4R1N8;S4R2P7;S4R1T0	S4R2D5;A0A0A0MQN4;Q9D906;S4R2T5	Ubiquitin-like modifier-activating enzyme ATG7	Atg7
28.3562	28.4519	28.3726	28.8034	28.8285	28.7438	28.5795	28.6939			ATP biosynthetic process;ATP metabolic process;biosynthetic process;cellular biosynthetic process;cellular metabolic process;cellular nitrogen compound biosynthetic process;cellular nitrogen compound metabolic process;cellular process;generation of precursor metabolites and energy;heterocycle biosynthetic process;heterocycle metabolic process;metabolic process;nitrogen compound metabolic process;…	catalytic activity;cation transmembrane transporter activity;cytochrome-c oxidase activity;heme-copper terminal oxidase activity;hydrogen ion transmembrane transporter activity;inorganic cation transmembrane transporter activity;ion transmembrane transporter activity;monovalent inorganic cation transmembrane transporter activity;oxidoreductase activity;oxidoreductase activity, acting on a heme gr…	cell part;cytoplasmic part;integral to membrane;intracellular membrane-bounded organelle;intracellular organelle;intracellular organelle part;intracellular part;intrinsic to membrane;membrane;membrane part;membrane-bounded organelle;mitochondrial inner membrane;mitochondrial membrane;mitochondrial part;mitochondrion;organelle;organelle inner membrane;organelle membrane;organelle part		5	5	5	25.4	25.4	25.4	27.146	0	25.762	3327800000	20	0.940551	1	0.215412	1.84444	A0A0A6YVR9;P09925;V9GXE6;A0A0A6YVY3	A0A0A6YVR9;P09925;V9GXE6	Surfeit locus protein 1	Surf1
29.8081	29.9265	29.5356	30.0448	29.9727	29.8589	29.6686	29.6991					cell part;cytoplasmic part;endoplasmic reticulum;endoplasmic reticulum membrane;endoplasmic reticulum part;Golgi apparatus part;Golgi membrane;integral to membrane;intracellular membrane-bounded organelle;intracellular organelle;intracellular organelle part;intracellular part;intrinsic to membrane;membrane;membrane part;membrane-bounded organelle;organelle;organelle membrane;organelle part		5	5	5	24	24	24	22.283	0	18.618	7800000000	36	0.0800962	1	-0.0289145	-0.222131	A0A0A6YVS2;Q921L3	A0A0A6YVS2;Q921L3	Transmembrane and coiled-coil domain-containing protein 1	Tmco1
28.51	28.7389	28.1555	28.7237	28.7003	28.5746	28.6722	28.6563			activation of immune response;biological regulation;cellular metabolic process;cellular process;chordate embryonic development;complement activation;complement activation, classical pathway;defense response;developmental process;electron transport chain;embryo development;embryo development ending in birth or egg hatching;female pregnancy;generation of precursor metabolites and energy;humoral imm…		cell part;external side of plasma membrane;integral to membrane;intrinsic to membrane;macromolecular complex;membrane part;plasma membrane part;protein complex;receptor complex	Complement and coagulation cascades	7	7	7	32.9	32.9	32.9	28.522	0	10.552	3282100000	19	0.372382	1	0.118819	0.857196	A0A0A6YVT1;A0A0A6YXN9;A0A0A6YY75;Q64735-2;Q64735;A0A0A6YXR6	A0A0A6YVT1;A0A0A6YXN9;A0A0A6YY75;Q64735-2;Q64735	Complement component receptor 1-like protein	Cr1l
27.3293	27.4176	26.8603	27.5957	27.454	27.3099	27.2453	27.5084			adipose tissue development;anatomical structure development;biological regulation;biosynthetic process;cell development;cell surface receptor linked signaling pathway;cellular biosynthetic process;cellular component assembly;cellular component assembly at cellular level;cellular component organization;cellular component organization at cellular level;cellular component organization or biogenesis;…	binding;endopeptidase activator activity;endopeptidase regulator activity;enzyme activator activity;enzyme binding;enzyme regulator activity;peptidase activator activity;peptidase regulator activity;protease binding;proteasome binding;protein binding;protein complex binding	cell part;cytoplasm;intracellular membrane-bounded organelle;intracellular organelle;intracellular organelle part;intracellular part;macromolecular complex;membrane;membrane-bounded organelle;nuclear part;nucleoplasm;nucleus;organelle;organelle part;plasma membrane;proteasome complex;protein complex		3	3	3	9.8	9.8	9.8	42.147	0	16.829	1339800000	9	0.182471	1	0.0786691	0.467046	A0A0A6YVU8;Q9JKV1;D3YUD8	A0A0A6YVU8;Q9JKV1	Proteasomal ubiquitin receptor ADRM1	Gm9774;Adrm1
33.0786	33.0217	33.0027	32.9719	32.9068	32.8121	32.6666	33.0707			adipose tissue development;anatomical structure development;anatomical structure morphogenesis;biological regulation;biosynthetic process;cell cycle phase;cell cycle process;cell development;cell part morphogenesis;cell projection morphogenesis;cell projection organization;cellular biosynthetic process;cellular chemical homeostasis;cellular component morphogenesis;cellular component movement;cell…	binding;cation binding;enzyme binding;ion binding;metal ion binding;protease binding;protein binding;structural constituent of ribosome;structural molecule activity	cell body;cell part;cell projection;cytoplasm;cytoplasmic part;cytosol;cytosolic small ribosomal subunit;extracellular membrane-bounded organelle;extracellular organelle;extracellular region part;extracellular vesicular exosome;intracellular membrane-bounded organelle;intracellular non-membrane-bounded organelle;intracellular organelle;intracellular organelle part;intracellular part;macromolecula…	Parkinson's disease;PPAR signaling pathway;Ribosome	4	4	4	61	61	61	8.7279	0	35.415	65790000000	113	0.892403	1	-0.154688	-1.76439	A0A0A6YW67;E9Q9J0;E9Q4P0;E9Q5F6;E9QNP0;Q5SX22;P62984;P62983;P0CG49;P0CG50	A0A0A6YW67;E9Q9J0;E9Q4P0;E9Q5F6;E9QNP0;Q5SX22;P62984;P62983;P0CG49;P0CG50	Ubiquitin-60S ribosomal protein L40;Ubiquitin;60S ribosomal protein L40;Ubiquitin-40S ribosomal protein S27a;Ubiquitin;40S ribosomal protein S27a;Polyubiquitin-B;Ubiquitin;Polyubiquitin-C;Ubiquitin;Ubiquitin-related 1;Ubiquitin-related 2	Gm8797;Uba52;Kxd1;Ubc;Ubb;Rps27a
28.1092	28.4403	28.5549	28.464	28.4397	28.106	28.2405	28.3016			anatomical structure formation involved in morphogenesis;angiogenesis;biological regulation;biosynthetic process;cell differentiation;cellular biosynthetic process;cellular developmental process;cellular macromolecule biosynthetic process;cellular macromolecule metabolic process;cellular metabolic process;cellular nitrogen compound metabolic process;cellular process;cellular protein metabolic pro…	acetyltransferase activity;binding;catalytic activity;N-acetyltransferase activity;N-acyltransferase activity;ribonucleoprotein binding;ribosome binding;transferase activity;transferase activity, transferring acyl groups;transferase activity, transferring acyl groups other than amino-acyl groups	cell part;cytoplasm;cytoplasmic part;extracellular membrane-bounded organelle;extracellular organelle;extracellular region part;extracellular vesicular exosome;intracellular membrane-bounded organelle;intracellular organelle;intracellular organelle part;intracellular part;macromolecular complex;membrane;membrane-bounded organelle;membrane-bounded vesicle;NatA complex;N-terminal protein acetyltran…		9	9	7	12	12	9.7	95.295	0	14.982	2746600000	20	0.451198	1	-0.120145	-1.00468	A0A0A6YW80;G3X8Y3;Q80UM3;A0A0A6YX86;A0A0A6YXF4;E9PZ53	A0A0A6YW80;G3X8Y3;Q80UM3	N-alpha-acetyltransferase 15, NatA auxiliary subunit	Naa15
26.365	26.3767	25.9082	26.6799	26.3883	26.348	26.5069	26.9536			biological regulation;establishment of localization;establishment of protein localization;establishment of protein localization in endoplasmic reticulum membrane;establishment of protein localization in membrane;positive regulation of catalytic activity;positive regulation of GTPase activity;positive regulation of hydrolase activity;positive regulation of molecular function;regulation of biologic…	binding;enzyme activator activity;enzyme binding;enzyme regulator activity;GTPase activator activity;GTPase binding;GTPase regulator activity;guanyl-nucleotide exchange factor activity;nucleoside-triphosphatase regulator activity;protein binding;protein dimerization activity;protein heterodimerization activity;Rab GTPase binding;Rab guanyl-nucleotide exchange factor activity;Ras GTPase binding;Ra…	cell part;cytoplasm;intracellular part;macromolecular complex;membrane;plasma membrane;protein complex		4	4	4	2.9	2.9	2.9	152.54	0	9.3618	760000000	18	0.462919	1	0.216751	1.02612	A0A0A6YWM5;E9QKE4;Q8BMG7;Q8BMG7-2	A0A0A6YWM5;E9QKE4;Q8BMG7	Rab3 GTPase-activating protein non-catalytic subunit	Rab3gap2
25.7595	25.9358	27.0117	26.0096	25.5986	25.7809	25.9129	26.3235			biological regulation;catabolic process;cellular catabolic process;cellular macromolecule catabolic process;cellular macromolecule metabolic process;cellular metabolic process;cellular process;cellular protein metabolic process;cellular response to stimulus;cellular response to stress;ER-associated protein catabolic process;macromolecule catabolic process;macromolecule metabolic process;macromole…	binding;catalytic activity;cation binding;cysteine-type endopeptidase activity;cysteine-type peptidase activity;endopeptidase activity;hydrolase activity;ion binding;metal ion binding;peptidase activity;peptidase activity, acting on L-amino acid peptides;small conjugating protein-specific protease activity;ubiquitin-specific protease activity	cell part;cytoplasmic part;cytosol;endoplasmic reticulum membrane;endoplasmic reticulum part;integral to membrane;intracellular organelle part;intracellular part;intrinsic to membrane;membrane;membrane part;organelle membrane;organelle part		2	2	2	2.7	2.7	2.7	110.47	0	6.4816	483070000	8	0.371459	1	-0.275169	-0.85543	A0A0A6YWN9;E9Q9M5;A0A0A6YWX1;J3KMM1;Q3UJD6-2;Q3UJD6	A0A0A6YWN9;E9Q9M5;A0A0A6YWX1;J3KMM1;Q3UJD6-2;Q3UJD6	Ubiquitin carboxyl-terminal hydrolase;Ubiquitin carboxyl-terminal hydrolase 19	Usp19
30.2381	30.3201	29.9452	30.2839	30.3087	30.2677	30.0534	30.3621			ATP hydrolysis coupled proton transport;cation transport;cellular component organization;cellular component organization or biogenesis;cellular membrane organization;cellular process;endocytosis;energy coupled proton transport, against electrochemical gradient;establishment of localization;hydrogen transport;ion transmembrane transport;ion transport;membrane invagination;membrane organization;mon…	active transmembrane transporter activity;ATPase activity;ATPase activity, coupled;ATPase activity, coupled to movement of substances;ATPase activity, coupled to transmembrane movement of ions;ATPase activity, coupled to transmembrane movement of substances;catalytic activity;cation transmembrane transporter activity;cation-transporting ATPase activity;hydrogen ion transmembrane transporter activ…	cell part;cytoplasmic part;extracellular membrane-bounded organelle;extracellular organelle;extracellular region part;extracellular vesicular exosome;intracellular organelle part;intracellular part;lysosomal membrane;macromolecular complex;membrane;membrane part;membrane-bounded organelle;membrane-bounded vesicle;organelle;organelle membrane;organelle part;protein complex;proton-transporting two-…	Epithelial cell signaling in Helicobacter pylori infection;ko05152;Lysosome;Oxidative phosphorylation;Phagosome;Rheumatoid arthritis;Vibrio cholerae infection	15	15	15	44.7	44.7	44.7	54.108	0	59.972	10193000000	73	0.183266	1	0.0511436	0.468826	A0A0A6YX18;Q8BVE3;A0A0A6YWP6;A0A0A6YVU0;A0A0A6YW86	A0A0A6YX18;Q8BVE3;A0A0A6YWP6	V-type proton ATPase subunit H	Atp6v1h
28.3902	28.1848	27.9826	28.0974	28.2224	28.5439	28.5246	28.3722			establishment of localization;establishment of protein localization;protein transport;transport	binding;carbohydrate binding;cation binding;ion binding;metal ion binding	cell part;cytoplasmic part;endoplasmic reticulum membrane;endoplasmic reticulum part;Golgi apparatus;Golgi apparatus part;Golgi membrane;integral to membrane;intracellular membrane-bounded organelle;intracellular organelle;intracellular organelle part;intracellular part;intrinsic to membrane;membrane;membrane part;membrane-bounded organelle;organelle;organelle membrane;organelle part		7	7	7	44.4	44.4	44.4	23.214	0	17.867	2696800000	25	1.15834	1	0.252002	2.20681	A0A0A6YX25;D3Z4P2;P59481;F6QN75;J3QNZ7	A0A0A6YX25;D3Z4P2;P59481;F6QN75	VIP36-like protein	Lman2l
29.9728	30.3298	29.9293	30.6767	30.5574	30.3659	29.851	30.6132			biosynthetic process;cellular biosynthetic process;cellular macromolecule biosynthetic process;cellular macromolecule metabolic process;cellular metabolic process;cellular process;cellular protein metabolic process;macromolecule biosynthetic process;macromolecule metabolic process;metabolic process;primary metabolic process;protein metabolic process;translation	structural constituent of ribosome;structural molecule activity	adherens junction;anchoring junction;cell junction;cell part;cell-substrate adherens junction;cell-substrate junction;cytosolic large ribosomal subunit;extracellular membrane-bounded organelle;extracellular organelle;extracellular region part;extracellular vesicular exosome;focal adhesion;intracellular organelle part;intracellular part;large ribosomal subunit;macromolecular complex;membrane;membr…	Ribosome	6	6	6	36.4	36.4	36.4	14.996	0	10.507	11041000000	39	0.191114	1	0.119738	0.486308	A0A0A6YX26;P62900;A0A0A6YXL3	A0A0A6YX26;P62900;A0A0A6YXL3	60S ribosomal protein L31	Rpl31
27.6641	27.8861	28.2375	27.7658	27.5671	27.841	27.7603	27.951			biological regulation;negative regulation of cAMP-dependent protein kinase activity;negative regulation of catalytic activity;negative regulation of kinase activity;negative regulation of molecular function;negative regulation of protein kinase activity;negative regulation of protein serine/threonine kinase activity;negative regulation of transferase activity;regulation of biological process;regu…	adenyl nucleotide binding;adenyl ribonucleotide binding;AMP binding;binding;cAMP binding;cAMP-dependent protein kinase inhibitor activity;cAMP-dependent protein kinase regulator activity;catalytic activity;cyclic nucleotide binding;enzyme binding;enzyme inhibitor activity;enzyme regulator activity;kinase activity;kinase binding;kinase inhibitor activity;kinase regulator activity;nucleotide bindin…	adherens junction;AMP-activated protein kinase complex;anchoring junction;cAMP-dependent protein kinase complex;cell junction;cell part;cell-substrate adherens junction;cell-substrate junction;centrosome;cytoplasm;cytoplasmic part;cytoskeletal part;extracellular membrane-bounded organelle;extracellular organelle;extracellular region part;extracellular vesicular exosome;focal adhesion;intracellula…	Apoptosis;Insulin signaling pathway	8	5	5	31.3	20.5	20.5	43.165	0	60.617	1922400000	20	0.306668	1	-0.108491	-0.728845	A0A0A6YX73;Q8K1M3;P12367;A0A0A6YY28	A0A0A6YX73;Q8K1M3;P12367;A0A0A6YY28	cAMP-dependent protein kinase type II-alpha regulatory subunit	Prkar2a
31.2886	31.1458	31.3272	30.3775	32.1077	32.4948	32.2528	31.1283			adaptive immune response;adaptive immune response based on somatic recombination of immune receptors built from immunoglobulin superfamily domains;antibacterial humoral response;antimicrobial humoral response;B cell mediated immunity;defense response;defense response to bacterium;humoral immune response;humoral immune response mediated by circulating immunoglobulin;immune effector process;immune …	antigen binding;binding	extracellular region;extracellular region part;extracellular space;immunoglobulin complex;immunoglobulin complex, circulating;macromolecular complex;protein complex		10	9	9	49.3	44.5	44.5	36.407	0	83.818	28503000000	75	1.37511	1	0.961149	2.57309	A0A0A6YY53;F6TQW2;P01864	A0A0A6YY53;F6TQW2;P01864	Ig gamma-2A chain C region secreted form	Ighg2c
25.0887	26.3837	24.1279	26.4636	26.6058	26.5876	25.2851	26.6164			alcohol catabolic process;alcohol metabolic process;anatomical structure development;brain development;carbohydrate catabolic process;carbohydrate metabolic process;carbohydrate phosphorylation;catabolic process;cellular carbohydrate catabolic process;cellular carbohydrate metabolic process;cellular metabolic process;cellular process;dephosphorylation;developmental process;fructose 2,6-bisphospha…	6-phosphofructo-2-kinase activity;adenyl nucleotide binding;adenyl ribonucleotide binding;ATP binding;binding;carbohydrate kinase activity;carbohydrate phosphatase activity;catalytic activity;fructose-2,6-bisphosphate 2-phosphatase activity;hydrolase activity;hydrolase activity, acting on ester bonds;kinase activity;nucleotide binding;phosphatase activity;phosphofructokinase activity;phosphoric e…	cell part;intracellular organelle part;intracellular part;nuclear part;nucleoplasm;organelle part	Fructose and mannose metabolism	6	5	5	14.7	12.6	12.6	53.48	0	12.522	634510000	10	0.541096	1	0.75776	1.1665	A7UAK4;A0A0A6YY64;A2AUP3;A2AUP5;A2AUP1;Q7TS91;A2AUP4;A7UAK8;Q3U3S6;A7UAK5;A0A0A6YW89;B2Z893;B2Z892;Q6GTL7;A0A087WRG0;A0A087WRM7;P70265;B2Z891;B2Z894	A7UAK4;A0A0A6YY64;A2AUP3;A2AUP5;A2AUP1;Q7TS91;A2AUP4;A7UAK8;Q3U3S6;A7UAK5;A0A0A6YW89		Pfkfb3
26.9473	26.6553	25.9831	25.8517	26.8011	26.6944	27.1394	26.6625			anatomical structure development;biosynthetic process;cell activation;cell proliferation;cellular biosynthetic process;cellular component assembly;cellular component organization;cellular component organization or biogenesis;cellular metabolic process;cellular nitrogen compound biosynthetic process;cellular nitrogen compound metabolic process;cellular process;cellular response to chemical stimulu…	binding;catalytic activity;cation binding;DNA binding;IMP dehydrogenase activity;ion binding;metal ion binding;nucleic acid binding;nucleotide binding;oxidoreductase activity;oxidoreductase activity, acting on CH-OH group of donors;oxidoreductase activity, acting on the CH-OH group of donors, NAD or NADP as acceptor;RNA binding	cell part;cytoplasm;cytoplasmic part;extracellular membrane-bounded organelle;extracellular organelle;extracellular region part;extracellular vesicular exosome;intracellular membrane-bounded organelle;intracellular organelle;intracellular organelle part;intracellular part;membrane;membrane-bounded organelle;membrane-bounded vesicle;microbody;microbody membrane;microbody part;nucleus;organelle;org…	Drug metabolism - other enzymes;Purine metabolism	3	3	3	15.6	15.6	15.6	34.129	0	5.8434	721050000	11	0.812487	1	0.464992	1.63107	A0A0A6YY72;P24547;A0A0A6YXS4	A0A0A6YY72;P24547	Inosine-5-monophosphate dehydrogenase 2	Impdh2
29.0739	29.4231	28.948	29.3695	29.409	29.4999	29.3679	29.4616			establishment of localization;establishment of localization in cell;establishment of protein localization;intracellular protein transport;intracellular transport;nuclear import;nuclear transport;nucleocytoplasmic transport;protein import;protein import into nucleus;protein targeting;protein transport;response to chemical stimulus;response to hydrogen peroxide;response to inorganic substance;respo…	protein transporter activity;substrate-specific transporter activity;transporter activity	cell part;cytoplasm;extracellular membrane-bounded organelle;extracellular organelle;extracellular region part;extracellular vesicular exosome;intracellular membrane-bounded organelle;intracellular organelle;intracellular part;membrane-bounded organelle;membrane-bounded vesicle;nucleus;organelle;vesicle		5	5	3	14.9	14.9	10.3	68.03	0	59.486	5509700000	34	1.00525	1	0.230955	1.95189	A0A0B4J1E7;O35343;D3YTN1	A0A0B4J1E7;O35343	Importin subunit alpha-3	Kpna4
27.2686	24.1503	23.4701	26.9992	27.6373	27.294	27.1227	27.2279							3	3	3	27.5	27.5	27.5	13.305	0	8.4209	1241600000	9	0.968732	1	1.84848	1.89125	A0A0B4J1H7;A0A0B4J1H8	A0A0B4J1H7;A0A0B4J1H8		Igkv1-135;Igkv1-133
29.2008	29.3409	29.9932	29.7936	29.4666	29.6265	29.9168	29.819			lipid localization;lipid storage;localization;macromolecule localization		cell part;cytoplasmic part;intracellular part;lipid particle		10	10	10	38.7	38.7	38.7	37.357	0	42.336	6889200000	57	0.239375	1	0.125096	0.590717	A0A0F6AIX5;A0A1W2P7C8;A0A0F6AIX6;Q8BVA5;A0A1W2P7T7;Q8BVA5-2;A0A1W2P6L7;A0A1W2P820;A0A1W2P6J8;Q8BVA5-3;A0A1W2P6H0;Q8BVA5-4;A0A1W2P856	A0A0F6AIX5;A0A1W2P7C8;A0A0F6AIX6;Q8BVA5;A0A1W2P7T7;Q8BVA5-2	UPF0554 protein C2orf43 homolog
27.5263	27.6275	27.6786	27.528	27.6319	27.8401	27.5791	27.4056			biological regulation;biosynthetic process;cell proliferation;cellular biosynthetic process;cellular macromolecule biosynthetic process;cellular macromolecule metabolic process;cellular metabolic process;cellular nitrogen compound metabolic process;cellular process;developmental process;macromolecule biosynthetic process;macromolecule metabolic process;metabolic process;ncRNA metabolic process;nc…	binding;DNA binding;nucleic acid binding	cell part;cytoplasm;intracellular membrane-bounded organelle;intracellular organelle;intracellular organelle part;intracellular part;membrane-bounded organelle;nuclear part;nucleoplasm;nucleus;organelle;organelle part		6	6	6	10.1	10.1	10.1	58.1	0	9.4706	1628100000	17	0.0903386	1	0.0241213	0.24828	A0A0G2JDF8;Q99MR6-3;Q99MR6-4;Q99MR6-2;Q99MR6;A0A0G2JG65	A0A0G2JDF8;Q99MR6-3;Q99MR6-4;Q99MR6-2;Q99MR6;A0A0G2JG65	Serrate RNA effector molecule homolog	Srrt
25.7485	26.4711	22.5978	26.458	26.1966	26.0753	26.1766	26.4258			biological regulation;cell surface receptor linked signaling pathway;cellular component organization;cellular component organization or biogenesis;cellular process;cellular response to chemical stimulus;cellular response to cytokine stimulus;cellular response to organic substance;cellular response to stimulus;positive regulation of actin cytoskeleton reorganization;positive regulation of biologic…	binding;cytokine binding;growth factor binding;interleukin-1 binding;protein binding;protein N-terminus binding	actin cytoskeleton;apical plasma membrane;cell part;cell projection;clathrin-coated vesicle;coated vesicle;cytoplasm;cytoplasmic membrane-bounded vesicle;cytoplasmic part;cytoplasmic vesicle;cytoskeleton;endoplasmic reticulum;intracellular membrane-bounded organelle;intracellular non-membrane-bounded organelle;intracellular organelle;intracellular organelle part;intracellular part;lamellipodium;m…		4	4	4	22.4	22.4	22.4	22.221	0	12.943	591240000	14	0.433507	1	0.899728	0.972091	A0A0G2JE46;A0A0G2JDP0;O35387;A0A0G2JGR0;A0A0G2JEE6;A0A0G2JFF9;A0A0G2JFE1	A0A0G2JE46;A0A0G2JDP0;O35387;A0A0G2JGR0;A0A0G2JEE6;A0A0G2JFF9	HCLS1-associated protein X-1	Hax1
28.0246	27.9429	27.9805	27.9613	28.4931	28.4456	28.0881	28.4249			cellular process;cellular response to chemical stimulus;cellular response to cytokine stimulus;cellular response to interferon-gamma;cellular response to organic substance;cellular response to stimulus;defense response;defense response to bacterium;immune response;immune system process;multi-organism process;response to bacterium;response to biotic stimulus;response to chemical stimulus;response …	binding;catalytic activity;GTP binding;GTPase activity;guanyl nucleotide binding;guanyl ribonucleotide binding;hydrolase activity;hydrolase activity, acting on acid anhydrides;hydrolase activity, acting on acid anhydrides, in phosphorus-containing anhydrides;nucleoside-triphosphatase activity;nucleotide binding;purine nucleotide binding;purine ribonucleoside triphosphate binding;purine ribonucleo…	extracellular membrane-bounded organelle;extracellular organelle;extracellular region part;extracellular vesicular exosome;membrane-bounded organelle;membrane-bounded vesicle;organelle;vesicle		9	9	4	17.8	17.8	8.7	70.437	0	26.284	2541400000	27	2.19022	0.655368	0.385615	4.08668	L7N1X8;A0A0G2JDV3;Q000W5;A9YVJ5	L7N1X8;A0A0G2JDV3;Q000W5		Gbp6;Gbp10
27.8855	27.8423	30.8352	26.2366	25.1764	24.1933	25.3306	28.8872			anatomical structure development;anatomical structure morphogenesis;biological regulation;cardiac muscle contraction;cardiac muscle tissue morphogenesis;developmental process;multicellular organismal process;muscle contraction;muscle system process;muscle tissue development;muscle tissue morphogenesis;regulation of biological process;regulation of biological quality;regulation of heart contractio…	actin binding;actin monomer binding;binding;calcium ion binding;catalytic activity;cation binding;cytoskeletal protein binding;hydrolase activity;hydrolase activity, acting on acid anhydrides;hydrolase activity, acting on acid anhydrides, in phosphorus-containing anhydrides;ion binding;metal ion binding;motor activity;nucleoside-triphosphatase activity;protein binding;pyrophosphatase activity	A band;cell part;contractile fiber part;cytoplasmic part;cytoskeletal part;I band;intracellular organelle part;intracellular part;macromolecular complex;myosin complex;organelle part;protein complex	Cardiac muscle contraction;Dilated cardiomyopathy;Hypertrophic cardiomyopathy (HCM)	10	7	7	58.7	45.7	45.7	20.183	0	51.446	2352700000	15	0.816897	1	-2.30306	-1.63845	A0A0G2JDW2;P09542;A0A0G2JDM3	A0A0G2JDW2;P09542;A0A0G2JDM3	Myosin light chain 3	Myl3
28.4289	28.9039	28.4128	28.8291	28.8887	28.4398	28.4859	28.8251			biosynthetic process;cellular biosynthetic process;cellular macromolecule biosynthetic process;cellular macromolecule metabolic process;cellular metabolic process;cellular process;cellular protein metabolic process;macromolecule biosynthetic process;macromolecule metabolic process;metabolic process;primary metabolic process;protein metabolic process;translation	binding;cation binding;ion binding;metal ion binding;structural constituent of ribosome;structural molecule activity	cell part;cytosolic small ribosomal subunit;intracellular membrane-bounded organelle;intracellular organelle;intracellular organelle part;intracellular part;macromolecular complex;membrane-bounded organelle;nucleus;organelle;organelle part;ribonucleoprotein complex;small ribosomal subunit	Ribosome	3	3	2	31.7	31.7	15.9	9.2327	0	20.12	4229200000	22	0.0321574	1	0.0161748	0.0933958	A0A0G2JDW7;A0A0G2JG29;Q6ZWU9	A0A0G2JDW7;A0A0G2JG29;Q6ZWU9	40S ribosomal protein S27	Rps27
28.2679	28.5931	28.5889	28.5192	28.1508	28.4638	28.4148	28.6352			apoptosis;biological regulation;catabolic process;cell death;cellular catabolic process;cellular macromolecule catabolic process;cellular macromolecule metabolic process;cellular metabolic process;cellular nitrogen compound metabolic process;cellular process;cellular protein metabolic process;cellular response to stimulus;cellular response to stress;death;DNA metabolic process;DNA repair;macromol…	acid-amino acid ligase activity;adenyl nucleotide binding;adenyl ribonucleotide binding;ATP binding;binding;catalytic activity;ligase activity;ligase activity, forming carbon-nitrogen bonds;nucleotide binding;purine nucleotide binding;purine ribonucleoside triphosphate binding;purine ribonucleotide binding;ribonucleotide binding;small conjugating protein ligase activity;ubiquitin-protein ligase a…	cell part;cytoplasm;cytoplasmic part;endosomal part;endosome membrane;extracellular membrane-bounded organelle;extracellular organelle;extracellular region part;extracellular vesicular exosome;intracellular organelle part;intracellular part;macromolecular complex;membrane;membrane-bounded organelle;membrane-bounded vesicle;organelle;organelle membrane;organelle part;plasma membrane;protein comple…	Protein processing in endoplasmic reticulum;Ubiquitin mediated proteolysis	3	3	3	27.3	27.3	27.3	14.731	0	4.7637	2930600000	13	0.245173	1	-0.076108	-0.602934	A0A0G2JE32;A0A0G2JGL0;P61079;A0A494BAN1;A0A494BA56;P62838;A0A0G2JF40;Q05CK8;A0A0G2JGZ3;P61080;Q6ZWY6	A0A0G2JE32;A0A0G2JGL0;P61079;A0A494BAN1;A0A494BA56;P62838	Ubiquitin-conjugating enzyme E2 D3;Ubiquitin-conjugating enzyme E2 D2	Ube2d3;Ube2d2
28.3819	26.307	27.8719	26.7115	28.2785	27.3429	28.6037	26.11				antigen binding;binding	cell part;membrane;plasma membrane		2	2	2	32.1	32.1	32.1	11.575	0	32.781	1687100000	12	0.135472	1	0.265724	0.358805	A0A0G2JE99;P01843	A0A0G2JE99;P01843	Ig lambda-1 chain C region
27.2981	27.668	25.1868	27.8582	27.6596	27.6933	27.437	27.9502			alcohol biosynthetic process;alcohol metabolic process;biosynthetic process;cellular biosynthetic process;cellular lipid metabolic process;cellular metabolic process;cellular process;cholesterol biosynthetic process;cholesterol metabolic process;farnesyl diphosphate biosynthetic process;farnesyl diphosphate metabolic process;geranyl diphosphate biosynthetic process;geranyl diphosphate metabolic p…	binding;catalytic activity;cation binding;dimethylallyltranstransferase activity;geranyltranstransferase activity;ion binding;metal ion binding;prenyltransferase activity;transferase activity;transferase activity, transferring alkyl or aryl (other than methyl) groups	cell part;cytoplasm;cytoplasmic part;intracellular membrane-bounded organelle;intracellular organelle;intracellular organelle part;intracellular part;membrane-bounded organelle;mitochondrion;nuclear part;nucleoplasm;organelle;organelle part	Terpenoid backbone biosynthesis	3	3	3	4.9	4.9	4.9	95.222	0	19.82	1678700000	13	0.498829	1	0.682281	1.09113	A0A0G2JEA5;Q920E5;A0A0G2JDJ5;A0A0G2JEB3;A0A0G2JE82	A0A0G2JEA5;Q920E5;A0A0G2JDJ5;A0A0G2JEB3	Farnesyl pyrophosphate synthase	Fdps
24.9403	26.7997	26.7087	26.4521	26.6918	27.1443	22.5386	26.3207			biological regulation;catabolic process;cellular catabolic process;cellular macromolecule catabolic process;cellular macromolecule metabolic process;cellular metabolic process;cellular nitrogen compound metabolic process;cellular process;establishment of localization;establishment of RNA localization;macromolecule catabolic process;macromolecule metabolic process;metabolic process;mRNA catabolic …	binding;nucleic acid binding;nucleotide binding;RNA binding	cell part;cytoplasm;intracellular organelle part;intracellular part;macromolecular complex;nuclear body;nuclear part;nuclear speck;nucleoplasm part;organelle part;ribonucleoprotein complex;spliceosomal complex	mRNA surveillance pathway;RNA transport;Spliceosome	2	2	2	24	24	24	14.502	0	6.2779	552550000	5	0.189102	1	-0.551369	-0.48184	A0A0G2JEA9;A0A0G2JFX7;Q9CWZ3-2;Q9CWZ3;A0A0N4SUH6	A0A0G2JEA9;A0A0G2JFX7;Q9CWZ3-2;Q9CWZ3;A0A0N4SUH6	RNA-binding protein 8A	Rbm8a
29.4795	29.3906	29.1312	29.0401	29.0066	29.3019	28.9303	29.2534			apoptosis;autophagic cell death;biological regulation;biosynthetic process;carboxylic acid biosynthetic process;carboxylic acid metabolic process;cell death;cellular biosynthetic process;cellular component assembly;cellular component organization;cellular component organization or biogenesis;cellular ketone metabolic process;cellular lipid metabolic process;cellular macromolecule metabolic proces…	binding;carboxylic acid binding;catalytic activity;fatty acid binding;identical protein binding;lipid binding;lysophosphatidic acid acyltransferase activity;lysophospholipid acyltransferase activity;monocarboxylic acid binding;protein binding;protein dimerization activity;protein homodimerization activity;transferase activity;transferase activity, transferring acyl groups;transferase activity, tr…	cell part;cytoplasm;cytoplasmic part;cytosol;endoplasmic reticulum;envelope;extracellular membrane-bounded organelle;extracellular organelle;extracellular region part;extracellular vesicular exosome;Golgi apparatus part;Golgi membrane;intracellular membrane-bounded organelle;intracellular organelle;intracellular organelle part;intracellular part;macromolecular complex;membrane;membrane-bounded or…	Endocytosis	8	7	7	23.4	21.3	21.3	44.303	0	77.924	5043800000	24	0.444319	1	-0.137289	-0.992038	A0A0G2JEC4;Q9JK48;Q9JK48-2;Q9JK48-3;A0A0G2JE45;A0A0G2JF57	A0A0G2JEC4;Q9JK48;Q9JK48-2;Q9JK48-3	Endophilin-B1	Sh3glb1
28.3399	28.1961	28.4867	28.4193	28.2225	28.0436	28.0707	28.4084			anatomical structure development;biological regulation;cell differentiation;cellular developmental process;cellular process;developmental process;muscle organ development;muscle structure development;negative regulation of biological process;negative regulation of biosynthetic process;negative regulation of cellular biosynthetic process;negative regulation of cellular macromolecule biosynthetic p…	binding;G-quadruplex RNA binding;mRNA 3'-UTR binding;mRNA binding;nucleic acid binding;RNA binding	axon;cell part;cell projection;cell projection part;contractile fiber part;costamere;cytoplasm;cytoplasmic part;dendrite;dendritic spine;intracellular membrane-bounded organelle;intracellular non-membrane-bounded organelle;intracellular organelle;intracellular part;macromolecular complex;membrane;membrane-bounded organelle;neuron projection;neuron spine;non-membrane-bounded organelle;nucleus;orga…		10	10	9	21	21	19.5	63.915	0	24.352	2569700000	32	0.833341	1	-0.1742	-1.66594	A0A0G2JEP0;Q61584-2;Q61584-5;Q61584-6;Q61584-4;Q61584-7;Q61584-3;Q61584;A0A0H2UH27;A0A0G2JGL6	A0A0G2JEP0;Q61584-2;Q61584-5;Q61584-6;Q61584-4;Q61584-7;Q61584-3;Q61584;A0A0H2UH27	Fragile X mental retardation syndrome-related protein 1	Fxr1
26.577	26.6195	26.3243	27.2374	26.6065	26.4608	26.5973	26.3898			actin cytoskeleton organization;actin filament-based process;anatomical structure development;biological adhesion;biological regulation;catabolic process;cell adhesion;cell differentiation;cell differentiation involved in embryonic placenta development;cell-cell adhesion;cellular catabolic process;cellular component organization;cellular component organization at cellular level;cellular component…	ATPase activator activity;ATPase regulator activity;binding;chaperone binding;DNA binding;enzyme activator activity;enzyme regulator activity;heat shock protein binding;Hsp70 protein binding;nucleic acid binding;nucleoside-triphosphatase regulator activity;polyubiquitin binding;proteasome binding;protein binding;protein binding involved in protein folding;protein complex binding;small conjugating…	cell part;contractile fiber part;cytoplasm;cytoplasmic part;cytosol;inclusion body;intracellular membrane-bounded organelle;intracellular organelle;intracellular organelle part;intracellular part;macromolecular complex;membrane;membrane-bounded organelle;nuclear part;nucleoplasm;nucleus;organelle;organelle part;perinuclear region of cytoplasm;proteasome complex;protein complex;Z disc	Protein processing in endoplasmic reticulum	2	2	2	10.3	10.3	10.3	26.998	0	4.8732	816330000	7	0.381847	1	-0.175925	-0.875244	A0A0G2JER9;O54946-2;O54946;A0A0G2JEI3;A0A087WP03;F6YRQ2;G3X8S5;Q9QYI5-2;Q9QYI5-1;Q9QYI8;Q9QYI5	A0A0G2JER9;O54946-2;O54946;A0A0G2JEI3;A0A087WP03;F6YRQ2;G3X8S5;Q9QYI5-2;Q9QYI5-1;Q9QYI8;Q9QYI5	DnaJ homolog subfamily B member 6;DnaJ homolog subfamily B member 2;DnaJ homolog subfamily B member 7	Dnajb6;Dnajb2;Dnajb7
28.4168	28.1736	27.8862	28.193	28.3874	28.171	28.231	25.3195			actin cytoskeleton organization;actin filament organization;actin filament-based process;actin nucleation;Arp2/3 complex-mediated actin nucleation;biological regulation;cellular component organization;cellular component organization at cellular level;cellular component organization or biogenesis;cellular component organization or biogenesis at cellular level;cellular process;cytoskeleton organiza…	actin binding;actin filament binding;binding;cytoskeletal protein binding;protein binding	Arp2/3 protein complex;cell part;cytoplasm;cytoskeletal part;extracellular membrane-bounded organelle;extracellular organelle;extracellular region part;extracellular vesicular exosome;intracellular organelle part;intracellular part;macromolecular complex;membrane-bounded organelle;membrane-bounded vesicle;organelle;organelle part;protein complex;vesicle	Bacterial invasion of epithelial cells;Fc gamma R-mediated phagocytosis;Pathogenic Escherichia coli infection;Regulation of actin cytoskeleton;Shigellosis	4	4	4	22.5	22.5	22.5	29.325	0	12.204	2252800000	22	0.373305	1	-0.640182	-0.858961	A0A0G2JF52;Q9R0Q6;D3YVI5	A0A0G2JF52;Q9R0Q6;D3YVI5	Actin-related protein 2/3 complex subunit 1A	Arpc1a
28.7938	28.7356	28.6684	28.6972	28.6618	28.6179	28.6551	28.925			biological regulation;positive regulation of biological process;positive regulation of biosynthetic process;positive regulation of cellular biosynthetic process;positive regulation of cellular metabolic process;positive regulation of cellular process;positive regulation of gene expression;positive regulation of macromolecule biosynthetic process;positive regulation of macromolecule metabolic proc…	binding;DNA binding;nucleic acid binding	cell part;intracellular membrane-bounded organelle;intracellular organelle;intracellular organelle part;intracellular part;membrane-bounded organelle;nuclear part;nucleoplasm;nucleus;organelle;organelle part		10	10	10	20.7	20.7	20.7	54.844	0	25.244	3592000000	41	0.0403421	1	-0.00879622	-0.116191	A0A0G2JG00;Q3TUE1;A0A0G2JGW9;A0A0G2JFY5;Q3UUU2;Q91WJ8;Q91WJ8-2;A0A0G2JFK2;A0A0G2JG96	A0A0G2JG00;Q3TUE1;A0A0G2JGW9;A0A0G2JFY5;Q3UUU2;Q91WJ8;Q91WJ8-2;A0A0G2JFK2	Far upstream element-binding protein 1	Fubp1
27.0638	26.3012	26.4221	26.4601	26.6856	26.7334	26.8038	25.3331			cellular macromolecule metabolic process;cellular metabolic process;cellular nitrogen compound metabolic process;cellular process;macromolecule metabolic process;metabolic process;nitrogen compound metabolic process;nucleic acid metabolic process;nucleobase-containing compound metabolic process;primary metabolic process;RNA metabolic process;RNA processing	adenyl nucleotide binding;adenyl ribonucleotide binding;ATP binding;ATPase activity;ATPase activity, coupled;ATP-dependent helicase activity;ATP-dependent RNA helicase activity;binding;catalytic activity;chromatin binding;double-stranded RNA binding;helicase activity;hydrolase activity;hydrolase activity, acting on acid anhydrides;hydrolase activity, acting on acid anhydrides, in phosphorus-conta…	cell part;cytoplasm;cytoplasmic part;intracellular membrane-bounded organelle;intracellular non-membrane-bounded organelle;intracellular organelle;intracellular organelle part;intracellular part;membrane-bounded organelle;mitochondrial nucleoid;mitochondrial part;mitochondrion;non-membrane-bounded organelle;nucleoid;nucleus;organelle;organelle part		6	6	6	6	6	6	133.03	0	13.95	750180000	11	0.170956	1	-0.17288	-0.441092	A0A0G2JGL8;Q99PU8-2;Q99PU8;Q99PU8-3	A0A0G2JGL8;Q99PU8-2;Q99PU8;Q99PU8-3	Putative ATP-dependent RNA helicase DHX30	Dhx30
28.3941	28.2845	27.8476	28.2341	28.2355	28.1547	28.6365	28.2246			actin cytoskeleton organization;actin filament-based process;aging;anatomical structure homeostasis;anatomical structure morphogenesis;apoptosis;associative learning;behavior;behavioral interaction between organisms;biological regulation;branching morphogenesis of a tube;cell aging;cell cycle arrest;cell cycle checkpoint;cell cycle process;cell death;cell differentiation;cell proliferation;cellul…	binding;catalytic activity;GTP binding;GTPase activity;guanyl nucleotide binding;guanyl ribonucleotide binding;hydrolase activity;hydrolase activity, acting on acid anhydrides;hydrolase activity, acting on acid anhydrides, in phosphorus-containing anhydrides;nucleoside-triphosphatase activity;nucleotide binding;protein binding;protein complex binding;protein C-terminus binding;purine nucleotide b…	adherens junction;anchoring junction;cell junction;cell part;cell-substrate adherens junction;cell-substrate junction;cytoplasm;cytoplasmic part;extracellular membrane-bounded organelle;extracellular organelle;extracellular region part;extracellular vesicular exosome;extrinsic to internal side of plasma membrane;extrinsic to membrane;extrinsic to plasma membrane;focal adhesion;Golgi apparatus;Gol…	Acute myeloid leukemia;Axon guidance;B cell receptor signaling pathway;Bladder cancer;Chemokine signaling pathway;Chronic myeloid leukemia;Endocytosis;Endometrial cancer;ErbB signaling pathway;Fc epsilon RI signaling pathway;Focal adhesion;Gap junction;Glioma;GnRH signaling pathway;Hepatitis C;Insulin signaling pathway;Long-term depression;Long-term potentiation;MAPK signaling pathway;Melanogenes…	5	5	2	37.7	37.7	11.5	20.586	0	15.792	2576800000	19	0.322242	1	0.122756	0.759786	A0A0G2JGP4;Q9D091;P08556;A0A0G2JE25;Q61411;A0A0G2JGM2;C0H5X4;Q61411-2;B2KGV5;E9Q8V2;E9PVD5;A0A0N4SVY1	A0A0G2JGP4;Q9D091;P08556;A0A0G2JE25;Q61411	GTPase NRas;GTPase HRas;GTPase HRas, N-terminally processed	Nras;Hras
30.0751	30.0559	29.8805	30.1035	30.0262	30.174	30.124	30.293			biological regulation;calcium ion transport;cardiac muscle contraction;cation homeostasis;cation transport;cell cycle process;cell growth;cell growth involved in cardiac muscle cell development;cellular cation homeostasis;cellular chemical homeostasis;cellular component assembly;cellular component organization;cellular component organization or biogenesis;cellular homeostasis;cellular ion homeost…	adenyl nucleotide binding;adenyl ribonucleotide binding;ATP binding;binding;calmodulin binding;calmodulin-dependent protein kinase activity;catalytic activity;channel inhibitor activity;channel regulator activity;cytoskeletal protein binding;glutamate receptor binding;identical protein binding;ion channel binding;ion channel inhibitor activity;kinase activity;nucleotide binding;phosphotransferase…	axon part;calcium channel complex;cation channel complex;cell body;cell junction;cell part;cell projection part;cell-cell contact zone;cell-cell junction;cytoplasm;cytoplasmic part;cytosol;endoplasmic reticulum;endoplasmic reticulum membrane;endoplasmic reticulum part;initial segment;intercalated disc;intracellular membrane-bounded organelle;intracellular organelle;intracellular organelle part;in…	Calcium signaling pathway;ErbB signaling pathway;Gastric acid secretion;Glioma;GnRH signaling pathway;ko05152;Long-term potentiation;Melanogenesis;Neurotrophin signaling pathway;Olfactory transduction;Oocyte meiosis;Phototransduction - fly;Wnt signaling pathway	13	13	8	29.7	29.7	18.4	57.748	0	40.365	9346600000	56	0.83875	1	0.125527	1.67497	E9Q1W0;E9Q1T1;A0A0G2JGS4;Q6PHZ2-2;Q6PHZ2-4;Q6PHZ2;Q6PHZ2-5;E9Q1V9;Q8CCM0;E9PXV3;F6RWZ9;E9QAJ4;D6RDQ8;F6WHR9;D3Z7K9	E9Q1W0;E9Q1T1;A0A0G2JGS4;Q6PHZ2-2;Q6PHZ2-4;Q6PHZ2;Q6PHZ2-5;E9Q1V9;Q8CCM0	Calcium/calmodulin-dependent protein kinase type II subunit delta	Camk2d
25.6514	25.9193	25.7062	25.8673	25.5997	25.4748	26.0833	26.3386					cell part;intracellular membrane-bounded organelle;intracellular organelle;intracellular part;membrane-bounded organelle;nucleus;organelle		3	3	3	15	15	15	24.94	0	30.958	380370000	6	0.159081	1	0.0880694	0.413956	A0A140T8R8;A0A0G2JGV7;Q3UT23;A0A1Y7VP24;Q9QZ73;A0A0G2JEA2;A0A0G2JDN9;A0A1B0GXL7;A0A0G2JDM0	A0A140T8R8;A0A0G2JGV7;Q3UT23;A0A1Y7VP24;Q9QZ73	DCN1-like protein;DCN1-like protein 1	Dcun1d1
27.9082	27.4258	26.1577	27.3334	27.3546	27.4293	27.4879	27.4225							3	3	3	37.9	37.9	37.9	10.829	0	3.5339	1474500000	9	0.235914	1	0.217331	0.583393	A0A0J9YTR2	A0A0J9YTR2
30.3542	30.0287	30.2178	29.9761	30.2303	30.0634	30.2156	29.805			cell cycle;cell division;cellular component assembly;cellular component organization;cellular component organization or biogenesis;cellular process;macromolecular complex assembly;macromolecular complex subunit organization;protein complex assembly;protein complex subunit organization;protein heterooligomerization;protein oligomerization	binding;GTP binding;guanyl nucleotide binding;guanyl ribonucleotide binding;nucleotide binding;purine nucleotide binding;purine ribonucleoside triphosphate binding;purine ribonucleotide binding;ribonucleotide binding	actin filament bundle;actomyosin;axon;axon part;axon terminus;cell cortex part;cell division site part;cell junction;cell part;cell projection;cell projection part;chromosomal part;clathrin-coated vesicle;cleavage furrow;coated vesicle;condensed chromosome kinetochore;cytoplasm;cytoplasmic membrane-bounded vesicle;cytoplasmic part;cytoplasmic vesicle;cytoskeletal part;dendritic spine;extracellula…		12	12	10	32.7	32.7	29.2	48.978	0	83.527	9157300000	58	0.196522	1	-0.0655942	-0.498268	A0A0J9YTY0;A0A0J9YUL3;Q8C1B7-3;Q8C1B7-2;Q8C1B7;A0A0J9YUV6;A0A0J9YVA6;Q9R1T4-2;Q9R1T4-3;Q9R1T4;A2A3W1	A0A0J9YTY0;A0A0J9YUL3;Q8C1B7-3;Q8C1B7-2;Q8C1B7	Septin-11	2022-09-11
29.4365	29.0806	29.1955	29.1216	29.0744	29.2605	29.2677	29.1427			biological regulation;cell differentiation;cellular component organization;cellular component organization at cellular level;cellular component organization or biogenesis;cellular component organization or biogenesis at cellular level;cellular developmental process;cellular process;developmental process;fat cell differentiation;Golgi organization;negative regulation of biological process;negative…	binding;catalytic activity;coenzyme binding;cofactor binding;NAD binding;nucleic acid binding transcription factor activity;nucleotide binding;oxidoreductase activity;oxidoreductase activity, acting on CH-OH group of donors;oxidoreductase activity, acting on the CH-OH group of donors, NAD or NADP as acceptor;protein binding;protein binding transcription factor activity;protein domain specific bin…	cell part;cytoplasmic part;cytosol;intracellular membrane-bounded organelle;intracellular organelle;intracellular organelle part;intracellular part;macromolecular complex;membrane-bounded organelle;nuclear part;nucleoplasm;nucleoplasm part;nucleus;organelle;organelle part;protein complex;transcription factor complex;transcriptional repressor complex	Chronic myeloid leukemia;Notch signaling pathway;Pathways in cancer;Wnt signaling pathway	7	7	6	23.3	23.3	21.2	46.527	0	27.935	4971300000	32	0.0872775	1	-0.0222411	-0.24051	A0A0J9YU62;O88712-2;O88712;A0A0J9YUM4;O88712-3;A0A0J9YUR5;A0A0J9YTW3;A0A0J9YVI3;A0A0J9YVC3;A0A0J9YU66	A0A0J9YU62;O88712-2;O88712;A0A0J9YUM4;O88712-3	C-terminal-binding protein 1	Ctbp1
30.3594	30.5855	30.285	30.7232	30.6381	30.613	30.308	30.7712			anatomical structure development;behavior;behavioral defense response;behavioral fear response;biological regulation;defense response;developmental process;fear response;gamete generation;lung development;male gamete generation;multicellular organismal process;multicellular organismal reproductive process;multicellular organismal response to stress;organ development;positive regulation of biologi…	binding;nucleic acid binding;RNA binding;translation factor activity, nucleic acid binding;translation initiation factor activity	cell part;cytoplasm;cytoplasmic part;eukaryotic translation initiation factor 4F complex;intracellular part;macromolecular complex;membrane;protein complex	RNA transport;Viral myocarditis	28	28	28	25.7	25.7	25.7	145.31	0	152.92	12824000000	93	0.277572	1	0.0942683	0.670062	A0A0J9YUS5;E9PVC6;E9Q9E1;E9PVC5;Q6NZJ6;Q6NZJ6-2;A0A0J9YVC1;A0A0J9YUC1;E9Q770;A2AMI7;Z4YKC4;A0A0R4J112;A2AMI2;A0A0N4SVL0;Q80XI3-2;Q80XI3-4;Q80XI3;Q80XI3-3	A0A0J9YUS5;E9PVC6;E9Q9E1;E9PVC5;Q6NZJ6;Q6NZJ6-2	Eukaryotic translation initiation factor 4 gamma 1	Eif4g1
32.2117	32.2523	31.9791	32.3694	32.2273	31.6157	32.0768	32.1357			base-excision repair, DNA ligation;biological regulation;cellular macromolecule metabolic process;cellular metabolic process;cellular nitrogen compound metabolic process;cellular process;defense response;DNA ligation;DNA ligation involved in DNA repair;DNA metabolic process;DNA recombination;immune response;immune system process;inflammatory response;inflammatory response to antigenic stimulus;ma…	binding;carbohydrate binding;DNA binding;glycosaminoglycan binding;heparin binding;lipid binding;nucleic acid binding;nucleic acid binding transcription factor activity;pattern binding;phosphatidylserine binding;phospholipid binding;polysaccharide binding;sequence-specific DNA binding transcription factor activity	cell part;cell surface;chromosome;condensed chromosome;cytoplasm;extracellular region;extracellular region part;extracellular space;intracellular membrane-bounded organelle;intracellular non-membrane-bounded organelle;intracellular organelle;intracellular organelle part;intracellular part;macromolecular complex;membrane-bounded organelle;non-membrane-bounded organelle;nuclear part;nucleoplasm par…	Base excision repair	11	11	10	46.9	46.9	42.7	24.233	0	106.94	39339000000	113	0.554714	1	-0.189265	-1.19054	A0A0J9YUZ4;P63158;A0A0J9YUD8;D3YZ18;D3YVC6	A0A0J9YUZ4;P63158;A0A0J9YUD8;D3YZ18	High mobility group protein B1	Hmgb1
27.5906	27.0529	26.6651	22.9963	27.0228	27.1138	27.3095	27.4063			cellular macromolecule metabolic process;cellular metabolic process;cellular nitrogen compound metabolic process;cellular process;cellular response to stimulus;cellular response to stress;dephosphorylation;detection of stimulus;DNA damage response, detection of DNA damage;DNA metabolic process;DNA repair;macromolecule metabolic process;metabolic process;nitrogen compound metabolic process;nucleic…	adenyl nucleotide binding;adenyl ribonucleotide binding;ATP binding;ATP-dependent polydeoxyribonucleotide 5'-hydroxyl-kinase activity;ATP-dependent polynucleotide kinase activity;binding;catalytic activity;DNA binding;double-stranded DNA binding;hydrolase activity;hydrolase activity, acting on ester bonds;kinase activity;nucleic acid binding;nucleobase-containing compound kinase activity;nucleoti…	cell part;intracellular membrane-bounded organelle;intracellular non-membrane-bounded organelle;intracellular organelle;intracellular organelle part;intracellular part;membrane;membrane-bounded organelle;non-membrane-bounded organelle;nuclear part;nucleolus;nucleoplasm;nucleus;organelle;organelle part		5	5	5	19.2	19.2	19.2	46.153	0	23.23	1099900000	9	0.495476	1	1.13689	1.0851	A0A0J9YVJ6;G5E8N7;Q9JLV6-2;Q9JLV6;E9Q9A5;A0A140LIZ1;A0A0J9YUT2;A0A0J9YVH5;A0A140LJ53;A0A0J9YTV1	A0A0J9YVJ6;G5E8N7;Q9JLV6-2;Q9JLV6;E9Q9A5;A0A140LIZ1	Bifunctional polynucleotide phosphatase/kinase;Polynucleotide 3-phosphatase;Polynucleotide 5-hydroxyl-kinase	Pnkp
26.2833	25.909	24.5545	26.4274	26.8868	26.1614	26.3404	24.6466			anatomical structure formation involved in morphogenesis;biosynthetic process;carboxylic acid biosynthetic process;carboxylic acid metabolic process;cellular biosynthetic process;cellular ketone metabolic process;cellular lipid metabolic process;cellular macromolecule metabolic process;cellular metabolic process;cellular process;cellular protein metabolic process;coenzyme biosynthetic process;coe…	4 iron, 4 sulfur cluster binding;binding;catalytic activity;cation binding;ion binding;iron-sulfur cluster binding;ligase activity;ligase activity, forming carbon-nitrogen bonds;lipoate synthase activity;lipoate-protein ligase activity;metal cluster binding;metal ion binding;radical SAM enzyme activity;sulfurtransferase activity;transferase activity;transferase activity, transferring sulfur-conta…	cell part;cytoplasmic part;intracellular membrane-bounded organelle;intracellular organelle;intracellular part;membrane-bounded organelle;mitochondrion;organelle	Lipoic acid metabolism	3	3	3	15.2	15.2	15.2	32.173	0	5.7869	687440000	9	0.125573	1	0.215268	0.335168	A0A0M3HEP3;Q99M04;A0A0G2JFF7	A0A0M3HEP3;Q99M04	Lipoyl synthase, mitochondrial	Lias
27.1459	27.4398	27.4771	27.4192	27.692	27.115	27.3444	27.6277			cellular ketone metabolic process;cellular macromolecule metabolic process;cellular metabolic process;cellular process;cellular protein metabolic process;cellular response to chemical stimulus;cellular response to oxidative stress;cellular response to stimulus;cellular response to stress;cofactor metabolic process;fat-soluble vitamin metabolic process;macromolecule metabolic process;macromolecule…	binding;catalytic activity;cofactor binding;oxidoreductase activity;oxidoreductase activity, acting on CH-OH group of donors;oxidoreductase activity, acting on the CH-OH group of donors, disulfide as acceptor;quinone binding;vitamin-K-epoxide reductase (warfarin-sensitive) activity	cell part;cytoplasmic part;endoplasmic reticulum membrane;endoplasmic reticulum part;integral to membrane;intracellular organelle part;intracellular part;intrinsic to membrane;membrane;membrane part;organelle membrane;organelle part		2	2	2	13.8	13.8	13.8	14.663	0	3.9943	1126700000	13	0.190093	1	0.0742583	0.484041	A0A0M3HEP8;Q6TEK5;Q0VGU5	A0A0M3HEP8;Q6TEK5;Q0VGU5	Vitamin K epoxide reductase complex subunit 1-like protein 1	Vkorc1l1
32.5924	32.2978	31.9262	32.3884	32.4149	32.2764	32.4283	32.0175			anatomical structure development;biological regulation;cell redox homeostasis;cellular homeostasis;cellular process;developmental process;heart development;hemopoiesis;hemopoietic or lymphoid organ development;homeostatic process;organ development;regulation of biological process;regulation of biological quality;regulation of cellular process;response to chemical stimulus;response to inorganic su…	antioxidant activity;binding;catalytic activity;coenzyme binding;cofactor binding;flavin adenine dinucleotide binding;oxidoreductase activity;oxidoreductase activity, acting on a sulfur group of donors;oxidoreductase activity, acting on a sulfur group of donors, NAD or NADP as acceptor;oxidoreductase activity, acting on NADH or NADPH;thioredoxin-disulfide reductase activity	cell part;cytoplasmic part;intracellular membrane-bounded organelle;intracellular organelle;intracellular part;membrane-bounded organelle;mitochondrion;organelle	Pyrimidine metabolism;Selenocompound metabolism	18	18	17	52.1	52.1	49.1	53.051	0	107.81	42730000000	135	0.0345581	1	-0.0169039	-0.10012	J3QMN4;A0A0U1RPV8;A0A0U1RQA4;J3QMQ8;A0A0M3HEQ0;Q9JLT4-2;Q9JLT4-4;Q9JLT4;D3Z0K8;A0A0M3HEP9;Q9JLT4-3;A0A0U1RPC6;Q9D8I4;A0A0U1RPS1;A0A0U1RPY5	J3QMN4;A0A0U1RPV8;A0A0U1RQA4;J3QMQ8;A0A0M3HEQ0;Q9JLT4-2;Q9JLT4-4;Q9JLT4;D3Z0K8;A0A0M3HEP9;Q9JLT4-3;A0A0U1RPC6	Thioredoxin reductase 2, mitochondrial	Txnrd2
28.4425	29.4378	28.3682	28.8474	29.0854	28.58	28.6704	28.18			biosynthetic process;cellular biosynthetic process;cellular metabolic process;cellular process;cofactor biosynthetic process;cofactor metabolic process;iron-sulfur cluster assembly;metabolic process;metallo-sulfur cluster assembly	4 iron, 4 sulfur cluster binding;binding;cation binding;ion binding;iron ion binding;iron-sulfur cluster binding;metal cluster binding;metal ion binding;transition metal ion binding	cell part;cytoplasm;cytoplasmic part;cytosol;intracellular membrane-bounded organelle;intracellular organelle;intracellular organelle part;intracellular part;membrane-bounded organelle;mitochondrion;nuclear part;nucleoplasm;nucleus;organelle;organelle part		4	4	4	18.4	18.4	18.4	28.654	0	17.23	3612800000	13	0.184465	1	-0.144988	-0.471506	A0A0N4SUH8;Q9QZ23;D3Z285	A0A0N4SUH8;Q9QZ23;D3Z285	NFU1 iron-sulfur cluster scaffold homolog, mitochondrial	Nfu1
29.2898	29.4738	29.0012	29.799	29.3662	29.5238	29.4289	29.6836			cellular component organization;cellular component organization at cellular level;cellular component organization or biogenesis;cellular component organization or biogenesis at cellular level;cellular membrane fusion;cellular membrane organization;cellular process;membrane fusion;membrane organization;organelle fusion;organelle organization;plasma membrane organization;plasma membrane repair;vesi…	binding;calcium ion binding;calcium-dependent phospholipid binding;cation binding;ion binding;lipid binding;metal ion binding;phospholipid binding	cell part;cell projection;cytoplasmic membrane-bounded vesicle;cytoplasmic part;cytoplasmic vesicle;cytoplasmic vesicle membrane;cytoplasmic vesicle part;early endosome;endocytic vesicle;endosome;extracellular membrane-bounded organelle;extracellular organelle;extracellular region part;extracellular vesicular exosome;integral to membrane;intracellular membrane-bounded organelle;intracellular orga…		20	20	19	12.6	12.6	11.9	237.19	0	106.4	6134900000	64	0.246783	1	0.10969	0.606315	E9QL12;E9PXU9;A0A0N4SUJ2;E9Q423;A0A0N4SWH3;A0A0N4SWG7;A0A0N4SUN3;A0A0N4SVX9;A0A0N4SV63;Q9ESD7-3;Q9ESD7;Q9ESD7-2	E9QL12;E9PXU9;A0A0N4SUJ2;E9Q423;A0A0N4SWH3;A0A0N4SWG7;A0A0N4SUN3;A0A0N4SVX9;A0A0N4SV63;Q9ESD7-3;Q9ESD7;Q9ESD7-2	Dysferlin	Dysf
27.6657	27.8614	23.8576	27.9104	27.9088	28.0377	27.7155	28.2579			biological regulation;biosynthetic process;cellular biosynthetic process;cellular lipid metabolic process;cellular metabolic process;cellular process;lipid biosynthetic process;lipid metabolic process;metabolic process;organophosphate metabolic process;phospholipid biosynthetic process;phospholipid metabolic process;primary metabolic process;regulation of biological process;regulation of plasma l…	1-acylglycerophosphocholine O-acyltransferase activity;catalytic activity;O-acyltransferase activity;transferase activity;transferase activity, transferring acyl groups;transferase activity, transferring acyl groups other than amino-acyl groups	cell part;cytoplasmic part;endoplasmic reticulum membrane;endoplasmic reticulum part;integral to membrane;intracellular organelle part;intracellular part;intrinsic to membrane;membrane;membrane part;organelle membrane;organelle part	Glycerophospholipid metabolism	3	3	3	42.4	42.4	42.4	11.278	0	17.695	1999100000	15	0.537473	1	1.1562	1.16008	A0A0N4SUM3;Q91V01	A0A0N4SUM3;Q91V01	Lysophospholipid acyltransferase 5	Lpcat3
27.8245	26.6676	29.8557	26.093	23.6533	22.6332	26.7939	27.5343			alcohol catabolic process;alcohol metabolic process;carbohydrate catabolic process;carbohydrate metabolic process;catabolic process;cellular carbohydrate catabolic process;cellular carbohydrate metabolic process;cellular metabolic process;cellular process;generation of precursor metabolites and energy;glucose catabolic process;glucose metabolic process;glycolysis;hexose catabolic process;hexose m…	binding;carbon-oxygen lyase activity;catalytic activity;cation binding;hydro-lyase activity;ion binding;lyase activity;magnesium ion binding;metal ion binding;phosphopyruvate hydratase activity	cell body;cell part;cytoplasm;cytoplasmic part;cytosolic part;extracellular membrane-bounded organelle;extracellular organelle;extracellular region part;extracellular space;extracellular vesicular exosome;intracellular;intracellular part;macromolecular complex;membrane;membrane-bounded organelle;membrane-bounded vesicle;myelin sheath;neuronal cell body;organelle;perikaryon;phosphopyruvate hydrata…	Glycolysis / Gluconeogenesis;Methane metabolism;RNA degradation	6	2	2	24	6.6	6.6	42.68	0	4.1487	1389000000	8	0.85004	1	-2.45653	-1.69381	A0A0N4SUX5;P17183;D3Z6E4	A0A0N4SUX5;P17183;D3Z6E4	Gamma-enolase;Enolase	Eno2
25.0341	25.1727	26.3654	25.3458	27.977	25.066	25.5448	26.3599			biological regulation;regulation of apoptosis;regulation of biological process;regulation of cell death;regulation of cellular process;regulation of programmed cell death	binding;mRNA 3'-UTR binding;mRNA binding;nucleic acid binding;RNA binding	cell part;cytoplasm;cytoplasmic part;extracellular membrane-bounded organelle;extracellular organelle;extracellular region part;extracellular vesicular exosome;intracellular membrane-bounded organelle;intracellular organelle;intracellular part;membrane;membrane-bounded organelle;membrane-bounded vesicle;nucleus;organelle;perinuclear region of cytoplasm;plasma membrane;vesicle		2	2	2	7.7	7.7	7.7	39.644	0	4.3059	267480000	5	0.488323	1	0.757438	1.07221	A0A0N4SV32;Q3UMP4;Q9CY58-3;Q9CY58-2;Q9CY58;A0A0N4SVK5;A0A0N4SUQ1;A0A0N4SUN8;A0A0N4SV40;A0A0N4SWH2;Q9CY58-4	A0A0N4SV32;Q3UMP4;Q9CY58-3;Q9CY58-2;Q9CY58;A0A0N4SVK5;A0A0N4SUQ1;A0A0N4SUN8;A0A0N4SV40;A0A0N4SWH2;Q9CY58-4	Plasminogen activator inhibitor 1 RNA-binding protein	Serbp1
29.8939	29.533	28.3847	30.7406	29.3063	28.7159	29.791	29.3927			cellular component disassembly;cellular component disassembly at cellular level;cellular component organization;cellular component organization at cellular level;cellular component organization or biogenesis;cellular component organization or biogenesis at cellular level;cellular macromolecular complex disassembly;cellular macromolecular complex subunit organization;cellular macromolecule metabol…	binding;DNA binding;nucleic acid binding	cell part;chromosomal part;extracellular membrane-bounded organelle;extracellular organelle;extracellular region part;extracellular vesicular exosome;intracellular membrane-bounded organelle;intracellular organelle;intracellular organelle part;intracellular part;macromolecular complex;membrane-bounded organelle;membrane-bounded vesicle;nuclear chromosome part;nuclear nucleosome;nuclear part;nucle…	Systemic lupus erythematosus	7	2	1	59.5	31.7	8.7	13.66	0	104.79	6580400000	15	0.256882	1	-0.336596	-0.627412	A0A0N4SV66;C0HKE9;C0HKE8;C0HKE7;C0HKE6;C0HKE5;C0HKE4;C0HKE3;C0HKE2;C0HKE1;Q8CGP6;Q8R1M2;Q8CGP7;Q8CGP5;Q8BFU2;Q8CGP4	A0A0N4SV66;C0HKE9;C0HKE8;C0HKE7;C0HKE6;C0HKE5;C0HKE4;C0HKE3;C0HKE2;C0HKE1;Q8CGP6;Q8R1M2;Q8CGP7;Q8CGP5;Q8BFU2;Q8CGP4	Histone H2A type 1-H;Histone H2A.J;Histone H2A type 1-K;Histone H2A type 1-F;Histone H2A type 3;Histone H2A	Hist1h2ah;H2afj;Hist1h2ak;Hist1h2af;Hist3h2a;Hist1h2aa
27.239	26.9373	26.6488	27.3161	26.4273	27.0261	26.9853	26.5037			anatomical structure development;biological regulation;cell surface receptor linked signaling pathway;cellular process;cellular response to stimulus;cerebral cortex development;developmental process;G-protein coupled receptor protein signaling pathway;regulation of biological process;regulation of cellular process;response to biotic stimulus;response to chemical stimulus;response to lipopolysacch…	anion binding;binding;ion binding;molecular transducer activity;PDZ domain binding;phosphate ion binding;protein binding;protein domain specific binding;signal transducer activity	actin filament;cell part;cytoskeletal part;extracellular membrane-bounded organelle;extracellular organelle;extracellular region part;extracellular vesicular exosome;extrinsic to internal side of plasma membrane;extrinsic to membrane;extrinsic to plasma membrane;heterotrimeric G-protein complex;intracellular organelle part;intracellular part;macromolecular complex;membrane part;membrane-bounded o…	Chemokine signaling pathway;MAPK signaling pathway;Regulation of actin cytoskeleton	3	3	3	52.3	52.3	52.3	7.1971	0	10.561	1189200000	14	0.657675	1	-0.299721	-1.36928	A0A0N4SVT3;A0A0N4SW28;Q9DAS9	A0A0N4SVT3;A0A0N4SW28;Q9DAS9	Guanine nucleotide-binding protein G(I)/G(S)/G(O) subunit gamma-12	Gng12
27.5122	27.2807	25.8691	27.0613	26.84	26.775	27.0527	26.821					cell part;cytoplasmic part;integral to membrane;intracellular membrane-bounded organelle;intracellular organelle;intracellular part;intrinsic to membrane;membrane part;membrane-bounded organelle;mitochondrion;organelle		2	2	2	26.7	26.7	26.7	10.469	0	11.609	1059700000	11	0.0557126	1	-0.0586123	-0.158047	A0A0R3P9C4;Q8C1Q6	A0A0R3P9C4;Q8C1Q6	Small integral membrane protein 4	Smim4
35.4502	35.5664	35.1508	35.7037	35.7617	35.5806	35.4264	35.3143				binding;catalytic activity;NADH dehydrogenase activity;oxidoreductase activity;oxidoreductase activity, acting on NADH or NADPH;protein binding;protein complex binding	cell part;cytoplasmic part;intracellular membrane-bounded organelle;intracellular organelle;intracellular organelle lumen;intracellular organelle part;intracellular part;macromolecular complex;membrane;membrane part;membrane-bounded organelle;membrane-enclosed lumen;mitochondrial inner membrane;mitochondrial matrix;mitochondrial membrane;mitochondrial membrane part;mitochondrial part;mitochondria…	Alzheimer's disease;Huntington's disease;Oxidative phosphorylation;Parkinson's disease	25	25	25	70	70	70	42.121	0	323.31	415800000000	395	0.130616	1	0.0529823	0.347251	A0A0R3P9C8;Q9DC69	A0A0R3P9C8;Q9DC69	NADH dehydrogenase [ubiquinone] 1 alpha subcomplex subunit 9, mitochondrial	Ndufa9
29.7497	30.0562	29.6393	30.0913	29.9905	29.8554	29.5632	29.7005			macromolecule metabolic process;metabolic process;primary metabolic process;protein metabolic process;proteolysis	binding;calcium ion binding;calcium-dependent cysteine-type endopeptidase activity;catalytic activity;cation binding;cysteine-type endopeptidase activity;cysteine-type peptidase activity;endopeptidase activity;hydrolase activity;ion binding;metal ion binding;peptidase activity;peptidase activity, acting on L-amino acid peptides	cell part;cytoplasm;cytoplasmic part;cytosol;extracellular membrane-bounded organelle;extracellular organelle;extracellular region part;extracellular vesicular exosome;intracellular part;membrane;membrane-bounded organelle;membrane-bounded vesicle;organelle;plasma membrane;vesicle		9	9	9	40.7	40.7	40.7	28.406	0	112.69	8824300000	58	0.309287	1	-0.10676	-0.734073	A0A0R4IZW8;O88456;A0A0R4J1C2;Q9D7J7	A0A0R4IZW8;O88456;A0A0R4J1C2	Calpain small subunit 1	Capns1
28.1404	28.4308	28.6626	28.3537	28.2619	28.5906	28.6991	28.5612			biological regulation;cellular metabolic process;cellular process;cellular response to stimulus;intracellular signal transduction;metabolic process;peptide metabolic process;regulation of biological process;regulation of cellular process;response to stimulus;signal transduction	binding;catalytic activity;cation binding;endopeptidase activity;hydrolase activity;ion binding;metal ion binding;metalloendopeptidase activity;metallopeptidase activity;peptidase activity;peptidase activity, acting on L-amino acid peptides;peptide binding	cell part;cytoplasm;intracellular part	African trypanosomiasis;Renin-angiotensin system	11	11	11	19.1	19.1	19.1	78.026	0	25.835	3171100000	39	0.405363	1	0.131286	0.919661	A0A0R4IZY0;Q8C1A5	A0A0R4IZY0;Q8C1A5	Thimet oligopeptidase	Thop1
30.1932	30.1456	29.9262	30.0373	30.0445	29.952	30.2331	30.0544					cell part;cytoplasmic part;cytosol;intracellular part		22	22	22	32.1	32.1	32.1	96.763	0	193.73	9269300000	79	0.0186772	1	-0.00460148	-0.055024	A0A0R4J007;P70261	A0A0R4J007;P70261	Paladin	Pald1
28.7803	29.064	28.4661	28.9241	29.0012	29.1626	29.0587	29.215			anatomical structure development;anatomical structure formation involved in morphogenesis;anatomical structure morphogenesis;ATP-dependent chromatin remodeling;biological regulation;biosynthetic process;cardiac cell development;cardiac muscle cell development;cell development;cell differentiation;cell projection organization;cellular biosynthetic process;cellular component assembly;cellular compo…	binding;catalytic activity;chromatin binding;chromatin DNA binding;core promoter binding;core promoter proximal region DNA binding;core promoter proximal region sequence-specific DNA binding;cyclin binding;deacetylase activity;DNA binding;enhancer binding;enhancer sequence-specific DNA binding;enzyme binding;histone deacetylase activity;histone deacetylase activity (H3-K14 specific);histone deace…	cell part;chromatin;chromatin remodeling complex;chromosomal part;cytoplasm;cytoplasmic part;cytoskeletal part;ESC/E(Z) complex;Golgi apparatus;heterochromatin;histone deacetylase complex;histone methyltransferase complex;intracellular membrane-bounded organelle;intracellular organelle;intracellular organelle part;intracellular part;macromolecular complex;membrane;membrane-bounded organelle;methy…	Cell cycle;Chronic myeloid leukemia;Huntington's disease;Notch signaling pathway;Pathways in cancer	9	9	5	23.4	23.4	14.1	55.33	0	31.871	4300300000	28	1.15218	1	0.300758	2.19652	A0A0R4J008;P70288;Q8BQ10;Q3UM33;O88895	A0A0R4J008;P70288;Q8BQ10	Histone deacetylase 2	Hdac2
26.3959	26.8086	25.4147	26.2118	26.4127	26.3444	26.1542	26.9543			cellular metabolic process;cellular process;metabolic process;methylation;one-carbon metabolic process;small molecule metabolic process	catalytic activity;methyltransferase activity;S-adenosylmethionine-dependent methyltransferase activity;S-methyltransferase activity;thiopurine S-methyltransferase activity;transferase activity;transferase activity, transferring one-carbon groups	cell part;cytoplasm;extracellular membrane-bounded organelle;extracellular organelle;extracellular region part;extracellular vesicular exosome;intracellular part;membrane-bounded organelle;membrane-bounded vesicle;organelle;vesicle	Drug metabolism - other enzymes	3	3	3	13.8	13.8	13.8	27.571	0	7.327	735600000	12	0.323913	1	0.258636	0.763084	A0A0R4J018;O55060;D3Z217;D3YWK6;D3Z380;D6RIK3	A0A0R4J018;O55060;D3Z217;D3YWK6;D3Z380	Thiopurine S-methyltransferase	Tpmt
32.9664	32.7824	32.6173	32.7798	32.8755	32.4354	32.9054	32.3373			amine catabolic process;amine metabolic process;branched chain family amino acid catabolic process;branched chain family amino acid metabolic process;carboxylic acid catabolic process;carboxylic acid metabolic process;catabolic process;cellular amine metabolic process;cellular amino acid catabolic process;cellular amino acid metabolic process;cellular catabolic process;cellular ketone metabolic p…	binding;carbon-oxygen lyase activity;catalytic activity;enoyl-CoA hydratase activity;hydro-lyase activity;lyase activity;methylglutaconyl-CoA hydratase activity;mRNA 3'-UTR binding;mRNA binding;nucleic acid binding;RNA binding	cell part;cytoplasmic part;intracellular membrane-bounded organelle;intracellular organelle;intracellular part;membrane-bounded organelle;mitochondrion;organelle	Valine, leucine and isoleucine degradation	12	12	12	35.4	35.4	35.4	33.338	0	140.49	57142000000	116	0.398175	1	-0.148079	-0.906146	A0A0R4J023;Q9JLZ3;F6RT60;F6R307;A0A0R4J1L8;Q9JLZ3-3;E9Q6L3;E9QMT1;Q9JLZ3-2	A0A0R4J023;Q9JLZ3;F6RT60;F6R307	Methylglutaconyl-CoA hydratase, mitochondrial	Auh
29.8108	30.0328	29.7929	29.8075	29.3766	29.8972	30.2794	29.8329			anatomical structure formation involved in morphogenesis;angiogenesis;biological regulation;cell activation;cellular process;cellular response to chemical stimulus;cellular response to inorganic substance;cellular response to iron ion;cellular response to metal ion;cellular response to stimulus;chemotaxis;cofactor transport;defense response;defense response to fungus;developmental process;establi…	binding;carbohydrate binding;cation binding;cysteine-type endopeptidase inhibitor activity;endopeptidase inhibitor activity;endopeptidase regulator activity;enzyme inhibitor activity;enzyme regulator activity;glycoprotein binding;glycosaminoglycan binding;heme binding;heparan sulfate proteoglycan binding;heparin binding;immunoglobulin binding;ion binding;iron ion binding;metal ion binding;pattern…	blood microparticle;extracellular membrane-bounded organelle;extracellular organelle;extracellular region part;extracellular vesicular exosome;membrane-bounded organelle;membrane-bounded vesicle;organelle;vesicle		11	11	11	18.7	18.7	18.7	60.438	0	73.231	7857400000	41	0.0255231	1	-0.0144629	-0.0746441	A0A0R4J039;Q9ESB3;A0A338P6H8	A0A0R4J039;Q9ESB3;A0A338P6H8	Histidine-rich glycoprotein	Hrg
26.6095	28.0773	25.9137	27.0001	28.5526	28.646	28.5199	28.9211			amine metabolic process;carboxylic acid metabolic process;cellular amine metabolic process;cellular amino acid metabolic process;cellular ketone metabolic process;cellular metabolic process;cellular nitrogen compound metabolic process;cellular process;metabolic process;nitrogen compound metabolic process;organic acid metabolic process;oxoacid metabolic process;primary metabolic process;small mole…	aminoacylase activity;binding;catalytic activity;cation binding;hydrolase activity;hydrolase activity, acting on carbon-nitrogen (but not peptide) bonds;hydrolase activity, acting on carbon-nitrogen (but not peptide) bonds, in linear amides;ion binding;metal ion binding;metallopeptidase activity;peptidase activity;peptidase activity, acting on L-amino acid peptides	cell part;cytoplasm;extracellular membrane-bounded organelle;extracellular organelle;extracellular region part;extracellular vesicular exosome;intracellular part;membrane-bounded organelle;membrane-bounded vesicle;organelle;vesicle	Arginine and proline metabolism	4	4	4	15.5	15.5	15.5	38.643	0	5.2442	2773700000	6	2.05504	0.649692	1.75972	3.81523	A0A1L1SRC1;A0A1L1SS90;A0A0R4J050;A0A1L1SRW7;Q99JW2;A0A087WPX1;A0A1L1SRL5;A0A1L1SSU4	A0A1L1SRC1;A0A1L1SS90;A0A0R4J050;A0A1L1SRW7;Q99JW2;A0A087WPX1	Aminoacylase-1	Acy1
30.5434	30.8092	30.5958	30.8094	30.8992	30.4268	30.6073	30.4667			amine biosynthetic process;amine metabolic process;biosynthetic process;carboxylic acid biosynthetic process;carboxylic acid metabolic process;cellular amine metabolic process;cellular amino acid biosynthetic process;cellular amino acid metabolic process;cellular biosynthetic process;cellular ketone metabolic process;cellular metabolic process;cellular modified amino acid biosynthetic process;cel…	binding;catalytic activity;cation binding;hydrolase activity;hydrolase activity, acting on ester bonds;hydroxyacylglutathione hydrolase activity;ion binding;metal ion binding;thiolester hydrolase activity;transition metal ion binding;zinc ion binding	cell part;cytoplasm;cytoplasmic part;extracellular membrane-bounded organelle;extracellular organelle;extracellular region part;extracellular vesicular exosome;intracellular membrane-bounded organelle;intracellular organelle;intracellular organelle lumen;intracellular organelle part;intracellular part;membrane-bounded organelle;membrane-bounded vesicle;membrane-enclosed lumen;mitochondrial matrix…	Pyruvate metabolism	8	8	8	40	40	40	28.92	0	99.496	13895000000	67	0.292173	1	-0.0894527	-0.699728	A0A0R4J052;G5E8T9;Q99KB8-2;Q99KB8;E9PYA3;E9Q2H8;D3YWI0;D3YUX8	A0A0R4J052;G5E8T9;Q99KB8-2;Q99KB8;E9PYA3;E9Q2H8	Hydroxyacylglutathione hydrolase, mitochondrial	Hagh
27.6083	27.3484	25.7696	27.3639	27.6835	27.4329	27.3268	27.1853			catabolic process;cellular catabolic process;cellular macromolecule catabolic process;cellular macromolecule metabolic process;cellular metabolic process;cellular process;ER-associated protein catabolic process;macromolecule catabolic process;macromolecule metabolic process;metabolic process;modification-dependent macromolecule catabolic process;modification-dependent protein catabolic process;pr…		cell part;cytoplasm;cytoplasmic part;endoplasmic reticulum;endoplasmic reticulum membrane;endoplasmic reticulum part;envelope;intracellular membrane-bounded organelle;intracellular organelle;intracellular organelle part;intracellular part;membrane;membrane part;membrane-bounded organelle;nuclear envelope;nuclear part;organelle;organelle envelope;organelle membrane;organelle part		4	4	4	13.8	13.8	13.8	56.459	0	31.121	1364400000	12	0.386725	1	0.384579	0.884505	A0A0R4J078;Q8VCH8;A0A087WSK5	A0A0R4J078;Q8VCH8	UBX domain-containing protein 4	Ubxn4
27.2464	27.0217	26.715	27.1428	27.4899	27.1663	27.2692	27.1507			biosynthetic process;establishment of localization;lipid biosynthetic process;lipid metabolic process;metabolic process;primary metabolic process;steroid biosynthetic process;steroid metabolic process;transport	binding;carboxylic acid binding;coenzyme binding;cofactor binding;fatty acid binding;fatty-acyl-CoA binding;lipid binding;monocarboxylic acid binding	cell part;cytoplasmic part;Golgi apparatus;Golgi apparatus part;Golgi membrane;integral to membrane;intracellular membrane-bounded organelle;intracellular organelle;intracellular organelle part;intracellular part;intrinsic to membrane;membrane;membrane part;membrane-bounded organelle;mitochondrion;organelle;organelle membrane;organelle part		4	4	4	12.2	12.2	12.2	60.181	0	13.736	1217600000	15	0.858506	1	0.237563	1.70793	A0A0R4J079;Q8BMP6	A0A0R4J079;Q8BMP6	Golgi resident protein GCP60	Acbd3
30.7217	30.4649	30.2825	30.3829	30.6523	30.3266	30.5006	30.2652					cell part;cytoplasm;cytoplasmic part;intracellular membrane-bounded organelle;intracellular organelle;intracellular part;membrane-bounded organelle;mitochondrion;organelle		16	16	16	49.7	49.7	49.7	37.782	0	82.473	11872000000	64	0.0749644	1	-0.0268316	-0.208865	A2AQ17;A0A0R4J081;Q9CWX2	A2AQ17;A0A0R4J081;Q9CWX2	Complex I intermediate-associated protein 30, mitochondrial	Ndufaf1
37.9644	37.9492	37.7709	37.9593	38.1118	37.753	38.0437	37.6567			amine catabolic process;amine metabolic process;betaine catabolic process;betaine metabolic process;biological regulation;carboxylic acid catabolic process;carboxylic acid metabolic process;carnitine catabolic process;carnitine metabolic process;carnitine metabolic process, CoA-linked;catabolic process;cellular amine metabolic process;cellular amino acid catabolic process;cellular amino acid meta…	acyl-CoA dehydrogenase activity;acyl-CoA oxidase activity;binding;carboxylic acid binding;catalytic activity;coenzyme binding;cofactor binding;fatty acid binding;fatty-acyl-CoA binding;flavin adenine dinucleotide binding;lipid binding;long-chain-acyl-CoA dehydrogenase activity;monocarboxylic acid binding;oxidoreductase activity;oxidoreductase activity, acting on the CH-CH group of donors;oxidored…	cell part;cytoplasm;cytoplasmic part;intracellular membrane-bounded organelle;intracellular organelle;intracellular organelle lumen;intracellular organelle part;intracellular part;membrane;membrane-bounded organelle;membrane-enclosed lumen;mitochondrial matrix;mitochondrial membrane;mitochondrial part;mitochondrion;organelle;organelle lumen;organelle membrane;organelle part	Fatty acid metabolism;PPAR signaling pathway	34	34	34	67.4	67.4	67.4	47.896	0	323.31	2240100000000	778	0.0578715	1	-0.0196304	-0.163832	A0A0R4J083;P51174	A0A0R4J083;P51174	Long-chain specific acyl-CoA dehydrogenase, mitochondrial	Acadl
27.255	27.3116	26.983	26.7648	27.4844	27.7176	26.7563	24.6207			alcohol biosynthetic process;alcohol metabolic process;amino sugar biosynthetic process;amino sugar metabolic process;biosynthetic process;carbohydrate biosynthetic process;carbohydrate metabolic process;cellular biosynthetic process;cellular carbohydrate biosynthetic process;cellular carbohydrate metabolic process;cellular metabolic process;cellular nitrogen compound metabolic process;cellular p…	binding;carbohydrate binding;catalytic activity;identical protein binding;nucleotidyltransferase activity;protein binding;transferase activity;transferase activity, transferring phosphorus-containing groups;UDP-N-acetylglucosamine diphosphorylase activity;uridylyltransferase activity	cell part;cytoplasm;cytoplasmic part;cytosol;intracellular organelle part;intracellular part;membrane;nuclear part;nucleoplasm;organelle part;plasma membrane	Amino sugar and nucleotide sugar metabolism	3	2	2	7.3	4.8	4.8	56.871	0	9.2539	1036000000	6	0.246457	1	-0.433855	-0.60563	A0A0R4J1F6;A0A0R4J085;Q3UHZ7;Q91YN5-2;Q91YN5-3;Q91YN5	A0A0R4J1F6;A0A0R4J085;Q3UHZ7;Q91YN5-2;Q91YN5-3;Q91YN5	UDP-N-acetylhexosamine pyrophosphorylase;UDP-N-acetylgalactosamine pyrophosphorylase;UDP-N-acetylglucosamine pyrophosphorylase	Uap1
27.4949	28.164	24.2434	28.5721	28.4861	28.1929	28.4358	28.1235			alpha-beta T cell activation;alpha-beta T cell differentiation;antigen processing and presentation;antigen processing and presentation of endogenous antigen;antigen processing and presentation of exogenous antigen;antigen processing and presentation of lipid antigen via MHC class Ib;antigen processing and presentation via MHC class Ib;antigen processing and presentation, endogenous lipid antigen …	antigen binding;beta-2-microglobulin binding;binding;cell adhesion molecule binding;endogenous lipid antigen binding;exogenous lipid antigen binding;histone binding;lipid antigen binding;lipid binding;lipopeptide binding;peptide binding;protein binding;protein complex binding;receptor binding;T cell receptor binding	cell part;cell surface;cytoplasm;cytoplasmic part;early endosome;endosomal part;endosome;endosome membrane;external side of plasma membrane;integral to membrane;intracellular membrane-bounded organelle;intracellular organelle;intracellular organelle part;intracellular part;intrinsic to membrane;late endosome;lysosomal membrane;lysosome;lytic vacuole;membrane;membrane part;membrane-bounded organel…	Hematopoietic cell lineage	7	7	7	25.6	25.6	25.6	38.576	0	20.212	2829400000	16	0.563305	1	1.19096	1.20565	A0A0R4J090;P11609;E9QLX1;P11610;E9Q395	A0A0R4J090;P11609;E9QLX1;P11610	Antigen-presenting glycoprotein CD1d1;Antigen-presenting glycoprotein CD1d2	Cd1d1;Cd1d2
32.1918	31.9401	31.9972	31.8627	32.011	31.6854	31.9881	31.7257				binding;catalytic activity;cation binding;hydrolase activity;ion binding;metal ion binding	cell part;cytoplasmic part;intracellular membrane-bounded organelle;intracellular organelle;intracellular part;membrane-bounded organelle;mitochondrion;organelle		12	12	12	56.9	56.9	56.9	34.676	0	94.631	32470000000	97	0.626169	1	-0.145414	-1.3151	A0A0R4J094;Q3TC72	A0A0R4J094;Q3TC72	Fumarylacetoacetate hydrolase domain-containing protein 2A	Fahd2
27.0831	26.8751	24.0592	26.8671	27.2333	27.0101	27.0829	27.2414			catabolic process;lipid catabolic process;lipid metabolic process;metabolic process;primary metabolic process	catalytic activity;hydrolase activity	cell part;cytoplasmic part;intracellular membrane-bounded organelle;intracellular organelle;intracellular part;lysosome;lytic vacuole;membrane-bounded organelle;organelle;vacuole		5	5	5	10.5	10.5	10.5	63.018	0	10.861	1056800000	15	0.600519	1	0.920784	1.27067	A0A0R4J0B2;Q8VCI0	A0A0R4J0B2;Q8VCI0	Phospholipase B-like 1;Phospholipase B-like 1 chain A;Phospholipase B-like 1 chain B;Phospholipase B-like 1 chain C	Plbd1
29.5333	29.3519	29.2487	29.3173	29.1947	29.6628	29.5276	29.4046			carbohydrate metabolic process;catabolic process;cellular carbohydrate metabolic process;cellular catabolic process;cellular macromolecule catabolic process;cellular macromolecule metabolic process;cellular metabolic process;cellular process;cellular protein metabolic process;co-translational protein modification;ER-associated protein catabolic process;glycoprotein catabolic process;glycoprotein …	catalytic activity;dolichyl-diphosphooligosaccharide-protein glycotransferase activity;oligosaccharyl transferase activity;transferase activity;transferase activity, transferring glycosyl groups;transferase activity, transferring hexosyl groups	cell part;cytoplasmic part;endoplasmic reticulum;endoplasmic reticulum part;integral to membrane;intracellular membrane-bounded organelle;intracellular organelle;intracellular organelle part;intracellular part;intrinsic to membrane;macromolecular complex;membrane;membrane part;membrane-bounded organelle;oligosaccharyltransferase complex;organelle;organelle part;protein complex	N-Glycan biosynthesis;Protein processing in endoplasmic reticulum;Various types of N-glycan biosynthesis	9	9	8	10.2	10.2	9.4	93.314	0	27.774	5911700000	45	0.30557	1	0.0846348	0.726652	A0A0R4J0D3;Q3TDQ1	A0A0R4J0D3;Q3TDQ1	Dolichyl-diphosphooligosaccharide--protein glycosyltransferase subunit STT3B	Stt3b
28.4258	29.2793	27.282	29.2458	28.4052	28.6946	29.0907	29.3632			anatomical structure development;anatomical structure morphogenesis;biological regulation;cell cycle;cell development;cell differentiation;cellular component disassembly;cellular component disassembly at cellular level;cellular component organization;cellular component organization at cellular level;cellular component organization or biogenesis;cellular component organization or biogenesis at cel…	adenyl nucleotide binding;adenyl ribonucleotide binding;ATP binding;binding;catalytic activity;kinase activity;nucleotide binding;phosphotransferase activity, alcohol group as acceptor;protein kinase activity;protein serine/threonine kinase activity;purine nucleotide binding;purine ribonucleoside triphosphate binding;purine ribonucleotide binding;ribonucleotide binding;transferase activity;transf…	adherens junction;anchoring junction;cell junction;cell part;cell-substrate adherens junction;cell-substrate junction;cytoplasmic part;focal adhesion;Golgi apparatus;intracellular membrane-bounded organelle;intracellular organelle;intracellular part;membrane;membrane-bounded organelle;organelle;perinuclear region of cytoplasm		7	7	7	6.4	6.4	6.4	143.67	0	38.565	4029300000	31	0.263796	1	0.330178	0.641747	A0A0R4J0F6;Q99KY4;Q99KY4-2;A0A0G2JGP6;A0A0G2JEW6;D6RHK5;F7BG02;F6SLK1	A0A0R4J0F6;Q99KY4;Q99KY4-2	Cyclin-G-associated kinase	Gak
30.3686	30.3356	30.0262	30.0927	29.653	29.9119	30.5427	30.5613			alcohol biosynthetic process;alcohol metabolic process;biological regulation;biosynthetic process;carbohydrate biosynthetic process;carbohydrate homeostasis;carbohydrate metabolic process;carboxylic acid metabolic process;cellular biosynthetic process;cellular carbohydrate biosynthetic process;cellular carbohydrate metabolic process;cellular chemical homeostasis;cellular glucose homeostasis;cellu…	binding;carbon-carbon lyase activity;carboxy-lyase activity;catalytic activity;cation binding;GTP binding;guanyl nucleotide binding;guanyl ribonucleotide binding;ion binding;lyase activity;metal ion binding;nucleotide binding;phosphoenolpyruvate carboxykinase (GTP) activity;phosphoenolpyruvate carboxykinase activity;purine nucleotide binding;purine ribonucleoside triphosphate binding;purine ribon…	cell part;cytoplasmic part;extracellular membrane-bounded organelle;extracellular organelle;extracellular region part;extracellular vesicular exosome;intracellular membrane-bounded organelle;intracellular organelle;intracellular part;membrane-bounded organelle;membrane-bounded vesicle;mitochondrion;organelle;vesicle	Adipocytokine signaling pathway;Citrate cycle (TCA cycle);Glycolysis / Gluconeogenesis;Insulin signaling pathway;PPAR signaling pathway;Proximal tubule bicarbonate reclamation;Pyruvate metabolism	19	18	18	35.7	34.5	34.5	73.417	0	110.23	10473000000	77	0.0557324	1	-0.0385737	-0.158101	A0A0R4J0G0;Q8BH04;A0A2I3BQL9;A0A2I3BS39;A0A2I3BRX1;A0A2I3BQC6	A0A0R4J0G0;Q8BH04;A0A2I3BQL9;A0A2I3BS39	Phosphoenolpyruvate carboxykinase [GTP], mitochondrial	Pck2
34.9364	34.6242	35.4797	34.5528	33.8846	34.7216	35.2566	34.7626			apoptosis;biological regulation;cell death;cellular process;death;immune system process;negative regulation of catalytic activity;negative regulation of endopeptidase activity;negative regulation of hydrolase activity;negative regulation of molecular function;negative regulation of peptidase activity;programmed cell death;regulation of biological process;regulation of catalytic activity;regulatio…	cysteine-type endopeptidase inhibitor activity;endopeptidase inhibitor activity;endopeptidase regulator activity;enzyme inhibitor activity;enzyme regulator activity;peptidase inhibitor activity;peptidase regulator activity;serine-type endopeptidase inhibitor activity	blood microparticle;cell part;cytoplasm;extracellular membrane-bounded organelle;extracellular organelle;extracellular region part;extracellular space;extracellular vesicular exosome;intracellular membrane-bounded organelle;intracellular organelle;intracellular part;membrane-bounded organelle;membrane-bounded vesicle;nucleus;organelle;vesicle		24	24	15	54.5	54.5	38.3	46.672	0	323.31	249610000000	316	0.283945	1	-0.241929	-0.683053	A0A0R4J0I1;P07759;P29621;E9Q499;F2Z405;Q5I2A0;Q80X76;D3Z450	A0A0R4J0I1;P07759	Serine protease inhibitor A3K	Serpina3k
31.1263	31.4724	30.9101	31.1988	31.3914	31.4791	30.9841	31.007			carboxylic acid catabolic process;carboxylic acid metabolic process;catabolic process;cellular catabolic process;cellular ketone metabolic process;cellular lipid catabolic process;cellular lipid metabolic process;cellular metabolic process;cellular process;fatty acid beta-oxidation;fatty acid beta-oxidation using acyl-CoA dehydrogenase;fatty acid catabolic process;fatty acid metabolic process;fat…	acyl-CoA dehydrogenase activity;binding;catalytic activity;coenzyme binding;cofactor binding;flavin adenine dinucleotide binding;long-chain-acyl-CoA dehydrogenase activity;medium-chain-acyl-CoA dehydrogenase activity;oxidoreductase activity;oxidoreductase activity, acting on the CH-CH group of donors;transferase activity;transferase activity, transferring phosphorus-containing groups;very long-ch…	cell part;cytoplasmic part;intracellular membrane-bounded organelle;intracellular organelle;intracellular organelle part;intracellular part;membrane;membrane-bounded organelle;microbody;mitochondrial membrane;mitochondrial part;mitochondrion;nucleus;organelle;organelle membrane;organelle part;peroxisome		22	22	22	33	33	33	87.347	0	132.72	20525000000	116	0.0803493	1	0.0385318	0.222783	A0A0R4J0I6;Q80XL6;A0A087WSI8;D3YTQ5;F6U473	A0A0R4J0I6;Q80XL6;A0A087WSI8;D3YTQ5	Acyl-CoA dehydrogenase family member 11	Acad11
30.0883	30.094	30.3182	29.8698	29.953	30.2421	30.5178	29.9249			activation of protein kinase activity;activation of protein kinase C activity by G-protein coupled receptor protein signaling pathway;aging;alcohol metabolic process;anatomical structure morphogenesis;aorta morphogenesis;apoptotic cell clearance;artery morphogenesis;biological regulation;blood vessel morphogenesis;cell proliferation;cell surface receptor linked signaling pathway;cellular componen…	apolipoprotein binding;binding;calcium ion binding;cation binding;ion binding;metal ion binding;protein binding;protein complex binding	adherens junction;anchoring junction;cell body;cell junction;cell part;cell projection;cell-substrate adherens junction;cell-substrate junction;clathrin-coated vesicle;coated pit;coated vesicle;cytoplasm;cytoplasmic membrane-bounded vesicle;cytoplasmic part;cytoplasmic vesicle;dendrite;endosome;focal adhesion;integral to membrane;integral to plasma membrane;intracellular membrane-bounded organell…	Alzheimer's disease;Malaria	27	27	27	8.1	8.1	8.1	504.77	0	55.422	9554100000	74	0.153574	1	0.0668802	0.401238	A0A0R4J0I9;Q91ZX7;Q3U5J2	A0A0R4J0I9;Q91ZX7	Prolow-density lipoprotein receptor-related protein 1;Low-density lipoprotein receptor-related protein 1 85 kDa subunit;Low-density lipoprotein receptor-related protein 1 515 kDa subunit;Low-density lipoprotein receptor-related protein 1 intracellular domain	Lrp1
27.8168	28.0681	27.7943	27.9436	27.3116	27.3209	27.9629	27.811			biological regulation;regulation of anatomical structure morphogenesis;regulation of biological process;regulation of biological quality;regulation of cell morphogenesis;regulation of cell shape;regulation of cellular component organization;regulation of cellular process;regulation of developmental process		cell part;cell projection;cell projection part;cytoplasm;dendritic spine;intracellular part;membrane;neuron projection;neuron spine		5	5	5	14.3	14.3	14.3	62.644	0	28.23	1924900000	19	0.851825	1	-0.304084	-1.69679	A0A0R4J0J0;Q9JHU2;Q3UVT7;D3Z486	A0A0R4J0J0;Q9JHU2;Q3UVT7	Palmdelphin	Palmd
27.0935	27.1357	25.0572	27.038	27.3399	27.2997	27.2383	27.6026			cell cycle phase;cell cycle process;cell division;cellular component organization;cellular component organization at cellular level;cellular component organization or biogenesis;cellular component organization or biogenesis at cellular level;cellular process;centrosome organization;cytoskeleton organization;establishment of localization;establishment of RNA localization;establishment or maintenan…	binding;cytoskeletal protein binding;microtubule binding;protein binding;ribonucleoprotein binding;tubulin binding	cell part;centrosome;cytoplasm;cytoplasmic part;cytoskeletal part;gamma-tubulin complex;intracellular non-membrane-bounded organelle;intracellular organelle;intracellular organelle part;intracellular part;macromolecular complex;membrane;microtubule organizing center;microtubule organizing center part;microtubule plus end;non-membrane-bounded organelle;organelle;organelle part;protein complex;spin…		6	6	6	4.8	4.8	4.8	218.71	0	35.735	1193700000	23	0.754156	1	0.789042	1.53313	Z4YL78;A0A0R4J0K2;K3W4R5;A2AGT5-2;A2AGT5-3;A2AGT5	Z4YL78;A0A0R4J0K2;K3W4R5;A2AGT5-2;A2AGT5-3;A2AGT5	Cytoskeleton-associated protein 5	Ckap5
29.3334	29.67	29.5288	29.6062	29.8144	29.8364	29.8486	29.2611				structural constituent of ribosome;structural molecule activity	cell part;cytoplasm;cytoplasmic part;intracellular membrane-bounded organelle;intracellular organelle;intracellular organelle part;intracellular part;macromolecular complex;membrane-bounded organelle;mitochondrial part;mitochondrial small ribosomal subunit;mitochondrion;organellar small ribosomal subunit;organelle;organelle part;ribonucleoprotein complex;small ribosomal subunit		8	8	8	34.4	34.4	34.4	35.917	0	45.239	6753400000	43	0.43106	1	0.155518	0.967562	A0A0R4J0L6;Q8BJZ4;A0A0N4SV23	A0A0R4J0L6;Q8BJZ4	28S ribosomal protein S35, mitochondrial	Mrps35
32.3365	31.9697	31.6896	31.9764	32.0068	31.8939	32.0325	31.7961			amine catabolic process;amine metabolic process;branched chain family amino acid catabolic process;branched chain family amino acid metabolic process;carboxylic acid catabolic process;carboxylic acid metabolic process;catabolic process;cellular amine metabolic process;cellular amino acid catabolic process;cellular amino acid metabolic process;cellular catabolic process;cellular ketone metabolic p…	acyl-CoA dehydrogenase activity;binding;catalytic activity;coenzyme binding;cofactor binding;flavin adenine dinucleotide binding;oxidoreductase activity;oxidoreductase activity, acting on the CH-CH group of donors	cell part;cytoplasmic part;intracellular membrane-bounded organelle;intracellular organelle;intracellular part;membrane-bounded organelle;mitochondrion;organelle	Valine, leucine and isoleucine degradation	18	18	18	44.8	44.8	44.8	45.091	0	100.48	36220000000	121	0.163345	1	-0.0607252	-0.423745	A0A0R4J0P1;Q9D7B6;D3YTT4;A0A1L1SUG2	A0A0R4J0P1;Q9D7B6;D3YTT4	Isobutyryl-CoA dehydrogenase, mitochondrial	Acad8
26.7008	26.455	26.7391	24.6286	24.2673	27.1482	25.5693	25.384			biological adhesion;cell adhesion;cellular process		cell part;extracellular membrane-bounded organelle;extracellular organelle;extracellular region part;extracellular space;extracellular vesicular exosome;intracellular organelle part;intracellular part;membrane-bounded organelle;membrane-bounded vesicle;nuclear part;nucleoplasm;organelle;organelle part;vesicle		3	3	3	6.8	6.8	6.8	66.989	0	6.701	634140000	8	0.288226	1	-0.538671	-0.691742	A0A0R4J0S2;P70389	A0A0R4J0S2;P70389	Insulin-like growth factor-binding protein complex acid labile subunit	Igfals
31.9257	31.8136	31.5474	31.8351	31.948	31.5778	32.129	31.5415				binding;catalytic activity;cation binding;ion binding;metal ion binding;oxidoreductase activity;transition metal ion binding;zinc ion binding	cell part;cytoplasmic part;intracellular membrane-bounded organelle;intracellular organelle;intracellular part;membrane-bounded organelle;mitochondrion;organelle		17	17	17	64.6	64.6	64.6	43.399	0	323.31	31801000000	163	0.0391255	1	0.0185919	0.112826	A0A0R4J0S3;Q924D0;D3Z792	A0A0R4J0S3;Q924D0	Reticulon-4-interacting protein 1, mitochondrial	Rtn4ip1
27.8317	28.4635	29.0838	28.9285	28.4122	29.3545	28.8907	28.429			biological regulation;carboxylic acid catabolic process;carboxylic acid metabolic process;catabolic process;cellular catabolic process;cellular ketone metabolic process;cellular lipid catabolic process;cellular lipid metabolic process;cellular metabolic process;cellular process;fatty acid beta-oxidation;fatty acid catabolic process;fatty acid metabolic process;fatty acid oxidation;lipid catabolic…	active transmembrane transporter activity;adenyl nucleotide binding;adenyl ribonucleotide binding;ATP binding;ATPase activity;ATPase activity, coupled;ATPase activity, coupled to movement of substances;ATPase activity, coupled to transmembrane movement of substances;binding;catalytic activity;hydrolase activity;hydrolase activity, acting on acid anhydrides;hydrolase activity, acting on acid anhyd…	cell part;cytoplasmic part;integral to membrane;intracellular membrane-bounded organelle;intracellular organelle;intracellular organelle part;intracellular part;intrinsic to membrane;membrane;membrane part;membrane-bounded organelle;microbody;microbody membrane;microbody part;mitochondrion;organelle;organelle membrane;organelle part;peroxisomal membrane;peroxisomal part;peroxisome	ABC transporters;Peroxisome	14	14	14	25.8	25.8	25.8	83.456	0	46.574	3584500000	34	0.216514	1	0.194703	0.541891	A0A0R4J0U5;Q61285	A0A0R4J0U5;Q61285	ATP-binding cassette sub-family D member 2	Abcd2
30.1424	29.6187	29.0569	29.3178	29.2779	29.5753	30.4457	29.8078			biosynthetic process;cellular aromatic compound metabolic process;cellular biosynthetic process;cellular metabolic process;cellular nitrogen compound biosynthetic process;cellular nitrogen compound metabolic process;cellular process;cofactor biosynthetic process;cofactor metabolic process;heterocycle biosynthetic process;heterocycle metabolic process;metabolic process;nitrogen compound metabolic …	5-aminolevulinate synthase activity;binding;catalytic activity;cofactor binding;N-acyltransferase activity;N-succinyltransferase activity;pyridoxal phosphate binding;succinyltransferase activity;transferase activity;transferase activity, transferring acyl groups;transferase activity, transferring acyl groups other than amino-acyl groups;vitamin B6 binding;vitamin binding	cell part;cytoplasm;cytoplasmic part;intracellular membrane-bounded organelle;intracellular organelle;intracellular organelle lumen;intracellular organelle part;intracellular part;membrane-bounded organelle;membrane-enclosed lumen;mitochondrial matrix;mitochondrial part;mitochondrion;nuclear part;nucleoplasm;organelle;organelle lumen;organelle part	Glycine, serine and threonine metabolism;Porphyrin and chlorophyll metabolism	11	11	11	22.3	22.3	22.3	70.96	0	42.486	7164500000	51	0.298925	1	0.24274	0.713332	A0A0R4J0X2;Q8VC19;A0A1W2P873;D6RGR8;A0A1L1STE9	A0A0R4J0X2;Q8VC19	5-aminolevulinate synthase, nonspecific, mitochondrial	Alas1
35.7365	35.4145	35.5843	35.428	34.9838	35.2046	35.9269	35.2703			biological regulation;negative regulation of catalytic activity;negative regulation of endopeptidase activity;negative regulation of hydrolase activity;negative regulation of molecular function;negative regulation of peptidase activity;regulation of biological process;regulation of catalytic activity;regulation of endopeptidase activity;regulation of hydrolase activity;regulation of metabolic pro…	binding;endopeptidase inhibitor activity;endopeptidase regulator activity;enzyme binding;enzyme inhibitor activity;enzyme regulator activity;glycoprotein binding;identical protein binding;peptidase inhibitor activity;peptidase regulator activity;protease binding;protein binding;serine-type endopeptidase inhibitor activity	cell part;cytoplasmic part;endoplasmic reticulum;extracellular membrane-bounded organelle;extracellular organelle;extracellular region;extracellular region part;extracellular space;extracellular vesicular exosome;Golgi apparatus;intracellular membrane-bounded organelle;intracellular organelle;intracellular part;membrane-bounded organelle;membrane-bounded vesicle;organelle;vesicle	Complement and coagulation cascades	20	20	2	59.6	59.6	12.6	45.854	0	323.31	388060000000	266	0.393467	1	-0.194395	-0.897265	A0A0R4J0X5;Q00896	A0A0R4J0X5;Q00896	Alpha-1-antitrypsin 1-3	Serpina1c
31.6027	31.4398	31.4939	31.2033	31.6014	31.6899	31.8855	31.4766			biological regulation;cell redox homeostasis;cellular homeostasis;cellular macromolecule metabolic process;cellular metabolic process;cellular process;cellular protein metabolic process;cellular response to stimulus;cellular response to stress;chaperone-mediated protein folding;homeostatic process;macromolecule metabolic process;metabolic process;primary metabolic process;protein folding;protein …	catalytic activity;intramolecular oxidoreductase activity;intramolecular oxidoreductase activity, interconverting keto- and enol-groups;intramolecular oxidoreductase activity, transposing S-S bonds;isomerase activity;protein disulfide isomerase activity	cell part;cell surface;cytoplasmic membrane-bounded vesicle;cytoplasmic part;cytoplasmic vesicle;endoplasmic reticulum;endoplasmic reticulum chaperone complex;endoplasmic reticulum lumen;endoplasmic reticulum part;intracellular membrane-bounded organelle;intracellular organelle;intracellular organelle lumen;intracellular organelle part;intracellular part;macromolecular complex;melanosome;membrane…	Protein processing in endoplasmic reticulum;Vibrio cholerae infection	26	26	26	39.3	39.3	39.3	72.369	0	113.85	25610000000	148	0.97198	1	0.228422	1.89665	A0A0R4J0Z1;P08003	A0A0R4J0Z1;P08003	Protein disulfide-isomerase A4	Pdia4
30.3295	30.6306	30.5921	30.4457	30.5015	30.4702	30.5901	30.9389			beta-amyloid metabolic process;cellular macromolecule metabolic process;cellular metabolic process;cellular process;glycoprotein metabolic process;macromolecule metabolic process;metabolic process;primary metabolic process;protein metabolic process;proteolysis	catalytic activity;endopeptidase activity;exopeptidase activity;hydrolase activity;omega peptidase activity;peptidase activity;peptidase activity, acting on L-amino acid peptides;serine hydrolase activity;serine-type endopeptidase activity;serine-type peptidase activity	cell part;cytoplasm;extracellular membrane-bounded organelle;extracellular organelle;extracellular region part;extracellular vesicular exosome;intracellular organelle part;intracellular part;membrane;membrane-bounded organelle;membrane-bounded vesicle;nuclear membrane;nuclear part;organelle;organelle membrane;organelle part;vesicle		15	15	15	33.7	33.7	33.7	79.704	0	95.291	13041000000	67	0.439151	1	0.125744	0.982517	A0A0R4J107;Q8R146-2;Q8R146;A0A0A6YXV0	A0A0R4J107;Q8R146-2;Q8R146	Acylamino-acid-releasing enzyme	Apeh
32.6173	32.5727	32.1025	32.602	32.6762	32.6556	32.5393	32.5454			cellular component organization;cellular component organization at cellular level;cellular component organization or biogenesis;cellular component organization or biogenesis at cellular level;cellular localization;cellular process;intracellular distribution of mitochondria;localization;mitochondrion distribution;mitochondrion localization;mitochondrion organization;organelle localization;organell…	binding;mRNA binding;nucleic acid binding;RNA binding	cell part;cytoplasm;intracellular part		43	43	43	43.5	43.5	43.5	151.83	0	323.31	53060000000	280	0.454376	1	0.13051	1.0105	A0A0R4J140;Q5SW19;Z4YLI8;Q5SW19-3;Q5SW19-2	A0A0R4J140;Q5SW19;Z4YLI8;Q5SW19-3;Q5SW19-2	Clustered mitochondria protein homolog	Cluh
31.1933	31.2156	30.3767	31.0384	31.3114	31.2589	31.1509	30.9458			anatomical structure formation involved in morphogenesis;biological regulation;BMP signaling pathway;cell surface receptor linked signaling pathway;cellular process;cellular response to stimulus;defense response;developmental process;enzyme linked receptor protein signaling pathway;formation of primary germ layer;immune response;immune system process;innate immune response;mesoderm formation;meta…	catalytic activity;molecular transducer activity;nucleic acid binding transcription factor activity;oxidoreductase activity;oxidoreductase activity, acting on NADH or NADPH;sequence-specific DNA binding transcription factor activity;signal transducer activity	cell part;cytoplasm;cytoplasmic part;intracellular membrane-bounded organelle;intracellular organelle;intracellular organelle part;intracellular part;macromolecular complex;membrane-bounded organelle;mitochondrion;nuclear part;nucleoplasm;nucleoplasm part;nucleus;organelle;organelle part;protein complex;transcription factor complex	MAPK signaling pathway	16	16	16	53.6	53.6	53.6	49.772	0	114.08	18654000000	94	0.442807	1	0.21074	0.989255	A0A0R4J174;Q9QZH6;J3KMM6	A0A0R4J174;Q9QZH6;J3KMM6	Evolutionarily conserved signaling intermediate in Toll pathway, mitochondrial	Ecsit
26.2169	24.9609	26.1913	26.0231	26.9806	26.3444	26.8539	26.0843			biological regulation;biosynthetic process;cellular biosynthetic process;cellular macromolecule biosynthetic process;cellular macromolecule metabolic process;cellular metabolic process;cellular nitrogen compound metabolic process;cellular process;cellular protein metabolic process;dephosphorylation;dephosphorylation of RNA polymerase II C-terminal domain;macromolecule biosynthetic process;macromo…	basal RNA polymerase II transcription machinery binding;basal transcription machinery binding;binding;enzyme binding;protein binding;RNA polymerase binding;RNA polymerase core enzyme binding;RNA polymerase II core binding	cell part;DNA-directed RNA polymerase II, holoenzyme;intracellular membrane-bounded organelle;intracellular organelle;intracellular organelle part;intracellular part;macromolecular complex;membrane-bounded organelle;nuclear part;nucleoplasm part;nucleus;organelle;organelle part;protein complex		2	2	2	9.5	9.5	9.5	36.812	0	5.5977	494430000	11	1.01071	1	0.717729	1.96097	A0A0R4J195;Q9CSU0-3;Q9CSU0-2;Q9CSU0;F7DAY5;F6YB25	A0A0R4J195;Q9CSU0-3;Q9CSU0-2;Q9CSU0;F7DAY5;F6YB25	Regulation of nuclear pre-mRNA domain-containing protein 1B	Rprd1b
27.2594	25.0213	25.1708	26.1221	26.1211	26.3379	26.6324	26.8495			activation of JUN kinase activity;activation of MAPK activity;anatomical structure development;anatomical structure morphogenesis;axon guidance;biological regulation;cell differentiation;cellular component assembly;cellular component organization;cellular component organization or biogenesis;cellular developmental process;cellular macromolecule metabolic process;cellular metabolic process;cellula…	binding;binding, bridging;cytoskeletal protein binding;enzyme binding;JUN kinase binding;kinase binding;kinesin binding;MAP-kinase scaffold activity;mitogen-activated protein kinase binding;mitogen-activated protein kinase kinase binding;mitogen-activated protein kinase kinase kinase binding;mitogen-activated protein kinase p38 binding;protein binding;protein complex scaffold;protein kinase bindi…	axolemma;axon part;cell part;cell projection;cell projection membrane;cell projection part;cytoplasm;cytoplasmic membrane-bounded vesicle;cytoplasmic part;cytoplasmic vesicle;cytosol;dendrite;endoplasmic reticulum;extracellular membrane-bounded organelle;extracellular organelle;extracellular region part;extracellular vesicular exosome;Golgi apparatus part;Golgi membrane;growth cone;intracellular …	MAPK signaling pathway	5	5	5	7.9	7.9	7.9	84.935	0	11.357	603470000	12	0.500598	1	0.591798	1.09431	F6SH61;A0A0R4J196;F8WH31;E9PUD1;Q58A65-6;Q58A65-3;Q58A65-4;Q58A65-5;Q58A65-2;Q58A65;F6WNT4;Z4YMB8;E9Q6B6;E9Q6E0;J3QNR6;K3W4S4;Q9ESN9-2;Q9ESN9-3;Q9ESN9-5;Q9ESN9-4;Q9ESN9;Q9ESN9-6	F6SH61;A0A0R4J196;F8WH31;E9PUD1;Q58A65-6;Q58A65-3;Q58A65-4;Q58A65-5;Q58A65-2;Q58A65;F6WNT4;Z4YMB8	C-Jun-amino-terminal kinase-interacting protein 4	Spag9
30.501	30.6173	33.64	29.3934	23.5551	24.1328	29.7457	30.7486			biological regulation;metabolic process;multicellular organismal process;muscle contraction;muscle system process;regulation of ATPase activity;regulation of biological process;regulation of catabolic process;regulation of catalytic activity;regulation of cellular catabolic process;regulation of cellular metabolic process;regulation of cellular process;regulation of hydrolase activity;regulation …	ATPase activity;ATPase activity, coupled;binding;calcium-dependent ATPase activity;calcium-dependent protein binding;catalytic activity;cytoskeletal protein binding;hydrolase activity;hydrolase activity, acting on acid anhydrides;hydrolase activity, acting on acid anhydrides, in phosphorus-containing anhydrides;nucleoside-triphosphatase activity;protein binding;pyrophosphatase activity;tropomyosi…	cell part;contractile fiber part;cytoplasmic part;cytoskeletal part;intracellular organelle part;intracellular part;macromolecular complex;organelle part;protein complex;troponin complex		11	11	10	42.7	42.7	38.1	28.337	0	157.99	15063000000	43	0.989107	1	-3.99237	-1.92509	A2A6I8;A2A6J0;A0A0R4J1B1;A2A6J1;A2A6H6;Z4YKH8;Z4YKF8;Z4YKG3;Z4YKE7;Z4YKG8;Z4YJU0;Z4YNB2;J3QP61;Q9QZ47-12;Q9QZ47-10;Q9QZ47-8;Q9QZ47-6;Q9QZ47-5;Q9QZ47-4;Q9QZ47-3;Q9QZ47-2;Q9QZ47;F6RL36;A2A6I5;A2A6I3;A2A6I0;A0A0R4J1A8;Z4YKD9;A0A0R4J1B0;Q9QZ47-13;Q9QZ47-11;Q9QZ47-9;Q9QZ47-7;Q9QZ47-14;A2A6J2	A2A6I8;A2A6J0;A0A0R4J1B1;A2A6J1;A2A6H6;Z4YKH8;Z4YKF8;Z4YKG3;Z4YKE7;Z4YKG8;Z4YJU0;Z4YNB2;J3QP61;Q9QZ47-12;Q9QZ47-10;Q9QZ47-8;Q9QZ47-6;Q9QZ47-5;Q9QZ47-4;Q9QZ47-3;Q9QZ47-2;Q9QZ47;F6RL36;A2A6I5;A2A6I3;A2A6I0;A0A0R4J1A8;Z4YKD9;A0A0R4J1B0;Q9QZ47-13;Q9QZ47-11;Q9QZ47-9;Q9QZ47-7;Q9QZ47-14	Troponin T, fast skeletal muscle	Tnnt3
29.8909	29.6419	29.53	29.6362	29.6061	29.6095	29.7243	29.6928			cellular component assembly;cellular component assembly at cellular level;cellular component organization;cellular component organization at cellular level;cellular component organization or biogenesis;cellular component organization or biogenesis at cellular level;cellular macromolecular complex assembly;cellular macromolecular complex subunit organization;cellular process;cellular protein compl…		cell part;cytoplasmic part;intracellular membrane-bounded organelle;intracellular organelle;intracellular organelle part;intracellular part;membrane-bounded organelle;mitochondrion;nuclear body;nuclear part;nuclear speck;nucleoplasm part;organelle;organelle part		8	8	8	39.9	39.9	39.9	34.287	0	90.619	7011500000	37	0.0724123	1	-0.016603	-0.202225	A0A0R4J1C5;Q91YY4;H3BLF0	A0A0R4J1C5;Q91YY4	ATP synthase mitochondrial F1 complex assembly factor 2	Atpaf2
28.3834	28.3809	28.0695	25.4008	28.1832	28.2914	25.8813	28.2209			biological regulation;cellular localization;cellular macromolecule localization;cellular macromolecule metabolic process;cellular metabolic process;cellular process;cellular protein localization;cellular protein metabolic process;localization;macromolecule localization;macromolecule metabolic process;macromolecule modification;metabolic process;negative regulation of biological process;negative r…	acid-amino acid ligase activity;binding;catalytic activity;cation binding;enzyme binding;GTPase binding;ion binding;ligase activity;ligase activity, forming carbon-nitrogen bonds;metal ion binding;protein binding;small conjugating protein ligase activity;transition metal ion binding;ubiquitin-protein ligase activity;zinc ion binding	cell part;cytoplasmic part;endoplasmic reticulum;endoplasmic reticulum membrane;endoplasmic reticulum part;integral to membrane;intracellular membrane-bounded organelle;intracellular organelle;intracellular organelle part;intracellular part;intrinsic to membrane;membrane;membrane part;membrane-bounded organelle;mitochondrial membrane;mitochondrial outer membrane;mitochondrial part;organelle;organ…		4	4	4	23	23	23	27.363	0	9.6015	2380300000	13	0.0315967	1	0.0855746	0.0918205	A0A0R4J1H0;Q3KNM2	A0A0R4J1H0;Q3KNM2	E3 ubiquitin-protein ligase MARCH5	2022-03-05
30.5236	30.8302	30.2566	30.8886	30.4735	30.4202	30.7648	30.8665			anatomical structure development;axon guidance;biological regulation;biosynthetic process;cation homeostasis;cation transport;cell cycle cytokinesis;cell cycle process;cell development;cellular biosynthetic process;cellular component assembly;cellular component assembly at cellular level;cellular component organization;cellular component organization at cellular level;cellular component organizat…	ATPase binding;binding;binding, bridging;cytoskeletal adaptor activity;cytoskeletal protein binding;enzyme binding;protein binding;protein binding, bridging;spectrin binding;structural constituent of cytoskeleton;structural molecule activity	axolemma;axon;axon part;basolateral plasma membrane;cell cortex part;cell junction;cell part;cell projection;cell projection membrane;cell projection part;cell-cell contact zone;cell-cell junction;contractile fiber part;cortical cytoskeleton;cytoplasmic part;cytoskeleton;endoplasmic reticulum;initial segment;intercalated disc;intracellular membrane-bounded organelle;intracellular non-membrane-bou…		32	32	28	23.6	23.6	22.1	202.52	0	132.54	13799000000	91	0.0119865	1	0.00649595	0.0355722	G5E8J2;B7ZW98;E9QNT8;G8JL84;D3YTV8;D3Z5M4;Q0VGY9;A0A0R4J1N7;Q02357-5;Q02357-2;Q02357;Q02357-3;Q02357-4;Q02357-6;F7D1P5;G3UY11;D6RJ51;S4R229;W4VSQ0;Q3UVY0	G5E8J2;B7ZW98;E9QNT8;G8JL84;D3YTV8;D3Z5M4;Q0VGY9;A0A0R4J1N7;Q02357-5;Q02357-2;Q02357;Q02357-3;Q02357-4;Q02357-6;F7D1P5;G3UY11	Ankyrin-1	Ank1
27.635	27.5181	27.3019	27.3875	27.6871	27.4023	27.1687	27.5691			anatomical structure development;anatomical structure formation involved in morphogenesis;cell development;cellular developmental process;cellular process;developmental process;eye photoreceptor cell development;neuron development;photoreceptor cell development;response to abiotic stimulus;response to high light intensity;response to light intensity;response to light stimulus;response to radiatio…	catalytic activity;oxidoreductase activity	cell part;cytoplasmic part;intracellular membrane-bounded organelle;intracellular organelle;intracellular part;membrane-bounded organelle;mitochondrion;organelle		4	4	4	17.7	17.7	17.7	32.367	0	9.2449	1477500000	18	0.00957632	1	-0.00382185	-0.0284956	A0A0R4J1N8;Q8CEE7;D3YVJ8	A0A0R4J1N8;Q8CEE7	Retinol dehydrogenase 13	Rdh13
29.9163	29.671	29.4466	29.8008	29.9717	29.5674	29.7397	29.4953			biological regulation;biosynthetic process;cellular biosynthetic process;cellular component assembly;cellular component assembly at cellular level;cellular component organization;cellular component organization at cellular level;cellular component organization or biogenesis;cellular component organization or biogenesis at cellular level;cellular macromolecular complex assembly;cellular macromolec…	binding;chromatin binding;core promoter proximal region DNA binding;core promoter proximal region sequence-specific DNA binding;DNA bending activity;DNA binding;mitochondrial light strand promoter sense binding;nucleic acid binding;nucleic acid binding transcription factor activity;regulatory region DNA binding;regulatory region nucleic acid binding;RNA polymerase II core promoter proximal region…	cell part;cytoplasmic part;intracellular membrane-bounded organelle;intracellular non-membrane-bounded organelle;intracellular organelle;intracellular organelle part;intracellular part;macromolecular complex;membrane-bounded organelle;mitochondrial nucleoid;mitochondrial part;mitochondrion;non-membrane-bounded organelle;nuclear part;nucleoid;nucleoplasm part;nucleus;organelle;organelle part;prote…	Huntington's disease	8	8	8	40.2	40.2	40.2	23.384	0	41.75	7592300000	51	0.0357833	1	-0.0151358	-0.103539	A0A0R4J1N9;P40630-2;P40630;D3Z0F3	A0A0R4J1N9;P40630-2;P40630;D3Z0F3	Transcription factor A, mitochondrial	Tfam
27.5204	27.751	27.114	27.835	27.6481	27.486	27.8102	24.7545			aromatic compound biosynthetic process;biological regulation;biosynthetic process;cellular aromatic compound metabolic process;cellular biosynthetic process;cellular component assembly;cellular component organization;cellular component organization or biogenesis;cellular metabolic process;cellular nitrogen compound biosynthetic process;cellular nitrogen compound metabolic process;cellular process…	4-alpha-hydroxytetrahydrobiopterin dehydratase activity;carbon-oxygen lyase activity;catalytic activity;hydro-lyase activity;lyase activity;monooxygenase activity;oxidoreductase activity;oxidoreductase activity, acting on paired donors, with incorporation or reduction of molecular oxygen;oxidoreductase activity, acting on paired donors, with incorporation or reduction of molecular oxygen, reduced…	cell part;cytoplasmic part;intracellular membrane-bounded organelle;intracellular organelle;intracellular part;membrane-bounded organelle;mitochondrion;nucleus;organelle		3	3	3	28.2	28.2	28.2	11.74	0	5.2259	1557900000	8	0.367136	1	-0.6304	-0.847149	A0A0R4J1R7;Q9CZL5	A0A0R4J1R7;Q9CZL5	Pterin-4-alpha-carbinolamine dehydratase 2	Pcbd2
27.4891	27.6449	27.4137	27.8164	27.907	27.7776	27.763	27.5368			cellular component assembly;cellular component assembly at cellular level;cellular component organization;cellular component organization at cellular level;cellular component organization or biogenesis;cellular component organization or biogenesis at cellular level;cellular localization;cellular macromolecular complex assembly;cellular macromolecular complex subunit organization;cellular macromol…	structural constituent of nuclear pore;structural molecule activity	cell part;cytoplasmic membrane-bounded vesicle;cytoplasmic part;cytoplasmic vesicle;endoplasmic reticulum;extracellular membrane-bounded organelle;extracellular organelle;extracellular region part;extracellular vesicular exosome;intracellular membrane-bounded organelle;intracellular organelle;intracellular organelle part;intracellular part;macromolecular complex;melanosome;membrane part;membrane-…		2	2	2	15.9	15.9	15.9	14.049	0	9.9484	1729200000	11	0.627054	1	0.155081	1.31662	Q9CZM3;A0A0R4J1Z3;Q9CR67	Q9CZM3;A0A0R4J1Z3;Q9CR67	Transmembrane protein 33	Tmem33
27.1212	27.0716	27.3764	27.4412	27.1647	27.1703	27.1253	26.8011			cell cycle;cell division;cellular process	binding;GTP binding;guanyl nucleotide binding;guanyl ribonucleotide binding;nucleotide binding;purine nucleotide binding;purine ribonucleoside triphosphate binding;purine ribonucleotide binding;ribonucleotide binding	cell part;cytoplasm;cytoskeleton;intracellular non-membrane-bounded organelle;intracellular organelle;intracellular part;non-membrane-bounded organelle;organelle		5	4	4	12.4	10.3	10.3	49.829	0	12.906	1206700000	18	0.715687	1	-0.187263	-1.46813	A0A0R4J233;A0A1W2P6J7;Q8C650-2;Q8C650;A0A1W2P866;S4R2P6;Q9DA97	A0A0R4J233;A0A1W2P6J7;Q8C650-2;Q8C650	Septin-10	2022-09-10
27.3974	26.1208	26.7081	25.417	27.2364	27.1395	27.0867	27.6169			antigen processing and presentation;catabolic process;cellular catabolic process;cellular macromolecule catabolic process;cellular macromolecule metabolic process;cellular metabolic process;cellular process;immune system process;macromolecule catabolic process;macromolecule metabolic process;metabolic process;modification-dependent macromolecule catabolic process;modification-dependent protein ca…	catalytic activity;endopeptidase activity;hydrolase activity;peptidase activity;peptidase activity, acting on L-amino acid peptides;threonine-type endopeptidase activity;threonine-type peptidase activity	cell part;cytoplasm;cytoplasmic part;cytosol;extracellular membrane-bounded organelle;extracellular organelle;extracellular region part;extracellular vesicular exosome;intracellular membrane-bounded organelle;intracellular organelle;intracellular part;macromolecular complex;membrane-bounded organelle;membrane-bounded vesicle;nucleus;organelle;proteasome core complex;protein complex;vesicle	Proteasome	2	2	2	8.7	8.7	8.7	23.325	0.00092937	2.4936	1065100000	8	1.01002	1	0.859044	1.95982	A0A0R4J256;P28076;G3UYK5;A0A494B9L1	A0A0R4J256;P28076;G3UYK5;A0A494B9L1	Proteasome subunit beta type-9	Psmb9
30.92	31.2375	30.9712	31.3293	31.0527	31.1272	30.9904	31.2829			biological regulation;cell differentiation;cellular developmental process;cellular macromolecule metabolic process;cellular metabolic process;cellular nitrogen compound metabolic process;cellular process;cellular response to chemical stimulus;cellular response to cytokine stimulus;cellular response to interferon-gamma;cellular response to organic substance;cellular response to stimulus;CRD-mediat…	binding;mRNA binding;nucleic acid binding;nucleotide binding;poly(A) RNA binding;poly-purine tract binding;RNA binding;single-stranded RNA binding	catalytic step 2 spliceosome;cell part;CRD-mediated mRNA stability complex;cytoplasm;cytoplasmic part;histone pre-mRNA 3'end processing complex;intracellular membrane-bounded organelle;intracellular organelle;intracellular organelle part;intracellular part;macromolecular complex;membrane;membrane-bounded organelle;nuclear part;nucleoplasm;nucleus;organelle;organelle part;protein complex;ribonucle…		17	17	14	38.5	38.5	33.5	62.543	0	126.62	19094000000	82	0.00329851	1	-0.0011673	-0.0098848	A0A0R4J259;Q7TMK9-2;Q7TMK9;G3UZI2;G3V018;G3UZ48;G3UXJ6;G3UWM1;G3XA76;G3UXU5;S4R1E9	A0A0R4J259;Q7TMK9-2;Q7TMK9;G3UZI2;G3V018;G3UZ48;G3UXJ6	Heterogeneous nuclear ribonucleoprotein Q	Syncrip
28.8505	28.8895	28.6455	29.0738	29.1701	28.7541	29.1232	28.7554			acylglycerol biosynthetic process;acylglycerol metabolic process;biological regulation;biosynthetic process;carboxylic acid biosynthetic process;carboxylic acid metabolic process;CDP-diacylglycerol biosynthetic process;CDP-diacylglycerol metabolic process;cellular biosynthetic process;cellular ketone metabolic process;cellular lipid metabolic process;cellular metabolic process;cellular process;di…	1-acylglycerol-3-phosphate O-acyltransferase activity;acylglycerol O-acyltransferase activity;catalytic activity;O-acyltransferase activity;transferase activity;transferase activity, transferring acyl groups;transferase activity, transferring acyl groups other than amino-acyl groups	cell part;cytoplasmic part;endoplasmic reticulum membrane;endoplasmic reticulum part;integral to membrane;intracellular organelle part;intracellular part;intrinsic to membrane;membrane;membrane part;organelle membrane;organelle part	Fat digestion and absorption;Glycerolipid metabolism;Glycerophospholipid metabolism	4	4	4	23.5	23.5	23.5	31.737	0	51.752	4134400000	24	0.242883	1	0.0858674	0.598117	A0A0R4J263;O35083;G3UWV6	A0A0R4J263;O35083;G3UWV6	1-acyl-sn-glycerol-3-phosphate acyltransferase alpha;1-acyl-sn-glycerol-3-phosphate acyltransferase	Agpat1
28.0573	28.4365	25.001	28.708	28.5503	28.4661	28.1473	28.0922			cellular component assembly;cellular component assembly at cellular level;cellular component organization;cellular component organization at cellular level;cellular component organization or biogenesis;cellular component organization or biogenesis at cellular level;cellular macromolecular complex assembly;cellular macromolecular complex subunit organization;cellular process;cellular protein compl…		cell part;cytoplasmic part;integral to membrane;integral to mitochondrial membrane;integral to organelle membrane;intracellular membrane-bounded organelle;intracellular organelle;intracellular organelle part;intracellular part;intrinsic to membrane;intrinsic to organelle membrane;membrane;membrane part;membrane-bounded organelle;mitochondrial inner membrane;mitochondrial membrane;mitochondrial me…		3	3	3	21.7	21.7	21.7	28.402	0	5.4356	2613400000	19	0.384122	1	0.763312	0.879566	A0A0R4J272;Q921N7	A0A0R4J272;Q921N7	Transmembrane protein 70, mitochondrial	Tmem70
33.1029	33.3796	32.5712	33.6027	33.8655	33.0776	32.9831	33.2063			response to chemical stimulus;response to oxidative stress;response to stimulus;response to stress	catalytic activity;electron carrier activity;NADH dehydrogenase (quinone) activity;NADH dehydrogenase (ubiquinone) activity;NADH dehydrogenase activity;oxidoreductase activity;oxidoreductase activity, acting on NADH or NADPH;oxidoreductase activity, acting on NADH or NADPH, quinone or similar compound as acceptor	cell part;cytoplasm;cytoplasmic part;intracellular membrane-bounded organelle;intracellular organelle;intracellular organelle part;intracellular part;macromolecular complex;membrane part;membrane-bounded organelle;mitochondrial membrane part;mitochondrial part;mitochondrial respiratory chain complex I;mitochondrion;NADH dehydrogenase complex;organelle;organelle part;protein complex;respiratory ch…	Alzheimer's disease;Huntington's disease;Oxidative phosphorylation;Parkinson's disease	15	15	15	86.6	86.6	86.6	17.633	0	158.22	95493000000	235	0.152368	1	0.119058	0.398443	A0A0R4J275;Q7TMF3;F6RBR6	A0A0R4J275;Q7TMF3;F6RBR6	NADH dehydrogenase [ubiquinone] 1 alpha subcomplex subunit 12	Ndufa12
27.2756	27.1755	26.8554	27.2794	26.9958	27.2255	27.1647	27.2321			cellular component assembly;cellular component assembly at cellular level;cellular component organization;cellular component organization at cellular level;cellular component organization or biogenesis;cellular component organization or biogenesis at cellular level;cellular macromolecular complex assembly;cellular macromolecular complex subunit organization;cellular process;macromolecular complex…	binding;nucleotide binding	cell part;cytoplasm;intracellular membrane-bounded organelle;intracellular organelle;intracellular part;membrane-bounded organelle;nucleus;organelle		3	3	3	41.3	41.3	41.3	10.438	0	12.236	1253100000	11	0.0240817	0.99943	0.00804853	0.0705361	S4R2J2;S4R2L5;A3KGT0;A0A0R4J2B0;V9GX43;S4R2U7;S4R1S7;E9QA47;Q9Z0H4-11;Q9Z0H4-7;Q9Z0H4-5;Q9Z0H4-4;Q9Z0H4;Q9Z0H4-8;Q9Z0H4-2;Q9Z0H4-6;Q9Z0H4-9;S4R2U1	S4R2J2;S4R2L5;A3KGT0;A0A0R4J2B0;V9GX43;S4R2U7;S4R1S7;E9QA47;Q9Z0H4-11;Q9Z0H4-7;Q9Z0H4-5;Q9Z0H4-4;Q9Z0H4;Q9Z0H4-8;Q9Z0H4-2;Q9Z0H4-6;Q9Z0H4-9	CUGBP Elav-like family member 2	Celf2
30.5997	30.0766	30.1473	30.0127	30.006	30.1418	30.6207	30.1339			biological regulation;cellular component assembly;cellular component organization;cellular component organization or biogenesis;macromolecular complex assembly;macromolecular complex subunit organization;protein complex assembly;protein complex subunit organization;protein homooligomerization;protein oligomerization;regulation of biological process;regulation of cellular process;regulation of G-p…		cell junction;cell part;extracellular membrane-bounded organelle;extracellular organelle;extracellular region part;extracellular vesicular exosome;macromolecular complex;membrane;membrane-bounded organelle;membrane-bounded vesicle;organelle;postsynaptic membrane;presynaptic membrane;protein complex;receptor complex;synapse part;synaptic membrane;vesicle		11	11	11	38.2	38.2	38.2	35.888	0	112.25	10458000000	63	0.0299085	1	0.0165248	0.0870674	A0A0R4J2B2;Q6WVG3;Q8C7J6;Q50H33-2;Q5DTY9;Q50H33	A0A0R4J2B2;Q6WVG3	BTB/POZ domain-containing protein KCTD12	Kctd12
27.4854	27.4605	26.8357	27.1747	27.21	27.3391	27.0148	27.8266			biological regulation;cellular macromolecule metabolic process;cellular metabolic process;cellular process;cellular protein metabolic process;C-terminal protein amino acid modification;C-terminal protein methylation;macromolecule metabolic process;macromolecule methylation;macromolecule modification;metabolic process;methylation;negative regulation of biological process;negative regulation of cel…	carboxyl-O-methyltransferase activity;catalytic activity;methyltransferase activity;O-methyltransferase activity;protein carboxyl O-methyltransferase activity;protein C-terminal carboxyl O-methyltransferase activity;protein methyltransferase activity;transferase activity;transferase activity, transferring one-carbon groups	cell part;cytoplasmic part;cytosol;intracellular part		6	6	6	23.2	23.2	23.2	38.192	0	12.687	1449000000	14	0.184462	1	0.108526	0.4715	A2RTH5;A0A0U1RNF2;A0A0U1RPZ5	A2RTH5;A0A0U1RNF2		Lcmt1
25.7725	25.7593	27.2067	25.4916	25.5376	25.7246	26.0203	26.6281			anatomical structure morphogenesis;axonogenesis;biological regulation;cell differentiation;cell part morphogenesis;cell projection morphogenesis;cell projection organization;cellular component morphogenesis;cellular component organization;cellular component organization at cellular level;cellular component organization or biogenesis;cellular component organization or biogenesis at cellular level;…	binding;enzyme binding;enzyme regulator activity;GTPase binding;GTPase regulator activity;guanyl-nucleotide exchange factor activity;nucleoside-triphosphatase regulator activity;protein binding;Rac GTPase binding;Ras GTPase binding;Rho GTPase binding;small GTPase binding	adherens junction;anchoring junction;axon;cell junction;cell part;cell projection;cell-substrate adherens junction;cell-substrate junction;focal adhesion;intracellular organelle part;intracellular part;macromolecular complex;neuron projection;nuclear part;organelle part;protein complex;signalosome		3	3	2	2	2	1.6	238.09	0	6.9786	474800000	13	0.0621353	1	-0.079864	-0.175192	A0A0U1RNK7;E9PX48;A2A9M5;A2A9M4;Q8R1A4-2;Q8R1A4;A0A0U1RNY4	A0A0U1RNK7;E9PX48;A2A9M5;A2A9M4;Q8R1A4-2;Q8R1A4	Dedicator of cytokinesis protein 7	Dock7
27.6029	27.0625	26.7515	26.8393	27.1373	27.3719	27.3695	26.7889			acylglycerol metabolic process;biosynthetic process;CDP-diacylglycerol metabolic process;cellular biosynthetic process;cellular lipid metabolic process;cellular metabolic process;cellular process;diacylglycerol metabolic process;glycerol ether metabolic process;glycerolipid biosynthetic process;glycerolipid metabolic process;glycerophospholipid biosynthetic process;glycerophospholipid metabolic p…	alcohol binding;binding;carbohydrate binding;catalytic activity;cation binding;CDP-alcohol phosphatidyltransferase activity;CDP-diacylglycerol-inositol 3-phosphatidyltransferase activity;diacylglycerol binding;ion binding;lipid binding;manganese ion binding;metal ion binding;phosphotransferase activity, for other substituted phosphate groups;transferase activity;transferase activity, transferring…	cell part;cytoplasmic part;endoplasmic reticulum membrane;endoplasmic reticulum part;Golgi apparatus;Golgi apparatus part;Golgi membrane;integral to membrane;intracellular membrane-bounded organelle;intracellular organelle;intracellular organelle part;intracellular part;intrinsic to membrane;membrane;membrane part;membrane-bounded organelle;organelle;organelle membrane;organelle part;plasma membr…	Glycerophospholipid metabolism;Inositol phosphate metabolism;Phosphatidylinositol signaling system	3	3	3	18.9	18.9	18.9	20.292	0	10.017	1298100000	15	0.169098	1	0.102868	0.436871	A0A0U1RP13;Q8VDP6;A0A0U1RNI6;A0A0U1RPV3;A0A0U1RQ57;A0A0U1RP60;Q05BY1	A0A0U1RP13;Q8VDP6;A0A0U1RNI6;A0A0U1RPV3;A0A0U1RQ57	CDP-diacylglycerol--inositol 3-phosphatidyltransferase	Cdipt
27.7397	27.5931	27.6731	27.5872	28.6005	24.9254	24.594	27.7473			biological regulation;cellular component assembly;cellular component assembly at cellular level;cellular component organization;cellular component organization at cellular level;cellular component organization or biogenesis;cellular component organization or biogenesis at cellular level;cellular macromolecular complex assembly;cellular macromolecular complex subunit organization;cellular process;…		cell part;cytoplasm;cytoplasmic part;intracellular non-membrane-bounded organelle;intracellular organelle;intracellular organelle part;intracellular part;macromolecular complex;membrane;non-membrane-bounded organelle;nuclear body;nuclear part;nuclear speck;nucleoplasm part;organelle;organelle part;ribonucleoprotein complex;RNA granule;stress granule		3	3	3	5	5	5	105.44	0	7.0409	1449100000	4	0.547024	1	-1.18146	-1.17698	Q3TGG2;A0A0U1RPL0;Q7TQH0-3;Q7TQH0;Q7TQH0-2;J3QP59;E9Q5Q0	Q3TGG2;A0A0U1RPL0;Q7TQH0-3;Q7TQH0;Q7TQH0-2;J3QP59;E9Q5Q0	Ataxin-2-like protein	Atxn2l
27.547	27.4347	27.5104	26.9792	27.6294	27.1522	27.1449	26.9489			attachment of spindle microtubules to chromosome;attachment of spindle microtubules to kinetochore;biological regulation;cell cycle;cell cycle checkpoint;cell cycle process;cell division;cellular component organization;cellular component organization at cellular level;cellular component organization or biogenesis;cellular component organization or biogenesis at cellular level;cellular process;chr…		cell part;chromosomal part;condensed chromosome kinetochore;intracellular non-membrane-bounded organelle;intracellular organelle;intracellular organelle part;intracellular part;kinetochore;macromolecular complex;non-membrane-bounded organelle;nuclear part;nucleoplasm;organelle;organelle part;protein complex	Cell cycle;Cell cycle - yeast	4	4	4	15.4	15.4	15.4	36.766	0	6.5617	1314000000	13	0.323172	1	-0.148988	-0.761622	A0A140LHA2;Q9WVA3;A0A140LJ21;A0A140LI47;A0A140LIM5	A0A140LHA2;Q9WVA3;A0A140LJ21;A0A140LI47;A0A140LIM5	Mitotic checkpoint protein BUB3	Bub3
27.7458	27.0377	28.914	27.086	27.31	27.6182	27.2541	27.3837			biological regulation;cell projection organization;cellular component organization;cellular component organization at cellular level;cellular component organization or biogenesis;cellular component organization or biogenesis at cellular level;cellular macromolecule metabolic process;cellular metabolic process;cellular process;cellular protein metabolic process;chordate embryonic development;chrom…	[cytochrome c]-arginine N-methyltransferase activity;arginine N-methyltransferase activity;binding;catalytic activity;histone methyltransferase activity;histone methyltransferase activity (H4-R3 specific);histone-arginine N-methyltransferase activity;identical protein binding;methyltransferase activity;N-methyltransferase activity;protein binding;protein methyltransferase activity;protein-arginin…	cell part;cytoplasmic part;cytosol;intracellular membrane-bounded organelle;intracellular organelle;intracellular organelle part;intracellular part;membrane-bounded organelle;nuclear part;nucleoplasm;nucleus;organelle;organelle part		3	3	3	20.7	20.7	20.7	22.331	0	7.1818	1328300000	11	0.28495	1	-0.304371	-0.685097	A0A140LJF4;A0A140LHF7;A0A171KXD3;Q9JIF0-3;Q9JIF0-2;Q9JIF0;A0A140LJ68;A0A140LJ70	A0A140LJF4;A0A140LHF7;A0A171KXD3;Q9JIF0-3;Q9JIF0-2;Q9JIF0	Protein arginine N-methyltransferase 1	Prmt1
28.0026	27.8293	27.6682	27.8183	27.9187	28.0637	27.4989	27.2843			cellular macromolecule metabolic process;cellular metabolic process;cellular process;cellular protein metabolic process;macromolecule metabolic process;metabolic process;peptide metabolic process;primary metabolic process;protein maturation;protein metabolic process;protein processing;signal peptide processing	catalytic activity;hydrolase activity;peptidase activity	cell part;cytoplasmic part;endoplasmic reticulum part;integral to membrane;intracellular organelle part;intracellular part;intrinsic to membrane;macromolecular complex;membrane part;organelle part;protein complex;signal peptidase complex	Protein export	4	4	4	26	26	26	14.255	0	5.0114	1869800000	26	0.299395	1	-0.138196	-0.714276	A0A140LJG6;A0A140LHR3;A0A140LJ01;A0A140LHG8;Q9CYN2;A0A140LIK0	A0A140LJG6;A0A140LHR3;A0A140LJ01;A0A140LHG8;Q9CYN2	Signal peptidase complex subunit 2	Spcs2
29.3531	29.1552	29.1777	29.1681	29.3131	28.9221	29.1198	29.094			anatomical structure development;autophagy;axon ensheathment;biological regulation;biosynthetic process;catabolic process;cell cycle;cell cycle phase;cell cycle process;cell division;cell surface receptor linked signaling pathway;cellular biosynthetic process;cellular catabolic process;cellular component organization;cellular component organization at cellular level;cellular component organizatio…	beta-tubulin binding;binding;catalytic activity;cation binding;chromatin binding;coenzyme binding;cofactor binding;cytoskeletal protein binding;deacetylase activity;enzyme binding;histone acetyltransferase binding;histone deacetylase activity;histone deacetylase binding;hydrolase activity;hydrolase activity, acting on carbon-nitrogen (but not peptide) bonds;hydrolase activity, acting on carbon-ni…	axon part;cell junction;cell part;cell projection part;cell-cell junction;centriole;centrosome;chromatin;chromosomal part;chromosome;cytoplasm;cytoplasmic part;cytoskeletal part;cytosol;growth cone;heterochromatin;intracellular membrane-bounded organelle;intracellular non-membrane-bounded organelle;intracellular organelle;intracellular organelle part;intracellular part;juxtaparanode region of axo…		9	9	9	33.3	33.3	33.3	39.425	0	92.265	5158000000	40	0.499532	1	-0.101268	-1.0924	A0A140LHL5;Q8VDQ8-2;Q8VDQ8;Q8VDQ8-4;Q8VDQ8-3	A0A140LHL5;Q8VDQ8-2;Q8VDQ8;Q8VDQ8-4;Q8VDQ8-3	NAD-dependent protein deacetylase sirtuin-2	Sirt2
27.649	27.3801	26.9193	27.3605	27.5898	27.0819	26.8876	27.1671					cell part;cytoplasmic part;intracellular non-membrane-bounded organelle;intracellular organelle;intracellular organelle part;intracellular part;macromolecular complex;mitochondrial part;mitochondrial ribosome;non-membrane-bounded organelle;organellar ribosome;organelle;organelle part;ribonucleoprotein complex;ribosome		4	4	4	54	54	54	12.954	0	11.279	1327400000	15	0.286586	1	-0.14563	-0.688417	A0A140LHT6;E9QPQ8;Q8JZS9;A0A140LI38;A0A140LHD4	A0A140LHT6;E9QPQ8;Q8JZS9	39S ribosomal protein L48, mitochondrial	Mrpl48
34.0402	33.5614	33.1603	33.6429	33.4651	33.3531	33.3089	33.2127				catalytic activity;cation transmembrane transporter activity;cytochrome-c oxidase activity;heme-copper terminal oxidase activity;hydrogen ion transmembrane transporter activity;inorganic cation transmembrane transporter activity;ion transmembrane transporter activity;monovalent inorganic cation transmembrane transporter activity;oxidoreductase activity;oxidoreductase activity, acting on a heme gr…	cell part;cytoplasmic part;integral to membrane;intracellular membrane-bounded organelle;intracellular organelle;intracellular organelle part;intracellular part;intrinsic to membrane;membrane part;membrane-bounded organelle;mitochondrial membrane part;mitochondrial part;mitochondrial respiratory chain;mitochondrion;organelle;organelle part;respiratory chain	Alzheimer's disease;Cardiac muscle contraction;Huntington's disease;Oxidative phosphorylation;Parkinson's disease	2	2	2	25.8	25.8	25.8	9.8272	0	11.305	97736000000	33	0.685883	1	-0.266237	-1.41748	A0A140LIU4;P56392	A0A140LIU4;P56392	Cytochrome c oxidase subunit 7A1, mitochondrial	Cox7a1
28.8911	28.8568	28.6334	28.5917	28.5241	28.9758	28.7267	29.0165			actin cytoskeleton organization;actin filament-based process;biological regulation;cellular component organization;cellular component organization at cellular level;cellular component organization or biogenesis;cellular component organization or biogenesis at cellular level;cellular lipid metabolic process;cellular metabolic process;cellular process;cellular response to stimulus;cytoskeleton orga…	1-phosphatidylinositol 4-kinase activity;catalytic activity;inositol or phosphatidylinositol kinase activity;kinase activity;lipid kinase activity;phosphatidylinositol kinase activity;phosphotransferase activity, alcohol group as acceptor;transferase activity;transferase activity, transferring phosphorus-containing groups	adherens junction;anchoring junction;cell junction;cell part;cell-substrate adherens junction;cell-substrate junction;cytoplasm;extracellular membrane-bounded organelle;extracellular organelle;extracellular region part;extracellular vesicular exosome;focal adhesion;intracellular part;membrane;membrane-bounded organelle;membrane-bounded vesicle;organelle;plasma membrane;vesicle	Inositol phosphate metabolism;Phosphatidylinositol signaling system	14	14	14	8.9	8.9	8.9	231.35	0	67.857	3715700000	49	0.192307	1	0.0674858	0.488952	A0A140T8I9;E9Q3L2;A0A338P7D3;A0A338P6S0	A0A140T8I9;E9Q3L2		Pi4ka
28.5732	28.8828	29.1164	26.3654	29.3582	28.6735	28.9387	28.9337			cellular metabolic process;cellular process;cofactor metabolic process;heme metabolic process;heterocycle metabolic process;metabolic process;nitrogen compound metabolic process;pigment metabolic process;porphyrin-containing compound metabolic process;tetrapyrrole metabolic process	binding;cation binding;heme binding;ion binding;iron ion binding;metal ion binding;tetrapyrrole binding;transition metal ion binding	cell part;cytoplasm;cytoplasmic part;cytosol;extracellular membrane-bounded organelle;extracellular organelle;extracellular region part;extracellular vesicular exosome;intracellular membrane-bounded organelle;intracellular organelle;intracellular part;membrane-bounded organelle;membrane-bounded vesicle;mitochondrion;organelle;vesicle		7	7	7	53.7	53.7	53.7	21.053	0	46.337	3503000000	17	0.528116	1	0.74157	1.14348	A0A140T8J4;Q9R257	A0A140T8J4;Q9R257	Heme-binding protein 1	Hebp1
27.1876	25.9038	25.1209	23.4834	27.562	28.241	28.4544	26.8754				antigen binding;binding			3	3	2	27.8	27.8	19.1	12.557	0	11.121	1353700000	17	1.48674	1	2.35926	2.7658	A0A140T8M2;P01636	A0A140T8M2
29.0425	28.2952	27.8497	26.8328	28.8031	29.231	29.5445	28.495							4	4	2	44.6	44.6	24.8	13.335	0	13.513	3588200000	30	1.01136	1	1.01336	1.96205	A0A140T8M3;A0A075B5N4;A0A140T8P7;A0A0G2JF28	A0A140T8M3;A0A075B5N4;A0A140T8P7;A0A0G2JF28		Igkv8-27
24.1018	25.5532	26.8792	26.9933	25.3099	27.009	28.1802	27.4911							3	3	2	40.9	40.9	29.6	12.562	0	37.206	882540000	6	0.57282	1	1.11569	1.22235	A0A140T8P6	A0A140T8P6
34.5587	34.9098	34.4679	35.1348	35.0145	34.6363	34.5008	35.1347			alcohol catabolic process;alcohol metabolic process;carbohydrate catabolic process;carbohydrate metabolic process;catabolic process;cellular carbohydrate catabolic process;cellular carbohydrate metabolic process;cellular metabolic process;cellular nitrogen compound metabolic process;cellular process;coenzyme metabolic process;cofactor metabolic process;glucose catabolic process;glucose metabolic …	catalytic activity;sedoheptulose-7-phosphate:D-glyceraldehyde-3-phosphate glyceronetransferase activity;transferase activity;transferase activity, transferring aldehyde or ketonic groups	cell part;cytoplasm;extracellular membrane-bounded organelle;extracellular organelle;extracellular region part;extracellular vesicular exosome;intracellular membrane-bounded organelle;intracellular organelle;intracellular part;membrane-bounded organelle;membrane-bounded vesicle;nucleus;organelle;vesicle	Pentose phosphate pathway	28	28	28	52.6	52.6	52.6	42.151	0	119.5	247630000000	232	0.0904935	1	0.0537682	0.248672	A0A1B0GR11;Q93092	A0A1B0GR11;Q93092	Transaldolase	Taldo1
28.9223	29.057	29.0391	29.169	29.0381	28.8449	28.8629	29.0674			activation of store-operated calcium channel activity;biological regulation;calcium ion homeostasis;calcium ion transmembrane transport;calcium ion transport;cation homeostasis;cation transport;cell differentiation;cellular calcium ion homeostasis;cellular cation homeostasis;cellular chemical homeostasis;cellular developmental process;cellular divalent inorganic cation homeostasis;cellular homeos…	binding;calcium channel activity;calcium channel regulator activity;calcium ion binding;cation binding;cation channel activity;cation transmembrane transporter activity;channel activity;channel regulator activity;cytoskeletal protein binding;gated channel activity;identical protein binding;ion binding;ion channel activity;ion transmembrane transporter activity;ligand-gated channel activity;ligand…	cell cortex part;cell part;cell projection part;cortical endoplasmic reticulum;cytoplasmic part;cytoskeletal part;endoplasmic reticulum;endoplasmic reticulum membrane;endoplasmic reticulum part;growth cone;integral to endoplasmic reticulum membrane;integral to membrane;integral to organelle membrane;integral to plasma membrane;intracellular membrane-bounded organelle;intracellular organelle;intra…		9	9	9	20.4	20.4	20.4	62.195	0	35.607	4291300000	29	0.570446	1	-0.0935144	-1.21819	A0A1B0GR78;A0A1B0GRA5;P70302;A0A1B0GQZ3;F6WBP9;I1E4X8;P83093	A0A1B0GR78;A0A1B0GRA5;P70302	Stromal interaction molecule 1	Stim1
29.5224	29.6603	28.8858	29.5864	29.6562	29.6351	29.5481	29.6676			anatomical structure development;biological regulation;cAMP catabolic process;cAMP metabolic process;cAMP-mediated signaling;catabolic process;cell development;cellular catabolic process;cellular developmental process;cellular metabolic process;cellular nitrogen compound catabolic process;cellular nitrogen compound metabolic process;cellular process;cellular response to abiotic stimulus;cellular …	3',5'-cyclic-nucleotide phosphodiesterase activity;adenyl nucleotide binding;adenyl ribonucleotide binding;AMP binding;binding;cAMP binding;catalytic activity;cation binding;cGMP binding;cGMP-stimulated cyclic-nucleotide phosphodiesterase activity;cyclic nucleotide binding;cyclic-nucleotide phosphodiesterase activity;drug binding;GAF domain binding;GMP binding;guanyl nucleotide binding;guanyl rib…	axon;cell part;cell projection;cytoplasm;cytoplasmic part;cytosol;dendrite;endoplasmic reticulum;Golgi apparatus;intracellular membrane-bounded organelle;intracellular organelle;intracellular organelle lumen;intracellular organelle part;intracellular part;membrane;membrane-bounded organelle;membrane-enclosed lumen;mitochondrial matrix;mitochondrial part;neuron projection;nucleus;organelle;organel…	Purine metabolism	8	8	8	14.9	14.9	14.9	105.25	0	39.925	6707400000	33	0.549899	1	0.213068	1.18205	Q5PR72;A0A1B0GRJ9;F7D3W5;Q922S4-2;Q922S4-3;Q922S4	Q5PR72;A0A1B0GRJ9;F7D3W5;Q922S4-2;Q922S4-3;Q922S4	cGMP-dependent 3,5-cyclic phosphodiesterase	Pde2a
30.4143	30.3104	30.1278	30.2876	30.6491	30.3008	30.104	30.2914				binding;cofactor binding;pyridoxal phosphate binding;vitamin B6 binding;vitamin binding	cell part;cytoplasmic part;extracellular membrane-bounded organelle;extracellular organelle;extracellular region part;extracellular vesicular exosome;intracellular;intracellular membrane-bounded organelle;intracellular organelle;intracellular part;membrane-bounded organelle;membrane-bounded vesicle;mitochondrion;organelle;vesicle		8	8	8	30.3	30.3	30.3	36.061	0	49.221	11210000000	33	0.153204	1	0.0513182	0.400382	A0A1B0GRP7;Q9Z2Y8;Q6P8V7;A0A1B0GRR5;Q80ZV3;A0A1B0GSP5;A0A1B0GQY5;A0A1B0GSA1	A0A1B0GRP7;Q9Z2Y8;Q6P8V7;A0A1B0GRR5;Q80ZV3;A0A1B0GSP5	Proline synthase co-transcribed bacterial homolog protein	Prosc
28.2383	28.8964	28.3582	28.5545	28.1729	28.4096	28.1145	28.4539			biological regulation;cellular macromolecule metabolic process;cellular metabolic process;cellular nitrogen compound metabolic process;cellular process;macromolecule metabolic process;metabolic process;mRNA metabolic process;mRNA processing;nitrogen compound metabolic process;nuclear mRNA splicing, via spliceosome;nucleic acid metabolic process;nucleobase-containing compound metabolic process;pos…	binding;nucleic acid binding;nucleotide binding;RNA binding	cell part;intracellular membrane-bounded organelle;intracellular organelle;intracellular organelle part;intracellular part;macromolecular complex;membrane-bounded organelle;nuclear body;nuclear part;nuclear speck;nucleoplasm;nucleoplasm part;nucleus;organelle;organelle part;ribonucleoprotein complex;small nuclear ribonucleoprotein complex;spliceosomal complex;U1 snRNP	Spliceosome	6	6	6	33.9	33.9	33.9	20.023	0	15.732	2931400000	27	0.642813	1	-0.224111	-1.34377	A0A1B0GRR8;Q62376-2;Q62376;A0A1B0GR44;A0A1B0GR69;A0A1B0GRV8;A0A1B0GSX5;A0A1B0GR50	A0A1B0GRR8;Q62376-2;Q62376;A0A1B0GR44;A0A1B0GR69;A0A1B0GRV8	U1 small nuclear ribonucleoprotein 70 kDa	Snrnp70
27.472	27.937	27.4682	27.4985	27.4503	27.7944	27.2471	28.1514				aldehyde dehydrogenase (NAD) activity;catalytic activity;oxidoreductase activity;oxidoreductase activity, acting on the aldehyde or oxo group of donors;oxidoreductase activity, acting on the aldehyde or oxo group of donors, NAD or NADP as acceptor	cell part;extracellular membrane-bounded organelle;extracellular organelle;extracellular region part;extracellular vesicular exosome;membrane;membrane-bounded organelle;membrane-bounded vesicle;organelle;vesicle		7	7	7	10.6	10.6	10.6	84.797	0	21.008	1751300000	24	0.107656	0.999559	0.0668826	0.291551	A0A1B0GSU0;D3Z0B9;Q571I9;A0A1B0GSN3	A0A1B0GSU0;D3Z0B9;Q571I9;A0A1B0GSN3	Aldehyde dehydrogenase family 16 member A1	Aldh16a1
28.1796	27.6494	27.7349	28.0536	27.942	29.162	29.2246	28.2476			acylglycerol metabolic process;arachidonic acid metabolic process;carboxylic acid metabolic process;catabolic process;cellular catabolic process;cellular ketone metabolic process;cellular lipid metabolic process;cellular metabolic process;cellular process;drug catabolic process;drug metabolic process;epoxygenase P450 pathway;exogenous drug catabolic process;fatty acid metabolic process;glycerol e…	arachidonic acid epoxygenase activity;arachidonic acid monooxygenase activity;binding;catalytic activity;cation binding;enzyme binding;heme binding;ion binding;iron ion binding;metal ion binding;monooxygenase activity;oxidoreductase activity;oxidoreductase activity, acting on paired donors, with incorporation or reduction of molecular oxygen;oxidoreductase activity, acting on paired donors, with …	cell part;cytoplasmic part;endoplasmic reticulum;endoplasmic reticulum part;Golgi apparatus part;Golgi membrane;intracellular membrane-bounded organelle;intracellular organelle;intracellular organelle part;intracellular part;intrinsic to endoplasmic reticulum membrane;intrinsic to membrane;intrinsic to organelle membrane;membrane;membrane part;membrane-bounded organelle;mitochondrion;organelle;or…	Arachidonic acid metabolism;Drug metabolism - cytochrome P450;Linoleic acid metabolism;Metabolism of xenobiotics by cytochrome P450	9	9	9	17.3	17.3	17.3	49.855	0	26.777	2864500000	29	1.1124	1	0.739709	2.13012	A0A1B0GSV7;Q05421;Q0PGA1	A0A1B0GSV7;Q05421;Q0PGA1	Cytochrome P450 2E1	Cyp2e1
28.1636	28.3149	28.1343	28.1772	27.7936	27.9687	27.7372	27.7356			apoptosis;apoptotic mitochondrial changes;autophagic cell death;biological regulation;brown fat cell differentiation;catabolic process;cell death;cell differentiation;cellular catabolic process;cellular chemical homeostasis;cellular component organization;cellular component organization at cellular level;cellular component organization or biogenesis;cellular component organization or biogenesis a…	binding;enzyme binding;GTPase binding;identical protein binding;protein binding;protein dimerization activity;protein heterodimerization activity;protein homodimerization activity	cell part;cell projection;cytoplasm;cytoplasmic part;dendrite;endoplasmic reticulum;envelope;integral to membrane;integral to mitochondrial membrane;integral to mitochondrial outer membrane;integral to organelle membrane;intracellular membrane-bounded organelle;intracellular organelle;intracellular organelle part;intracellular part;intrinsic to membrane;intrinsic to mitochondrial outer membrane;i…		4	4	4	24.3	24.3	24.3	19.38	0	13.405	2170400000	23	2.90371	0.338857	-0.38871	-5.71054	A0A1B0GT26;O55003	A0A1B0GT26;O55003	BCL2/adenovirus E1B 19 kDa protein-interacting protein 3	Bnip3
32.3815	31.9349	31.8392	31.9444	32.2491	32.0165	32.2367	31.68			cell differentiation;cellular developmental process;cellular process;developmental process;hemopoietic progenitor cell differentiation		cell part;cytoplasmic part;integral to membrane;intracellular membrane-bounded organelle;intracellular organelle;intracellular part;intrinsic to membrane;membrane part;membrane-bounded organelle;mitochondrion;organelle		14	14	14	32.7	32.7	32.7	51	0	122.69	35449000000	113	0.0397145	1	0.0205994	0.114456	A0A1B0GT63;G3X9F4;Q8VD26-2;Q8VD26;A0A1B0GS36;A0A1B0GR29;Q8VD26-3	A0A1B0GT63;G3X9F4;Q8VD26-2;Q8VD26;A0A1B0GS36	Transmembrane protein 143	Tmem143
33.7474	33.5355	33.1909	33.68	34.1381	34.1847	34.1132	33.0238			amine biosynthetic process;amine catabolic process;amine metabolic process;biological regulation;biosynthetic process;branched chain family amino acid biosynthetic process;branched chain family amino acid catabolic process;branched chain family amino acid metabolic process;carboxylic acid biosynthetic process;carboxylic acid catabolic process;carboxylic acid metabolic process;catabolic process;ce…	branched-chain-amino-acid transaminase activity;catalytic activity;L-isoleucine transaminase activity;L-leucine transaminase activity;L-valine transaminase activity;transaminase activity;transferase activity;transferase activity, transferring nitrogenous groups	cell part;cytoplasmic part;intracellular membrane-bounded organelle;intracellular organelle;intracellular part;membrane-bounded organelle;mitochondrion;organelle	Pantothenate and CoA biosynthesis;Valine, leucine and isoleucine biosynthesis;Valine, leucine and isoleucine degradation	15	15	15	48.5	48.5	48.5	43.493	0	251.09	122570000000	188	0.483667	1	0.326509	1.0638	A0A1B0GX27;O35855;O88374;A0A1B0GST1;A0A1B0GQY4	A0A1B0GX27;O35855;O88374	Branched-chain-amino-acid aminotransferase, mitochondrial;Branched-chain-amino-acid aminotransferase	Bcat2
27.2897	27.4802	26.724	27.0902	27.0887	27.0228	27.2214	26.2019				binding;calcium ion binding;cation binding;DNA binding;ion binding;metal ion binding;nucleic acid binding	cell part;cytoplasmic part;cytoskeleton;endoplasmic reticulum-Golgi intermediate compartment;extracellular membrane-bounded organelle;extracellular organelle;extracellular region part;extracellular space;extracellular vesicular exosome;Golgi apparatus;intracellular membrane-bounded organelle;intracellular non-membrane-bounded organelle;intracellular organelle;intracellular part;membrane;membrane-…		6	6	6	15.2	15.2	15.2	52.997	0	9.3704	1182300000	17	0.411153	1	-0.262331	-0.930511	A0A1C7CYU3;Q02819;A0A1B0GR92;A0A1B0GR41;A0A1B0GT83;A0A1B0GS16	A0A1C7CYU3;Q02819;A0A1B0GR92;A0A1B0GR41	Nucleobindin-1	Nucb1
31.1037	31.005	31.0997	30.888	31.1322	31.123	31.2049	30.908			anatomical structure development;biological regulation;bone development;carbohydrate transport;cellular component organization;cellular component organization or biogenesis;developmental process;digestive system process;establishment of localization;glucose transport;hexose transport;intestinal absorption;intestinal D-glucose absorption;monosaccharide transport;multicellular organismal process;or…	binding;calcium ion binding;cation binding;ion binding;metal ion binding	brush border;cell part;cell projection;cytoplasm;extracellular membrane-bounded organelle;extracellular organelle;extracellular region part;extracellular vesicular exosome;intracellular part;membrane-bounded organelle;membrane-bounded vesicle;organelle;vesicle		22	18	18	48	41.8	41.8	70.642	0	144.46	18325000000	105	0.358654	1	0.0678921	0.830837	A0A1C7CYV0;Q99K51;B1AX58;Q3V0K9	A0A1C7CYV0;Q99K51;B1AX58	Plastin-3	Pls3
26.6428	26.3984	26.3148	26.3684	26.4904	26.0217	26.5395	26.1794			actin cytoskeleton organization;actin filament-based process;actomyosin structure organization;asymmetric Golgi ribbon formation;biological regulation;cell migration;cell motility;cellular component movement;cellular component organization;cellular component organization at cellular level;cellular component organization or biogenesis;cellular component organization or biogenesis at cellular level…	actin binding;actin filament binding;adenyl nucleotide binding;adenyl ribonucleotide binding;ADP binding;ATP binding;binding;catalytic activity;cytoskeletal protein binding;hydrolase activity;hydrolase activity, acting on acid anhydrides;hydrolase activity, acting on acid anhydrides, in phosphorus-containing anhydrides;motor activity;nucleoside-triphosphatase activity;nucleotide binding;protein b…	actomyosin;brush border;cell part;cell projection;cytoplasmic part;cytoskeletal part;cytoskeleton;endoplasmic reticulum-Golgi intermediate compartment;Golgi apparatus part;Golgi membrane;intracellular membrane-bounded organelle;intracellular non-membrane-bounded organelle;intracellular organelle;intracellular organelle part;intracellular part;macromolecular complex;membrane;membrane-bounded organ…		4	4	4	3	3	3	186.53	0	6.9453	1212100000	10	0.372312	1	-0.123381	-0.857063	E9QA74;E9Q405;A0A1C7ZN10;K3W4L0;B2RRE2;E9QAX2;Q9JMH9-5;Q9JMH9-7;Q9JMH9-2;Q9JMH9-4;Q9JMH9-1;Q9JMH9;Q9JMH9-6	E9QA74;E9Q405;A0A1C7ZN10;K3W4L0;B2RRE2;E9QAX2;Q9JMH9-5;Q9JMH9-7;Q9JMH9-2;Q9JMH9-4;Q9JMH9-1;Q9JMH9;Q9JMH9-6	Unconventional myosin-XVIIIa	Myo18a
27.4627	26.7418	26.008	26.7689	26.3568	26.8701	26.9217	26.5088			biological regulation;cellular process;cellular response to stimulus;intracellular signal transduction;positive regulation of catalytic activity;positive regulation of GTPase activity;positive regulation of hydrolase activity;positive regulation of molecular function;regulation of biological process;regulation of catabolic process;regulation of catalytic activity;regulation of cellular catabolic …	binding;enzyme binding;enzyme regulator activity;GTPase binding;GTPase regulator activity;guanyl-nucleotide exchange factor activity;nucleoside-triphosphatase regulator activity;protein binding;Ras GTPase binding;Ras guanyl-nucleotide exchange factor activity;Rho GTPase binding;Rho guanyl-nucleotide exchange factor activity;small GTPase binding;small GTPase regulator activity	cell part;endomembrane system;membrane		6	6	5	3.6	3.6	3.2	233.77	0	13.909	883050000	9	0.0899678	1	-0.080976	-0.247341	A0A1D5RLE0;A0A5F8MPL9;E9QMR2;A0A1D5RMM1;F8VPN7;Q8BIK4;Q8BIK4-2;Q8BIK4-3	A0A1D5RLE0;A0A5F8MPL9;E9QMR2;A0A1D5RMM1;F8VPN7;Q8BIK4;Q8BIK4-2;Q8BIK4-3	Dedicator of cytokinesis protein 9	Dock9
27.0275	25.5124	26.9607	24.2188	25.2726	27.0809	26.9173	26.7455				catalytic activity;oxidoreductase activity	cell part;cytoplasmic part;intracellular membrane-bounded organelle;intracellular organelle;intracellular part;membrane-bounded organelle;mitochondrion;organelle		4	4	4	14.6	14.6	14.6	34.396	0	7.4661	1035600000	5	0.306699	1	0.574235	0.728909	A0A1D5RLG0;Q8BTX9;A0A1D5RM62	A0A1D5RLG0;Q8BTX9;A0A1D5RM62	Inactive hydroxysteroid dehydrogenase-like protein 1	Hsdl1
27.9697	28.2683	27.722	27.888	27.8263	28.1831	28.6017	28.5867			biological adhesion;cell adhesion;cell-cell adhesion;cellular process	binding;identical protein binding;protein binding;protein dimerization activity;protein homodimerization activity	cell part;cornified envelope;cytoskeleton;extracellular membrane-bounded organelle;extracellular organelle;extracellular region part;extracellular vesicular exosome;intracellular;intracellular non-membrane-bounded organelle;intracellular organelle;intracellular part;membrane;membrane-bounded organelle;membrane-bounded vesicle;non-membrane-bounded organelle;organelle;plasma membrane;vesicle		8	8	8	13.2	13.2	13.2	95.684	0	22.033	2512700000	28	0.764675	1	0.33747	1.55084	A0A1D5RLL3;Q8BG67;Q8BG67-2;A0A2I3BR57;Q8BWC5	A0A1D5RLL3;Q8BG67;Q8BG67-2	Protein EFR3 homolog A	Efr3a
27.2356	27.164	25.6248	27.4659	27.2429	27.8061	27.0293	24.6882			cell differentiation;cellular developmental process;cellular process;developmental process;gamete generation;male gamete generation;multicellular organismal development;multicellular organismal process;multicellular organismal reproductive process;reproductive process;spermatogenesis	binding;catalytic activity;cation binding;DNA binding;endonuclease activity;endoribonuclease activity;hydrolase activity;hydrolase activity, acting on ester bonds;ion binding;metal ion binding;nuclease activity;nucleic acid binding;ribonuclease activity;sequence-specific DNA binding;single-stranded DNA binding;structure-specific DNA binding	cell part;cytoplasm;cytoplasmic part;Golgi apparatus;intracellular membrane-bounded organelle;intracellular organelle;intracellular part;membrane-bounded organelle;nucleus;organelle;perinuclear region of cytoplasm		4	4	4	40.5	40.5	40.5	19.348	0	10.902	1162600000	11	0.0810147	1	-0.180982	-0.224494	A0A1D5RLR0;Q9QZE7	A0A1D5RLR0;Q9QZE7	Translin-associated protein X	Tsnax
26.3015	26.4906	26.0642	26.5089	26.4794	26.5363	26.8889	22.7066			cellular component organization;cellular component organization or biogenesis;cellular membrane organization;cellular process;endocytosis;establishment of localization;membrane invagination;membrane organization;transport;vesicle-mediated transport	binding;calcium ion binding;cation binding;ion binding;metal ion binding	cell part;clathrin coat;clathrin coat of coated pit;cytoplasmic part;intracellular membrane-bounded organelle;intracellular organelle;intracellular part;macromolecular complex;membrane;membrane coat;membrane part;membrane-bounded organelle;nucleus;organelle;plasma membrane part;protein complex		3	3	3	7.3	7.3	7.3	66.204	0	10.007	721590000	14	0.289496	1	-0.688531	-0.694315	A0A1D5RLS1;Q60902-3;Q60902-4;Q60902-2;Q60902	A0A1D5RLS1;Q60902-3;Q60902-4;Q60902-2;Q60902	Epidermal growth factor receptor substrate 15-like 1	Eps15l1
25.6604	26.7798	26.3924	26.3239	26.3271	25.9535	26.3873	26.712			biological regulation;biosynthetic process;cell differentiation;cellular biosynthetic process;cellular developmental process;cellular macromolecule biosynthetic process;cellular macromolecule metabolic process;cellular metabolic process;cellular nitrogen compound metabolic process;cellular process;developmental process;gene silencing;gene silencing by miRNA;gene silencing by RNA;macromolecule bio…	3'-5' exonuclease activity;3'-5'-exoribonuclease activity;armadillo repeat domain binding;binding;catalytic activity;estrogen receptor binding;exonuclease activity;exonuclease activity, active with either ribo- or deoxyribonucleic acids and producing 5'-phosphomonoesters;exoribonuclease activity;exoribonuclease activity, producing 5'-phosphomonoesters;hormone receptor binding;hydrolase activity;h…	CCR4-NOT complex;cell part;cytoplasmic mRNA processing body;cytoplasmic part;extracellular region part;extracellular space;intracellular membrane-bounded organelle;intracellular non-membrane-bounded organelle;intracellular organelle;intracellular organelle part;intracellular part;macromolecular complex;membrane;membrane-bounded organelle;microbody;microbody membrane;microbody part;non-membrane-bo…	RNA degradation	4	4	4	1.7	1.7	1.7	260.95	0	9.021	594040000	9	0.0714666	1	0.055851	0.199757	B7ZWL1;A0A1D5RMJ8;Q6ZQ08-2;Q6ZQ08;Q6ZQ08-4;A0A1D5RMD8;Q6ZQ08-3;A0A1D5RML9	B7ZWL1;A0A1D5RMJ8;Q6ZQ08-2;Q6ZQ08;Q6ZQ08-4;A0A1D5RMD8;Q6ZQ08-3	CCR4-NOT transcription complex subunit 1	Cnot1
29.5458	29.7366	29.4782	29.7663	29.3315	29.8266	29.6949	29.9671			biological adhesion;biological regulation;cell adhesion;cellular component organization;cellular component organization at cellular level;cellular component organization or biogenesis;cellular component organization or biogenesis at cellular level;cellular process;cytoskeletal anchoring at plasma membrane;cytoskeleton organization;maintenance of location;maintenance of location in cell;maintenanc…	structural constituent of cytoskeleton;structural molecule activity	adherens junction;anchoring junction;cell junction;cell part;cell projection;cell-cell adherens junction;cell-cell junction;cell-substrate adherens junction;cell-substrate junction;cytoplasm;cytoskeleton;fascia adherens;focal adhesion;intracellular non-membrane-bounded organelle;intracellular organelle;intracellular part;membrane;non-membrane-bounded organelle;organelle;plasma membrane;ruffle;syn…	Focal adhesion	31	18	18	16	11.3	11.3	271.66	0	136.01	7482100000	58	0.186898	1	0.0732636	0.476936	E9PUM4;A0A1L1SQ51;Q71LX4;Q8CDM9;A0A1L1SRI1;A0A1L1SQP9	E9PUM4;A0A1L1SQ51;Q71LX4;Q8CDM9;A0A1L1SRI1	Talin-2	Tln2
30.2465	30.4892	30.231	30.6516	30.4179	30.1424	30.3243	30.6246			cellular component assembly;cellular component assembly at cellular level;cellular component organization;cellular component organization at cellular level;cellular component organization or biogenesis;cellular component organization or biogenesis at cellular level;cellular macromolecular complex assembly;cellular macromolecular complex subunit organization;cellular process;macromolecular complex…	structural constituent of ribosome;structural molecule activity	cell part;cytoplasm;cytoplasmic part;cytosolic small ribosomal subunit;extracellular membrane-bounded organelle;extracellular organelle;extracellular region part;extracellular vesicular exosome;intracellular membrane-bounded organelle;intracellular non-membrane-bounded organelle;intracellular organelle;intracellular organelle part;intracellular part;macromolecular complex;membrane-bounded organel…	Ribosome	5	5	5	39.8	39.8	39.8	10.309	0	11.161	11676000000	27	0.0682489	1	-0.0272908	-0.191331	A0A1L1SQA8;P62852	A0A1L1SQA8;P62852	40S ribosomal protein S25	Rps25
27.705	27.1023	32.2445	25.5396	27.4961	25.4122	26.1076	29.0048			anatomical structure development;anatomical structure morphogenesis;apoptosis;biological regulation;BMP signaling pathway;calcium ion homeostasis;calcium ion transmembrane transport;calcium ion transport;calcium ion transport into cytosol;calcium-mediated signaling;calcium-mediated signaling using intracellular calcium source;canonical Wnt receptor signaling pathway;cardiac muscle contraction;car…	binding;calcium channel activity;calcium ion binding;calcium-induced calcium release activity;calcium-release channel activity;calmodulin binding;cation binding;cation channel activity;cation transmembrane transporter activity;channel activity;enzyme binding;gated channel activity;identical protein binding;intracellular ligand-gated calcium channel activity;intracellular ligand-gated ion channel …	calcium channel complex;cation channel complex;cell cortex;cell part;contractile fiber part;cytoplasm;cytoplasmic part;endoplasmic reticulum;endoplasmic reticulum membrane;endoplasmic reticulum part;extracellular membrane-bounded organelle;extracellular organelle;extracellular region part;extracellular vesicular exosome;I band;integral to membrane;intracellular membrane-bounded organelle;intracel…	Alzheimer's disease;Arrhythmogenic right ventricular cardiomyopathy (ARVC);Calcium signaling pathway;Cardiac muscle contraction;Dilated cardiomyopathy;Hypertrophic cardiomyopathy (HCM);Long-term depression;Pancreatic secretion;Salivary secretion	49	49	49	13.6	13.6	13.6	564.89	0	152.23	4818400000	57	0.289731	1	-1.14267	-0.694791	K3W4M2;A0A1L1SQG7;E9PZQ0;A0A140LJF7;A0A140LJK7;E9PW34;A2AGL3-2;A2AGL3;F6U7V1;E9Q401;Q80ZZ5;A0A1Y7VJP1	K3W4M2;A0A1L1SQG7;E9PZQ0	Ryanodine receptor 1	Ryr1
28.2685	28.4263	28.177	28.6538	28.4541	28.1929	28.33	28.4398			ADP metabolic process;AMP metabolic process;ATP metabolic process;biological regulation;biosynthetic process;cellular biosynthetic process;cellular metabolic compound salvage;cellular metabolic process;cellular nitrogen compound biosynthetic process;cellular nitrogen compound metabolic process;cellular process;energy homeostasis;erythrocyte homeostasis;GTP metabolic process;heterocycle biosynthet…	AMP deaminase activity;binding;catalytic activity;cation binding;deaminase activity;hydrolase activity;hydrolase activity, acting on carbon-nitrogen (but not peptide) bonds;hydrolase activity, acting on carbon-nitrogen (but not peptide) bonds, in cyclic amidines;ion binding;metal ion binding		Purine metabolism	12	11	11	22.7	21.4	21.4	89.567	0	35.551	2847800000	21	0.0814223	1	-0.0272107	-0.225541	A0A1L1SRX2;O08739;F6XQD0;D3Z4N3;D3YU73	A0A1L1SRX2;O08739	AMP deaminase 3	Ampd3
27.6786	27.7879	27.5522	27.5317	28.084	28.1302	28.0268	27.23			alcohol catabolic process;alcohol metabolic process;carbohydrate catabolic process;carbohydrate metabolic process;catabolic process;cellular carbohydrate catabolic process;cellular carbohydrate metabolic process;cellular metabolic process;cellular process;generation of precursor metabolites and energy;glucose catabolic process;glucose metabolic process;glycolysis;hexose catabolic process;hexose m…	ADP-specific glucokinase activity;binding;catalytic activity;cation binding;ion binding;kinase activity;metal ion binding;phosphotransferase activity, alcohol group as acceptor;transferase activity;transferase activity, transferring phosphorus-containing groups	cell part;cytoplasmic part;endoplasmic reticulum;extracellular region;intracellular membrane-bounded organelle;intracellular organelle;intracellular part;membrane;membrane-bounded organelle;organelle	Glycolysis / Gluconeogenesis	5	5	5	14.9	14.9	14.9	53.788	0	15.224	1858600000	21	0.46916	1	0.230142	1.03749	Q3UDS7;A0A1L1SSF2;Q8VDL4-3;Q8VDL4;Q8VDL4-2	Q3UDS7;A0A1L1SSF2;Q8VDL4-3;Q8VDL4	ADP-dependent glucokinase	Adpgk
26.5494	27.625	26.6751	27.3301	27.752	27.7953	28.2983	28.3877							7	1	1	20.8	4.4	4.4	55.522	0.00031496	2.6625	1752600000	11	1.7869	0.850462	1.01345	3.30362	A0A1L1SSW1	A0A1L1SSW1
29.7543	29.8838	29.3189	29.6767	30.0765	29.9114	29.8192	29.2024			biological regulation;cell communication;cellular process;cellular response to chemical stimulus;cellular response to external stimulus;cellular response to extracellular stimulus;cellular response to glucose starvation;cellular response to hypoxia;cellular response to nutrient levels;cellular response to oxygen levels;cellular response to starvation;cellular response to stimulus;cellular respons…		cell part;cytoplasmic part;integral to membrane;intracellular membrane-bounded organelle;intracellular organelle;intracellular organelle part;intracellular part;intrinsic to membrane;macromolecular complex;membrane;membrane part;membrane-bounded organelle;mitochondrial inner membrane;mitochondrial membrane;mitochondrial part;mitochondrion;nucleus;organelle;organelle inner membrane;organelle membr…		3	3	3	64.5	64.5	64.5	8.1985	0	74.312	8182000000	35	0.159841	1	0.0939417	0.415704	A0A1L1ST61;A0A1L1SV00;Q8R472;Q9JLR9;A0A1L1SR69	A0A1L1ST61;A0A1L1SV00;Q8R472;Q9JLR9;A0A1L1SR69	HIG1 domain family member 1A, mitochondrial	Higd1a
27.5283	27.6715	27.9454	27.3819	27.3978	27.8232	28.0327	27.9244			anatomical structure development;behavior;biological regulation;biosynthetic process;cell development;cellular biosynthetic process;cellular developmental process;cellular macromolecule biosynthetic process;cellular macromolecule metabolic process;cellular metabolic process;cellular nitrogen compound metabolic process;cellular process;cellular process involved in reproduction;cellular protein met…	binding;DNA binding;double-stranded RNA binding;nucleic acid binding;RNA binding;single-stranded RNA binding	cell part;cytoplasm;cytoplasmic part;cytoskeleton;intracellular membrane-bounded organelle;intracellular non-membrane-bounded organelle;intracellular organelle;intracellular organelle part;intracellular part;macromolecular complex;membrane;membrane-bounded organelle;microtubule cytoskeleton;mitochondrion;non-membrane-bounded organelle;nuclear part;nucleolus;nucleoplasm;nucleus;organelle;organelle…		8	8	8	13.7	13.7	13.7	76.347	0	10.849	1816600000	22	0.387631	1	0.162792	0.886224	Q45VK5;A0A1L1STE4;Q9Z1X4-2;Q9Z1X4;Q9Z1X4-3;A0A1L1SQR7;A0A1L1SU19;Q91WM1-2;Q91WM1	Q45VK5;A0A1L1STE4;Q9Z1X4-2;Q9Z1X4;Q9Z1X4-3	Interleukin enhancer-binding factor 3	Ilf3
36.4685	36.6042	36.1692	36.4133	36.5875	35.9996	36.427	36.4328			acetyl-CoA catabolic process;acetyl-CoA metabolic process;catabolic process;cellular catabolic process;cellular metabolic process;cellular process;coenzyme catabolic process;coenzyme metabolic process;cofactor catabolic process;cofactor metabolic process;metabolic process;tricarboxylic acid cycle	binding;catalytic activity;cation binding;coenzyme binding;cofactor binding;ion binding;isocitrate dehydrogenase (NAD+) activity;isocitrate dehydrogenase activity;magnesium ion binding;metal ion binding;NAD binding;nucleotide binding;oxidoreductase activity;oxidoreductase activity, acting on CH-OH group of donors;oxidoreductase activity, acting on the CH-OH group of donors, NAD or NADP as acceptor	cell part;cytoplasmic part;intracellular membrane-bounded organelle;intracellular organelle;intracellular part;membrane-bounded organelle;mitochondrion;myelin sheath;nucleus;organelle	Citrate cycle (TCA cycle)	24	24	24	52.1	52.1	52.1	41.52	0	323.31	935490000000	506	0.125409	1	-0.052084	-0.334774	A0A1L1STE6;Q9D6R2;Q9D6R2-2;A0A1L1SQF9	A0A1L1STE6;Q9D6R2;Q9D6R2-2	Isocitrate dehydrogenase [NAD] subunit alpha, mitochondrial	Idh3a
28.3046	27.6773	27.8138	27.0658	28.1835	28.5356	27.9059	27.5926			activation of immune response;anatomical structure development;anatomical structure formation involved in morphogenesis;angiogenesis;antigen receptor-mediated signaling pathway;biological adhesion;biological regulation;cell adhesion;cell development;cell junction assembly;cell junction organization;cell surface receptor linked signaling pathway;cell-cell adhesion;cell-substrate junction assembly;…	binding;enzyme activator activity;enzyme regulator activity;GPI anchor binding;GTPase activator activity;GTPase regulator activity;integrin binding;lipid binding;nucleoside-triphosphatase regulator activity;phosphatidylinositol binding;phospholipid binding;protein binding;protein complex binding;receptor binding	adherens junction;anchored to external side of plasma membrane;anchored to membrane;anchored to plasma membrane;anchoring junction;apical plasma membrane;cell junction;cell part;cell projection;cell projection part;cell-substrate adherens junction;cell-substrate junction;cytoplasmic part;cytosol;dendrite;endoplasmic reticulum;external side of plasma membrane;extracellular membrane-bounded organel…	Leukocyte transendothelial migration	3	3	3	29.6	29.6	29.6	14.038	0	6.7996	2043500000	12	0.4731	1	0.339025	1.04465	A0A1L1SUX8;P01831	A0A1L1SUX8;P01831	Thy-1 membrane glycoprotein	Thy1
28.1995	28.6763	28.4347	28.6518	28.4799	28.6324	28.6565	28.6666			anatomical structure development;biological regulation;brain development;catabolic process;cellular component movement;cellular process;developmental process;gamete generation;lipid catabolic process;lipid metabolic process;male gamete generation;metabolic process;multicellular organismal process;multicellular organismal reproductive process;organ development;positive regulation of autophagy;posi…	1-alkyl-2-acetylglycerophosphocholine esterase activity;acetyltransferase activity;carboxylic ester hydrolase activity;catalytic activity;hydrolase activity;hydrolase activity, acting on ester bonds;platelet-activating factor acetyltransferase activity;transferase activity;transferase activity, transferring acyl groups;transferase activity, transferring acyl groups other than amino-acyl groups	cell part;cytoplasm;cytoplasmic part;cytosol;extracellular membrane-bounded organelle;extracellular organelle;extracellular region part;extracellular vesicular exosome;intracellular non-membrane-bounded organelle;intracellular organelle;intracellular organelle part;intracellular part;membrane;membrane-bounded organelle;membrane-bounded vesicle;non-membrane-bounded organelle;nuclear part;nucleolus…	Ether lipid metabolism	3	3	3	18.3	18.3	18.3	22.056	0	13.988	3181300000	15	0.443461	1	0.118277	0.990459	A0A1L1SVK0;Q61206;A0A1L1SQ76;A0A1L1SRD0;A0A1L1SQV7	A0A1L1SVK0;Q61206	Platelet-activating factor acetylhydrolase IB subunit beta	Pafah1b2
29.3833	29.3684	29.6272	29.2733	29.5553	29.3183	29.1407	29.4838			actin filament-based movement;actin filament-based process;actin-mediated cell contraction;actin-myosin filament sliding;anatomical structure development;cellular component movement;cellular process;developmental process;metabolic process;multicellular organismal process;muscle contraction;muscle filament sliding;muscle system process;muscle tissue development;skeletal muscle tissue development;s…	actin-dependent ATPase activity;ATPase activity;ATPase activity, coupled;binding;calcium ion binding;catalytic activity;cation binding;hydrolase activity;hydrolase activity, acting on acid anhydrides;hydrolase activity, acting on acid anhydrides, in phosphorus-containing anhydrides;ion binding;metal ion binding;motor activity;nucleoside-triphosphatase activity;pyrophosphatase activity;structural …	cell part;cytoskeletal part;extracellular membrane-bounded organelle;extracellular organelle;extracellular region part;extracellular vesicular exosome;intracellular organelle part;intracellular part;macromolecular complex;membrane;membrane-bounded organelle;membrane-bounded vesicle;myosin complex;organelle;organelle part;protein complex;unconventional myosin complex;vesicle	Vascular smooth muscle contraction	5	5	4	42.8	42.8	34.2	17.005	0	31.338	5625100000	27	0.120652	1	-0.0385618	-0.323299	A0A1W2P6F6;A0A1W2P7Q9;Q60605-2;Q60605;A0A1W2P6G5	A0A1W2P6F6;A0A1W2P7Q9;Q60605-2;Q60605;A0A1W2P6G5	Myosin light polypeptide 6	Myl6
24.4671	26.0264	29.857	25.9874	24.7723	25.0009	27.4913	25.6052			cell differentiation;cellular developmental process;cellular process;developmental process;multicellular organismal development;multicellular organismal process	adenyl nucleotide binding;adenyl ribonucleotide binding;ankyrin binding;ATP binding;binding;catalytic activity;cytoskeletal protein binding;enzyme regulator activity;GTPase regulator activity;guanyl-nucleotide exchange factor activity;kinase activity;nucleoside-triphosphatase regulator activity;nucleotide binding;phosphotransferase activity, alcohol group as acceptor;protein binding;protein kinas…	cell part;contractile fiber part;cytoplasmic part;cytoskeletal part;intracellular organelle part;intracellular part;M band;macromolecular complex;muscle myosin complex;myosin complex;myosin filament;myosin II complex;organelle part;protein complex;striated muscle myosin thick filament;Z disc		18	18	17	5.8	5.8	5.6	725.77	0	24.69	830940000	19	0.274861	1	-0.866986	-0.664517	A0A1W2P6H1;Z4YJE4;E9QQ96;H7BX05;A2AAJ9;J9JIB2	A0A1W2P6H1;Z4YJE4;E9QQ96;H7BX05;A2AAJ9	Obscurin	Obscn
28.9351	28.8315	28.6768	28.9044	28.9331	29.101	28.8291	28.915				binding;identical protein binding;protein binding;protein dimerization activity;protein heterodimerization activity;protein homodimerization activity	cell part;cytoplasm;intracellular part		7	7	7	34.1	34.1	34.1	23.214	0	19.526	4091300000	24	0.634244	1	0.107625	1.32902	A0A1W2P6P1;Q8BJU0-2;Q8BJU0;A0A1W2P7I5	A0A1W2P6P1;Q8BJU0-2;Q8BJU0;A0A1W2P7I5	Small glutamine-rich tetratricopeptide repeat-containing protein alpha	Sgta
28.0851	27.9728	22.8775	27.8075	28.1932	28.4951	27.8266	27.7046			biological regulation;negative regulation of biological process;negative regulation of gene expression;negative regulation of macromolecule metabolic process;negative regulation of metabolic process;positive regulation of biological process;positive regulation of biosynthetic process;positive regulation of cellular metabolic process;positive regulation of cellular process;positive regulation of l…		cell part;cytoplasmic part;endoplasmic reticulum;intracellular membrane-bounded organelle;intracellular organelle;intracellular part;membrane-bounded organelle;organelle		4	4	4	29.4	29.4	29.4	15.316	0	34.976	2022200000	13	0.48537	1	1.36916	1.06688	A0A1W2P729;Q9QXT0	A0A1W2P729;Q9QXT0	Protein canopy homolog 2	Cnpy2
28.3215	26.0265	27.7221	28.5602	26.1183	27.5978	28.7251	28.3692			establishment of localization;establishment of protein localization;protein transport;transport	binding;cation binding;ion binding;metal ion binding	cell part;cytoplasmic part;intracellular membrane-bounded organelle;intracellular non-membrane-bounded organelle;intracellular organelle;intracellular organelle part;intracellular part;membrane;membrane-bounded organelle;mitochondrial inner membrane;mitochondrial membrane;mitochondrial part;mitochondrion;non-membrane-bounded organelle;nuclear part;nucleolus;organelle;organelle inner membrane;orga…		2	2	2	33.3	33.3	33.3	7.8048	0	21.927	2621200000	16	0.0188127	1	0.0450506	0.0554151	A0A1W2P756;P62075	A0A1W2P756;P62075	Mitochondrial import inner membrane translocase subunit Tim13	Timm13
33.7587	35.4613	34.6298	35.262	34.4273	35.1361	34.6068	35.4636			biological regulation;cellular component assembly;cellular component assembly at cellular level;cellular component organization;cellular component organization at cellular level;cellular component organization or biogenesis;cellular component organization or biogenesis at cellular level;cellular macromolecular complex assembly;cellular macromolecular complex subunit organization;cellular process;…	binding;DNA binding;nucleic acid binding	cell part;chromosomal part;chromosome;extracellular membrane-bounded organelle;extracellular organelle;extracellular region part;extracellular vesicular exosome;intracellular membrane-bounded organelle;intracellular non-membrane-bounded organelle;intracellular organelle;intracellular organelle part;intracellular part;macromolecular complex;membrane;membrane-bounded organelle;membrane-bounded vesi…	Systemic lupus erythematosus	7	7	1	39.8	39.8	17.7	20.246	0	106.62	292280000000	98	0.106647	0.999362	0.130464	0.289059	A0A1W2P768;P84228;F8WI35;P68433;E0CYN1;E0CYR7	A0A1W2P768;P84228;F8WI35;P68433	Histone H3.2;Histone H3;Histone H3.1	Hist1h3b;H3f3a;Hist1h3a
31.3395	31.0192	30.6918	30.9684	30.9105	30.5554	30.9788	31.0196					cell part;cytoplasmic part;intracellular membrane-bounded organelle;intracellular organelle;intracellular organelle part;intracellular part;membrane;membrane-bounded organelle;mitochondrial inner membrane;mitochondrial membrane;mitochondrial part;mitochondrion;organelle;organelle inner membrane;organelle membrane;organelle part		9	9	9	41.9	41.9	41.9	24.923	0	83.846	17132000000	54	0.351209	1	-0.1387	-0.816448	A0A1W2P7G5;A0A1W2P7J1;E9Q3H6;G5E8J7;A0A0R4J066;Q3THF9-2;Q3THF9	A0A1W2P7G5;A0A1W2P7J1;E9Q3H6		Coq10a
29.9714	29.8899	29.4262	30.0398	30.0202	30.1364	29.9461	29.8814			amine metabolic process;carboxylic acid metabolic process;cellular amine metabolic process;cellular amino acid metabolic process;cellular ketone metabolic process;cellular metabolic process;cellular modified amino acid metabolic process;cellular nitrogen compound metabolic process;cellular process;glutathione metabolic process;metabolic process;nitrogen compound metabolic process;organic acid met…	catalytic activity;glutathione transferase activity;transferase activity;transferase activity, transferring alkyl or aryl (other than methyl) groups	cell part;cytoplasmic part;cytosol;extracellular membrane-bounded organelle;extracellular organelle;extracellular region part;extracellular vesicular exosome;intracellular membrane-bounded organelle;intracellular organelle;intracellular part;membrane-bounded organelle;membrane-bounded vesicle;nucleus;organelle;vesicle	Drug metabolism - cytochrome P450;Glutathione metabolism;Metabolism of xenobiotics by cytochrome P450	7	6	6	47.3	43.4	43.4	20.733	0	28.5	8643400000	28	0.504681	1	0.164195	1.10164	A0A1W2P7J9;Q61133;A0A1W2P6L1	A0A1W2P7J9;Q61133;A0A1W2P6L1	Glutathione S-transferase theta-2	Gstt2
27.4131	27.7834	27.49	27.8207	27.4781	26.8539	27.2864	27.8956			cellular process;establishment of localization;transport;vesicle-mediated transport		cell part;cytoplasmic part;endoplasmic reticulum;Golgi apparatus;intracellular membrane-bounded organelle;intracellular organelle;intracellular part;membrane-bounded organelle;organelle		2	2	2	22.3	22.3	22.3	14.053	0	32.517	1481900000	14	0.469154	1	-0.248323	-1.03748	A0A1W2P7S5;Q9D289;A0A1W2P836;A0A1W2P7N0;A0A1W2P6E6	A0A1W2P7S5;Q9D289;A0A1W2P836;A0A1W2P7N0;A0A1W2P6E6	Trafficking protein particle complex subunit 6B	Trappc6b
28.0752	28.3808	27.8539	27.598	27.3574	27.7161	27.7108	27.7681			biological adhesion;biological regulation;cell adhesion;cellular component assembly;cellular component assembly at cellular level;cellular component organization;cellular component organization at cellular level;cellular component organization or biogenesis;cellular component organization or biogenesis at cellular level;cellular localization;cellular macromolecule localization;cellular process;ce…	binding;calcium ion binding;cation binding;identical protein binding;integrin binding;ion binding;metal ion binding;protein binding;protein complex binding;protein C-terminus binding;protein dimerization activity;protein homodimerization activity;receptor binding	extracellular matrix;extracellular membrane-bounded organelle;extracellular organelle;extracellular region;extracellular region part;extracellular space;extracellular vesicular exosome;membrane-bounded organelle;membrane-bounded vesicle;organelle;proteinaceous extracellular matrix;vesicle		5	5	5	13.9	13.9	13.9	51.769	0	13.207	1976200000	13	0.897357	1	-0.338861	-1.77264	A0A1Y7VJW9;Q9WVH9	A0A1Y7VJW9;Q9WVH9	Fibulin-5	Fbln5
29.8631	30.2958	30.0001	30.9947	30.6189	30.2334	30.0475	30.3021			actin cytoskeleton organization;actin cytoskeleton reorganization;actin filament-based process;acylglycerol biosynthetic process;acylglycerol metabolic process;anatomical structure morphogenesis;biological regulation;biosynthetic process;carboxylic acid catabolic process;carboxylic acid metabolic process;catabolic process;cell differentiation;cell projection organization;cellular biosynthetic pro…	binding;catalytic activity;enzyme binding;histone deacetylase binding;hydrolase activity;hydrolase activity, acting on ester bonds;peroxisome proliferator activated receptor binding;phosphatase activity;phosphatidate phosphatase activity;phosphoric ester hydrolase activity;protein binding;protein binding transcription factor activity;receptor binding;RNA polymerase II transcription factor binding…	cell part;cytoplasm;cytoplasmic part;cytosol;endoplasmic reticulum membrane;endoplasmic reticulum part;intracellular membrane-bounded organelle;intracellular organelle;intracellular organelle part;intracellular part;macromolecular complex;membrane;membrane part;membrane-bounded organelle;mitochondrial membrane;mitochondrial outer membrane;mitochondrial part;nuclear membrane;nuclear part;nucleopla…		12	12	12	17.4	17.4	17.4	98.535	0	73.615	11217000000	71	0.0146195	1	0.0120611	0.0432606	A0A1Y7VLN4;E9QKQ5;A0A5F8MPG1;Q91ZP3-2;Q91ZP3;A0A5F8MQ53;E9PWN0;Q99PI5	A0A1Y7VLN4;E9QKQ5;A0A5F8MPG1;Q91ZP3-2;Q91ZP3;A0A5F8MQ53	Phosphatidate phosphatase LPIN1	Lpin1
27.9924	27.9065	27.6956	27.7107	27.6842	27.728	27.9425	28.1355			actin cytoskeleton organization;actin filament-based process;anatomical structure formation involved in morphogenesis;anatomical structure morphogenesis;biological regulation;cell part morphogenesis;cell projection morphogenesis;cell projection organization;cellular component morphogenesis;cellular component organization;cellular component organization at cellular level;cellular component organiz…	adenyl nucleotide binding;adenyl ribonucleotide binding;ATP binding;binding;catalytic activity;cation binding;ion binding;kinase activity;metal ion binding;nucleotide binding;phosphotransferase activity, alcohol group as acceptor;protein kinase activity;protein serine/threonine kinase activity;purine nucleotide binding;purine ribonucleoside triphosphate binding;purine ribonucleotide binding;ribon…	cell part;centrosome;cytoplasmic part;cytoskeletal part;intracellular membrane-bounded organelle;intracellular non-membrane-bounded organelle;intracellular organelle;intracellular organelle part;intracellular part;membrane;membrane-bounded organelle;microtubule organizing center;non-membrane-bounded organelle;nucleus;organelle;organelle part;plasma membrane;spindle pole centrosome	Axon guidance;Chemokine signaling pathway;Focal adhesion;Leukocyte transendothelial migration;Pathogenic Escherichia coli infection;Regulation of actin cytoskeleton;Shigellosis;TGF-beta signaling pathway;Vascular smooth muscle contraction;Wnt signaling pathway	8	8	5	7.9	7.9	5.2	160.61	0	47.315	1933600000	14	0.137198	1	0.046237	0.362894	F8VPK5;A0A1Y7VMN0;P70336;P70336-2;A0A1Y7VLD1	F8VPK5;A0A1Y7VMN0;P70336;P70336-2	Rho-associated protein kinase;Rho-associated protein kinase 2	Rock2
31.6067	31.8181	31.4991	31.9953	32.1027	31.7337	31.51	31.9793				catalytic activity;oxidoreductase activity	cell part;membrane		14	14	14	47.2	47.2	47.2	40.589	0	101.95	30853000000	86	0.239439	1	0.101619	0.590852	A0A1Y7VN19;Q9CXR1;A0A1Y7VLS1;A0A1Y7VJD4;A0A140LIS8	A0A1Y7VN19;Q9CXR1	Dehydrogenase/reductase SDR family member 7	Dhrs7
26.1814	26.4816	26.7273	26.8939	26.6502	26.7682	26.5734	26.7017			biological regulation;cargo loading into vesicle;cellular component assembly;cellular component assembly at cellular level;cellular component movement;cellular component organization;cellular component organization at cellular level;cellular component organization or biogenesis;cellular component organization or biogenesis at cellular level;cellular localization;cellular macromolecular complex as…	14-3-3 protein binding;adenyl nucleotide binding;adenyl ribonucleotide binding;ATP binding;ATPase activity;binding;catalytic activity;cytoskeletal protein binding;enzyme binding;hydrolase activity;hydrolase activity, acting on acid anhydrides;hydrolase activity, acting on acid anhydrides, in phosphorus-containing anhydrides;kinase binding;lipid binding;microtubule binding;microtubule motor activi…	axon;cell part;cell projection;centriole;centrosome;cytoplasm;cytoplasmic part;cytoskeletal part;endosomal part;endosome membrane;Golgi apparatus;Golgi apparatus part;Golgi membrane;intracellular membrane-bounded organelle;intracellular non-membrane-bounded organelle;intracellular organelle;intracellular organelle part;intracellular part;kinesin complex;macromolecular complex;membrane;membrane-bo…		7	7	6	4.5	4.5	4	204.57	0	13.536	856520000	13	0.262019	1	0.102349	0.638071	E9Q4K7;A0A286YCV9;A0A286YDX6;F8VQ75;Q9EQW7;Q3V3Y9;A2AKH9;E9Q9B0;A0A1D5RMD4;O35071	E9Q4K7;A0A286YCV9	Kinesin-like protein	Kif13b
28.0586	28.6224	27.7881	28.5638	28.1682	28.4121	28.4558	28.6523			autophagic vacuole assembly;autophagy;catabolic process;cellular catabolic process;cellular component assembly;cellular component assembly at cellular level;cellular component organization;cellular component organization at cellular level;cellular component organization or biogenesis;cellular component organization or biogenesis at cellular level;cellular localization;cellular macromolecule local…		cell part;cytoplasmic part;cytoplasmic vesicle;intracellular organelle;intracellular part;organelle;pre-autophagosomal structure;vesicle		9	9	9	8.1	8.1	8.1	160.91	0	21.004	2820000000	24	0.307013	1	0.163876	0.729534	A0A286YCX6;E9PY51	A0A286YCX6;E9PY51		Trappc8
29.1478	29.2537	28.524	29.2415	29.0682	29.0554	29.2902	29.0858			amine metabolic process;amino acid activation;carboxylic acid metabolic process;cellular amine metabolic process;cellular amino acid metabolic process;cellular ketone metabolic process;cellular macromolecule metabolic process;cellular metabolic process;cellular nitrogen compound metabolic process;cellular process;macromolecule metabolic process;metabolic process;ncRNA metabolic process;ncRNA proc…	adenyl nucleotide binding;adenyl ribonucleotide binding;aminoacyl-tRNA ligase activity;ATP binding;binding;catalytic activity;cation binding;ion binding;ligase activity;ligase activity, forming aminoacyl-tRNA and related compounds;ligase activity, forming carbon-oxygen bonds;magnesium ion binding;metal ion binding;nucleic acid binding;nucleotide binding;phenylalanine-tRNA ligase activity;purine n…	cell part;cytoplasmic part;intracellular membrane-bounded organelle;intracellular organelle;intracellular organelle lumen;intracellular organelle part;intracellular part;membrane-bounded organelle;membrane-enclosed lumen;mitochondrial matrix;mitochondrial part;mitochondrion;organelle;organelle lumen;organelle part	Aminoacyl-tRNA biosynthesis	9	9	9	24.7	24.7	24.7	53.529	0	42.574	4879300000	44	0.17701	1	0.0831394	0.45478	A0A286YCZ5;Q99M01;G3X9Q4;A0A286YCZ4	A0A286YCZ5;Q99M01;G3X9Q4	Phenylalanine--tRNA ligase, mitochondrial	Fars2
27.0925	26.5951	27.4466	23.5724	26.6816	27.3393	27.222	26.2164			anatomical structure formation involved in morphogenesis;biological regulation;cellular component organization;cellular component organization or biogenesis;cellular membrane organization;cellular process;cellular response to heat;cellular response to stimulus;cellular response to stress;developmental process;membrane organization;myoblast fusion;plasma membrane organization;plasma membrane repai…	binding;lipid binding;phospholipid binding	caveola;cell part;cytoplasmic part;cytoplasmic vesicle;cytoplasmic vesicle membrane;cytoplasmic vesicle part;extracellular membrane-bounded organelle;extracellular organelle;extracellular region part;extracellular vesicular exosome;integral to membrane;intracellular membrane-bounded organelle;intracellular organelle;intracellular organelle part;intracellular part;intrinsic to membrane;membrane;me…		9	8	8	5.6	4.9	4.9	233.32	0	17.252	891380000	15	0.315216	1	0.688182	0.74587	E9Q390;A0A286YDF5;Q69ZN7-4;Q69ZN7;Q69ZN7-2;A0A286YCZ3;Q69ZN7-3	E9Q390;A0A286YDF5;Q69ZN7-4;Q69ZN7;Q69ZN7-2;A0A286YCZ3	Myoferlin	Myof
29.348	29.749	29.1597	29.4499	29.2946	29.6336	29.5457	29.696			cellular process;ER to Golgi vesicle-mediated transport;establishment of localization;establishment of localization in cell;establishment of protein localization;Golgi vesicle transport;intracellular protein transport;intracellular transport;protein transport;transport;vesicle-mediated transport	binding;cation binding;ion binding;metal ion binding;transition metal ion binding;zinc ion binding	cell part;COPII vesicle coat;cytoplasmic part;cytoplasmic vesicle part;intracellular organelle part;intracellular part;macromolecular complex;membrane coat;membrane part;organelle part;protein complex;vesicle coat	Protein processing in endoplasmic reticulum	13	13	13	17.6	17.6	17.6	111.61	0	81.792	6143600000	54	0.324711	1	0.115814	0.764659	A0A286YDI8;G3X972;A0A286YD08;A0A2I3BQS4	A0A286YDI8;G3X972		Sec24c
29.79	29.694	29.6028	29.7711	29.4298	29.2093	28.9613	29.7166			biological regulation;biosynthetic process;cellular biosynthetic process;cellular component biogenesis;cellular component biogenesis at cellular level;cellular component organization or biogenesis;cellular component organization or biogenesis at cellular level;cellular macromolecule biosynthetic process;cellular macromolecule metabolic process;cellular metabolic process;cellular nitrogen compound…	binding;nucleotide binding;structural constituent of ribosome;structural molecule activity	cell part;cytoplasm;cytosolic small ribosomal subunit;intracellular membrane-bounded organelle;intracellular non-membrane-bounded organelle;intracellular organelle;intracellular organelle part;intracellular part;macromolecular complex;membrane;membrane-bounded organelle;non-membrane-bounded organelle;nuclear part;nucleolus;nucleus;organelle;organelle part;ribonucleoprotein complex;small ribosomal…	Ribosome	4	4	4	33.1	33.1	33.1	13.605	0	14.093	6596200000	30	1.22389	1	-0.385224	-2.3167	A0A286YEB7;P62849-2;P62849-3;P62849	A0A286YEB7;P62849-2;P62849-3;P62849	40S ribosomal protein S24	Rps24
29.3228	29.271	29.2817	29.5705	29.4879	29.4119	29.2149	29.5088			autophagy;behavior;behavioral interaction between organisms;biological regulation;calcium ion homeostasis;catabolic process;cation homeostasis;cell differentiation;cell proliferation;cell volume homeostasis;cellular calcium ion homeostasis;cellular catabolic process;cellular cation homeostasis;cellular chemical homeostasis;cellular component organization;cellular component organization or biogene…	binding;calcium ion binding;calcium-dependent phospholipid binding;calcium-dependent protein binding;cation binding;integrin binding;ion binding;lipid binding;metal ion binding;phospholipid binding;protein binding;protein complex binding;receptor binding	cell part;chromaffin granule membrane;cytoplasmic part;cytoplasmic vesicle membrane;cytoplasmic vesicle part;cytosol;endoplasmic reticulum membrane;endoplasmic reticulum part;envelope;extracellular membrane-bounded organelle;extracellular organelle;extracellular region part;extracellular vesicular exosome;intracellular membrane-bounded organelle;intracellular organelle;intracellular organelle par…		12	12	12	24.9	24.9	24.9	52.27	0	69.737	5782000000	53	0.177814	1	0.0444183	0.456591	A0A2C9F2D2;Q07076;A0A286YCW4	A0A2C9F2D2;Q07076	Annexin A7	Anxa7
28.2402	24.633	28.3622	28.3915	24.2611	25.0023	25.47	28.2693			behavior;biological regulation;cognition;learning;learning or memory;locomotory behavior;multicellular organismal process;negative regulation of actin nucleation;negative regulation of Arp2/3 complex-mediated actin nucleation;negative regulation of biological process;negative regulation of cellular component organization;negative regulation of cellular process;negative regulation of cytoskeleton …		cell part;intracellular		3	3	3	28.4	28.4	28.4	18.258	0	35.909	2307800000	7	0.617455	1	-1.65605	-1.30004	A0A2I3BPS1;Q9CQI3;A0A2I3BR94	A0A2I3BPS1;Q9CQI3;A0A2I3BR94	Glia maturation factor beta	Gmfb
27.6698	27.5292	27.5784	27.8638	27.5508	27.9583	28.0213	26.968			activation of blood coagulation via clotting cascade;anatomical structure development;anion transport;biological regulation;biomineral tissue development;blood coagulation;bone mineralization;bone mineralization involved in bone maturation;cation transport;cell chemotaxis;cell migration;cell motility;cellular component movement;cellular component organization;cellular component organization or bi…	anion channel activity;anion transmembrane transporter activity;binding;calcium activated cation channel activity;cation channel activity;cation transmembrane transporter activity;channel activity;chloride channel activity;gated channel activity;identical protein binding;intracellular calcium activated chloride channel activity;ion channel activity;ion gated channel activity;ion transmembrane tra…	cell part;cell surface;chloride channel complex;extracellular membrane-bounded organelle;extracellular organelle;extracellular region part;extracellular vesicular exosome;intracellular;ion channel complex;macromolecular complex;membrane;membrane part;membrane-bounded organelle;membrane-bounded vesicle;organelle;plasma membrane;protein complex;vesicle		5	5	5	14.4	14.4	14.4	54.854	0	6.5261	1715100000	9	0.0493868	1	-0.0357237	-0.140966	A0A2I3BPY8;A0A2I3BPX3;Q6P9J9;A0A2I3BRD2	A0A2I3BPY8;A0A2I3BPX3;Q6P9J9;A0A2I3BRD2	Anoctamin-6	Ano6
27.749	27.5349	27.7784	27.0171	26.7131	27.3605	27.1399	27.6462			anatomical structure development;calcium ion transport;cation transport;cell cycle process;cell differentiation;cellular component assembly;cellular component organization;cellular component organization or biogenesis;cellular developmental process;cellular macromolecule metabolic process;cellular metabolic process;cellular process;cellular protein metabolic process;developmental process;divalent…	adenyl nucleotide binding;adenyl ribonucleotide binding;ATP binding;binding;calmodulin-dependent protein kinase activity;catalytic activity;identical protein binding;kinase activity;nucleotide binding;phosphotransferase activity, alcohol group as acceptor;protein binding;protein dimerization activity;protein homodimerization activity;protein kinase activity;protein serine/threonine kinase activit…	cell part;cytoplasmic part;endoplasmic reticulum membrane;endoplasmic reticulum part;intracellular organelle part;intracellular part;membrane;membrane part;organelle membrane;organelle part;sarcoplasmic reticulum membrane	Calcium signaling pathway;ErbB signaling pathway;Gastric acid secretion;Glioma;GnRH signaling pathway;ko05152;Long-term potentiation;Melanogenesis;Neurotrophin signaling pathway;Olfactory transduction;Oocyte meiosis;Phototransduction - fly;Wnt signaling pathway	8	4	3	16.5	8.1	5.8	63.239	0	12.365	1394400000	16	0.534409	1	-0.304944	-1.15465	A0A2I3BQP6;Q923T9-3;Q923T9-2;Q923T9;A0A286YCB8;A0A286YDL6;A0A286YCW8;A0A286YDK9;A0A286YCH4	A0A2I3BQP6;Q923T9-3;Q923T9-2;Q923T9;A0A286YCB8;A0A286YDL6;A0A286YCW8	Calcium/calmodulin-dependent protein kinase type II subunit gamma	Camk2g
28.141	28.2039	27.8497	27.9482	28.2513	28.2122	28.1452	28.3484			establishment of localization;establishment of localization in cell;establishment of protein localization;establishment of RNA localization;intracellular protein transport;intracellular transport;mRNA transport;nuclear export;nuclear transport;nucleic acid transport;nucleobase-containing compound transport;nucleocytoplasmic transport;protein export from nucleus;protein targeting;protein transport…	binding;enzyme binding;GTPase binding;nuclear export signal receptor activity;protein binding;Ran GTPase binding;Ras GTPase binding;small GTPase binding	cell part;cytoplasm;intracellular membrane-bounded organelle;intracellular organelle;intracellular organelle part;intracellular part;macromolecular complex;membrane part;membrane-bounded organelle;nuclear part;nuclear pore;nucleus;organelle;organelle part;pore complex;protein complex		11	11	10	11.8	11.8	10.8	123.96	0	23.618	2447600000	28	1.15085	1	0.203576	2.19429	A0A2I3BQV5;Q9EPK7-2;Q9EPK7;E9PUW7	A0A2I3BQV5;Q9EPK7-2;Q9EPK7;E9PUW7	Exportin-7	Xpo7
28.4426	28.1326	25.5522	28.2976	27.7233	28.3252	27.5921	28.3307			biological regulation;biosynthetic process;cellular biosynthetic process;cellular component assembly;cellular component organization;cellular component organization or biogenesis;cellular macromolecule biosynthetic process;cellular macromolecule metabolic process;cellular metabolic process;cellular nitrogen compound metabolic process;cellular process;cellular response to chemical stimulus;cellula…	binding;chromatin binding;core promoter binding;DNA binding;mRNA binding;nucleic acid binding;nucleotide binding;regulatory region DNA binding;regulatory region nucleic acid binding;RNA binding;transcription regulatory region DNA binding	catalytic step 2 spliceosome;cell part;chromatin;chromosomal part;euchromatin;extracellular membrane-bounded organelle;extracellular organelle;extracellular region part;extracellular vesicular exosome;intracellular membrane-bounded organelle;intracellular organelle;intracellular organelle part;intracellular part;macromolecular complex;membrane-bounded organelle;membrane-bounded vesicle;nuclear ch…	Spliceosome	5	5	1	14.4	14.4	2.1	42.178	0	9.735	2263800000	20	0.215998	1	0.386559	0.540775	A0A2I3BRL8;Q91VM5;A0A2I3BQC0	A0A2I3BRL8;Q91VM5	RNA binding motif protein, X-linked-like-1	Rbmxl1
27.6735	27.631	27.5802	27.4244	27.6103	25.3997	24.719	25.8349			actin cytoskeleton organization;actin filament organization;actin filament-based process;biological adhesion;biological regulation;cell adhesion;cell-substrate adhesion;cellular component organization;cellular component organization at cellular level;cellular component organization or biogenesis;cellular component organization or biogenesis at cellular level;cellular process;cytoskeleton organiza…	binding;cytoskeletal protein binding;protein binding;transcription factor binding;vinculin binding	adherens junction;anchoring junction;cell junction;cell part;cell-substrate adherens junction;cell-substrate junction;cytoplasm;cytoskeleton;focal adhesion;intracellular membrane-bounded organelle;intracellular non-membrane-bounded organelle;intracellular organelle;intracellular part;membrane-bounded organelle;non-membrane-bounded organelle;nucleus;organelle		3	3	3	5.6	5.6	5.6	76.711	0	4.3155	1117600000	6	1.46088	1	-1.68631	-2.72085	Q8K0M3;A0A2I3BS41;Q9R1Z8	Q8K0M3;A0A2I3BS41;Q9R1Z8	Vinexin	Sorbs3
29.6388	29.7695	28.959	29.8823	29.8314	29.2894	29.3777	29.4857			establishment of localization;establishment of localization in cell;establishment of protein localization;intracellular protein transport;intracellular transport;protein transport;transport	active transmembrane transporter activity;macromolecule transmembrane transporter activity;P-P-bond-hydrolysis-driven protein transmembrane transporter activity;P-P-bond-hydrolysis-driven transmembrane transporter activity;primary active transmembrane transporter activity;protein transmembrane transporter activity;protein transporter activity;substrate-specific transmembrane transporter activity;…	cell part;cytoplasmic part;integral to membrane;intracellular organelle part;intracellular part;intrinsic to membrane;macromolecular complex;membrane part;mitochondrial inner membrane presequence translocase complex;mitochondrial membrane part;mitochondrial part;organelle part;protein complex		6	6	6	44.7	44.7	44.7	20.749	0	52.43	7015400000	27	0.102138	1	-0.0663657	-0.277887	A0A2I3BS49;Q9CXU4;Q9WTQ8	A0A2I3BS49;Q9CXU4;Q9WTQ8	Mitochondrial import inner membrane translocase subunit Tim23	Timm23
30.7634	30.5634	30.4211	30.1982	30.2903	30.6189	31.3424	30.4581			acute inflammatory response;acute-phase response;amine metabolic process;aminoglycan metabolic process;carbohydrate metabolic process;defense response;glycosaminoglycan metabolic process;hyaluronan metabolic process;inflammatory response;macromolecule metabolic process;metabolic process;nitrogen compound metabolic process;polysaccharide metabolic process;primary metabolic process;response to chem…	endopeptidase inhibitor activity;endopeptidase regulator activity;enzyme inhibitor activity;enzyme regulator activity;peptidase inhibitor activity;peptidase regulator activity;serine-type endopeptidase inhibitor activity	blood microparticle;cell part;cytoplasm;extracellular membrane-bounded organelle;extracellular organelle;extracellular region part;extracellular vesicular exosome;intracellular part;membrane;membrane-bounded organelle;membrane-bounded vesicle;organelle;plasma membrane;vesicle		24	24	21	34	34	31.2	100.32	0	72.028	13363000000	91	0.30882	1	0.190891	0.733143	A0A2K6EDJ7;E9Q5L2;E9PVD2;A6X935-2;A6X935	A0A2K6EDJ7;E9Q5L2;E9PVD2;A6X935-2;A6X935	Inter alpha-trypsin inhibitor, heavy chain 4	Itih4
32.0244	31.3748	32.0472	30.7479	30.9044	31.8283	31.3907	31.5437			actin cytoskeleton organization;actin filament-based process;anatomical structure development;anatomical structure formation involved in morphogenesis;cardiac muscle fiber development;cell development;cellular component assembly;cellular component assembly at cellular level;cellular component assembly involved in morphogenesis;cellular component organization;cellular component organization at cel…	adenyl nucleotide binding;adenyl ribonucleotide binding;ATP binding;binding;catalytic activity;hydrolase activity;hydrolase activity, acting on acid anhydrides;hydrolase activity, acting on acid anhydrides, in phosphorus-containing anhydrides;motor activity;nucleoside-triphosphatase activity;nucleotide binding;purine nucleotide binding;purine ribonucleoside triphosphate binding;purine ribonucleot…	actin filament bundle;actomyosin;brush border;cell part;cell projection;contractile fiber;contractile fiber part;cytoplasmic membrane-bounded vesicle;cytoplasmic part;cytoplasmic vesicle;cytoskeletal part;extracellular membrane-bounded organelle;extracellular organelle;extracellular region part;extracellular vesicular exosome;intracellular membrane-bounded organelle;intracellular non-membrane-bou…	Tight junction;Viral myocarditis	60	49	1	37.7	30.8	0.5	223.35	0	323.31	24532000000	186	0.136642	0.999825	-0.131822	-0.361577	A0A2R8VHF9;E9QPE7;O08638-2;O08638	A0A2R8VHF9;E9QPE7;O08638-2;O08638	Myosin-11	Myh11
28.4596	28.4176	27.5619	27.9066	28.08	28.4591	28.4342	28.3437			cellular component organization;cellular component organization or biogenesis;cellular membrane organization;cellular process;establishment of localization;establishment of localization in cell;establishment of protein localization;establishment of RNA localization;intracellular protein transport;intracellular transport;membrane organization;mRNA export from nucleus;mRNA transport;nuclear envelop…	structural constituent of nuclear pore;structural molecule activity	cell part;envelope;intracellular organelle part;intracellular part;macromolecular complex;membrane;membrane part;nuclear envelope;nuclear membrane;nuclear part;nuclear pore;organelle envelope;organelle membrane;organelle part;pore complex;protein complex	RNA transport	10	10	10	9.9	9.9	9.9	150.14	0	56.843	2649400000	24	0.473955	1	0.242834	1.0462	A0A2R8VHH1;Q99P88	A0A2R8VHH1;Q99P88	Nuclear pore complex protein Nup155	Nup155
29.4196	29.3004	29.4474	29.1487	29.4217	29.4733	29.425	29.4651			biological regulation;catabolic process;cellular catabolic process;cellular macromolecule catabolic process;cellular macromolecule metabolic process;cellular metabolic process;cellular process;defense response;defense response to virus;immune effector process;immune response;immune system process;innate immune response;macromolecule catabolic process;macromolecule metabolic process;metabolic proc…	binding;DNA binding;enzyme binding;nucleic acid binding;protein binding;RNA binding;ubiquitin protein ligase binding	adherens junction;anchoring junction;cell junction;cell part;cell-substrate adherens junction;cell-substrate junction;cytoplasm;cytoplasmic part;cytosol;extracellular membrane-bounded organelle;extracellular organelle;extracellular region part;extracellular vesicular exosome;focal adhesion;intracellular membrane-bounded organelle;intracellular organelle;intracellular organelle part;intracellular …		7	4	4	27.2	14.9	14.9	33.299	0	13.476	5486600000	18	0.847999	1	0.117209	1.69041	A0A2R8VI25;Q3TT81;A0A2R8VHP9;B2M1R7;Q61990-2;Q61990-3;Q61990;A0A2R8W6L5;A0A2R8VI71;A0A2R8VHY9;A0A2R8VI12;A0A2R8VHN3;A0A2R8VHG2;A0A2R8VKF0;A0A2R8VJY1;A0A2R8VHZ0;A0A2R8VKN0;A0A2R8VI73;A0A2R8VHL8;E9Q7D8;A0A2R8W6U6;P57722-2;P57722;A0A2R8VHI3;A0A2R8VI15;A0A2R8VI92;A0A2R8W6H3	A0A2R8VI25;Q3TT81;A0A2R8VHP9;B2M1R7;Q61990-2;Q61990-3;Q61990;A0A2R8W6L5;A0A2R8VI71;A0A2R8VHY9;A0A2R8VI12;A0A2R8VHN3;A0A2R8VHG2;A0A2R8VKF0;A0A2R8VJY1;A0A2R8VHZ0;A0A2R8VKN0;A0A2R8VI73;A0A2R8VHL8;E9Q7D8;A0A2R8W6U6;P57722-2;P57722	Poly(rC)-binding protein 2;Poly(rC)-binding protein 3	Pcbp2;Pcbp3
26.9023	26.6092	26.6783	26.7939	23.0725	25.2722	26.514	23.882			anatomical structure development;apoptosis;biological regulation;cell death;cellular homeostasis;cellular process;cellular response to stimulus;collagen metabolic process;death;developmental process;growth;homeostatic process;intracellular signal transduction;kidney development;localization;macromolecule localization;macromolecule metabolic process;metabolic process;multicellular organism growth;…	binding;catalytic activity;cation binding;enzyme binding;hydrolase activity;hydrolase activity, acting on ester bonds;ion binding;kinase binding;metal ion binding;phosphatase activity;phosphoprotein phosphatase activity;phosphoric ester hydrolase activity;protein binding;protein kinase binding;receptor binding	adherens junction;anchoring junction;cell junction;cell part;cell-substrate adherens junction;cell-substrate junction;cytoplasm;cytoskeleton;focal adhesion;intracellular non-membrane-bounded organelle;intracellular organelle;intracellular part;membrane;non-membrane-bounded organelle;organelle;plasma membrane		7	6	6	5.8	4.9	4.9	151.03	0	6.9847	652910000	10	1.44942	1	-2.06074	-2.701	A0A2R8VHQ0;Q8CGB6-2;Q8CGB6-4;Q8CGB6;Q8CGB6-3;A0A2R8W6Z5;Q8BZ33	A0A2R8VHQ0;Q8CGB6-2;Q8CGB6-4;Q8CGB6;Q8CGB6-3	Tensin-2	Tns2
27.5662	28.0998	28.0062	27.99	28.1906	28.0317	27.9998	28.3465			alcohol biosynthetic process;alcohol metabolic process;biosynthetic process;carbohydrate biosynthetic process;carbohydrate metabolic process;cell death;cellular biosynthetic process;cellular carbohydrate biosynthetic process;cellular carbohydrate metabolic process;cellular metabolic process;cellular nitrogen compound metabolic process;cellular process;cytolysis;'de novo' GDP-L-fucose biosynthetic…	binding;catalytic activity;coenzyme binding;cofactor binding;GDP-L-fucose synthase activity;isomerase activity;oxidoreductase activity;oxidoreductase activity, acting on CH-OH group of donors;oxidoreductase activity, acting on the CH-OH group of donors, NAD or NADP as acceptor	extracellular membrane-bounded organelle;extracellular organelle;extracellular region part;extracellular vesicular exosome;membrane-bounded organelle;membrane-bounded vesicle;organelle;vesicle	Amino sugar and nucleotide sugar metabolism;Fructose and mannose metabolism	6	6	6	22	22	22	36.071	0	35.042	2236400000	23	0.782955	1	0.226591	1.58157	A0A2R8W6P6;A0A2R8VI39;P23591;A0A2R8VHD0;A0A2R8VKL9;A0A2R8W6N0	A0A2R8W6P6;A0A2R8VI39;P23591;A0A2R8VHD0;A0A2R8VKL9	GDP-L-fucose synthase	Tsta3
29.3456	28.8703	28.7019	28.2855	29.2742	28.3451	28.6983	28.3833							6	1	1	79	16.1	16.1	7.5115	0	3.6213	3634200000	16	0.156998	1	-0.125582	-0.409156	A0A2R8VJW0	A0A2R8VJW0
27.905	27.9231	27.4316	27.6982	27.7837	27.7193	28.0284	26.298			biological regulation;cell differentiation;cellular developmental process;cellular process;developmental process;establishment of localization;fat cell differentiation;lipid transport;organic substance transport;positive regulation of biological process;positive regulation of lipid storage;positive regulation of sequestering of triglyceride;regulation of biological process;regulation of lipid sto…	binding;lipid binding	cell part;cytoplasmic part;endosomal part;endosome membrane;Golgi apparatus;intracellular membrane-bounded organelle;intracellular organelle;intracellular organelle part;intracellular part;late endosome membrane;membrane;membrane-bounded organelle;organelle;organelle membrane;organelle part		4	4	3	6.7	6.7	4.9	83.655	0	12.636	1724600000	21	0.287654	1	-0.282129	-0.690584	A0A338P6F2;G5E8A0;Q8CI95	A0A338P6F2;G5E8A0;Q8CI95	Oxysterol-binding protein;Oxysterol-binding protein-related protein 11	Osbpl11
29.6688	29.518	30.0831	29.6749	29.6621	29.5355	29.4364	29.7191			biological regulation;biosynthetic process;cell proliferation;cellular biosynthetic process;cellular macromolecule biosynthetic process;cellular macromolecule metabolic process;cellular metabolic process;cellular nitrogen compound metabolic process;cellular process;cellular protein metabolic process;cellular response to chemical stimulus;cellular response to corticosteroid stimulus;cellular respo…	acid-amino acid ligase activity;adenyl nucleotide binding;adenyl ribonucleotide binding;ATP binding;binding;catalytic activity;ligase activity;ligase activity, forming carbon-nitrogen bonds;nucleotide binding;protein binding transcription factor activity;purine nucleotide binding;purine ribonucleoside triphosphate binding;purine ribonucleotide binding;ribonucleotide binding;small conjugating prot…	cell part;cytoplasm;intracellular membrane-bounded organelle;intracellular organelle;intracellular part;membrane-bounded organelle;nucleus;organelle	Parkinson's disease;Ubiquitin mediated proteolysis	4	4	4	45.1	45.1	45.1	14.121	0	23.746	7132200000	41	0.493131	1	-0.147894	-1.08088	A0A338P7E5;A0A338P786;P68037;A0A338P702	A0A338P7E5;A0A338P786;P68037;A0A338P702	Ubiquitin-conjugating enzyme E2 L3	Ube2l3
26.4426	27.077	25.6386	26.4578	26.4344	26.3684	26.4015	26.0634			biological regulation;cell cycle phase;cell cycle process;cell division;cellular component organization;cellular component organization at cellular level;cellular component organization or biogenesis;cellular component organization or biogenesis at cellular level;cellular process;mitosis;negative regulation of biological process;negative regulation of cytokine production;negative regulation of mu…	binding;protein binding;protein domain specific binding;SH3 domain binding	cell cortex;cell junction;cell part;cell projection;cell-cell junction;cytoplasm;cytoplasmic part;cytoskeletal part;cytosol;extracellular membrane-bounded organelle;extracellular organelle;extracellular region part;extracellular vesicular exosome;filamentous actin;intracellular non-membrane-bounded organelle;intracellular organelle;intracellular organelle part;intracellular part;macromolecular co…	Bacterial invasion of epithelial cells	2	2	2	6.2	6.2	6.2	58.393	0	4.3709	707940000	7	0.104488	1	-0.0871034	-0.283718	A0A3B2W812;Q9JLQ0	A0A3B2W812;Q9JLQ0	CD2-associated protein	Cd2ap
31.5504	31.0213	31.0919	31.2006	31.401	31.0209	30.872	31.3765			biosynthetic process;cellular biosynthetic process;cellular macromolecule biosynthetic process;cellular macromolecule metabolic process;cellular metabolic process;cellular process;cellular protein metabolic process;macromolecule biosynthetic process;macromolecule metabolic process;metabolic process;primary metabolic process;protein metabolic process;translation	structural constituent of ribosome;structural molecule activity	adherens junction;anchoring junction;cell junction;cell part;cell-substrate adherens junction;cell-substrate junction;cytoplasm;cytoplasmic part;cytosolic large ribosomal subunit;extracellular membrane-bounded organelle;extracellular organelle;extracellular region part;extracellular vesicular exosome;focal adhesion;intracellular membrane-bounded organelle;intracellular non-membrane-bounded organe…	Ribosome	10	10	10	51.6	51.6	51.6	21.636	0	53.577	20380000000	71	0.101002	1	-0.0484581	-0.275057	A0A3B2WDD2;A0A3B2WBL1;Q5XJF6;P53026;A0A3B2W824;A0A3B2W820;A0A3B2WCA5;D6RE43	A0A3B2WDD2;A0A3B2WBL1;Q5XJF6;P53026;A0A3B2W824	Ribosomal protein;60S ribosomal protein L10a	Rpl10a
29.438	29.178	29.1157	29.0198	29.1004	29.1204	29.2545	28.8622			biological regulation;biosynthetic process;catabolic process;cellular biosynthetic process;cellular catabolic process;cellular macromolecule biosynthetic process;cellular macromolecule catabolic process;cellular macromolecule metabolic process;cellular metabolic process;cellular nitrogen compound metabolic process;cellular process;establishment of localization;establishment of RNA localization;ma…	binding;DNA binding;mRNA binding;nucleic acid binding;RNA binding	cell part;cytoplasmic part;cytosol;intracellular non-membrane-bounded organelle;intracellular organelle;intracellular organelle part;intracellular part;macromolecular complex;membrane;non-membrane-bounded organelle;nuclear part;nucleoplasm;organelle;organelle part;ribonucleoprotein complex;RNA granule;stress granule		10	10	10	22.2	22.2	22.2	74.252	0	79.211	4740500000	38	0.371152	1	-0.103519	-0.854843	A0A3B2WCD8;Q3U0V1;A0A3B2W465	A0A3B2WCD8;Q3U0V1	Far upstream element-binding protein 2	Khsrp
27.875	25.3189	28.7441	28.0412	24.0189	25.5824	26.5527	25.1329			behavior;biological regulation;cell chemotaxis;cell differentiation;cell migration;cell motility;cellular component assembly;cellular component assembly at cellular level;cellular component movement;cellular component organization;cellular component organization at cellular level;cellular component organization or biogenesis;cellular component organization or biogenesis at cellular level;cellular…	binding;cytoskeletal protein binding;enzyme binding;identical protein binding;lipid binding;phospholipid binding;protein binding;RNA polymerase binding;tau protein binding	axon;axon part;axon terminus;cell cortex;cell junction;cell part;cell projection;cell projection part;cerebellar mossy fiber;clathrin coated vesicle membrane;clathrin-coated vesicle;coated vesicle;coated vesicle membrane;contractile fiber part;cytoplasm;cytoplasmic membrane-bounded vesicle;cytoplasmic part;cytoplasmic vesicle;cytoplasmic vesicle membrane;cytoplasmic vesicle part;cytoskeletal part…	Fc gamma R-mediated phagocytosis	7	7	7	23.4	23.4	23.4	45.786	0	16.234	981370000	9	1.25791	1	-2.17305	-2.37399	A0A3Q4EBK4;Q6P1B9;O08539-2;O08539;A0A3Q4EBR8;S4R2J8;S4R1B8;S4R270;A0A5F8MQ05;A0A0G2JEG8;A0A668KM31;D3Z6Q9;Q7TQF7	A0A3Q4EBK4;Q6P1B9;O08539-2;O08539	Myc box-dependent-interacting protein 1	Bin1
27.5029	27.3793	26.6121	27.3499	27.4921	26.9743	27.2106	27.6502			establishment of localization;lipid transport;organic substance transport;transport	binding;cholesterol binding;lipid binding;steroid binding;sterol binding	cell part;cytoplasm;cytoplasmic part;endosome;extracellular membrane-bounded organelle;extracellular organelle;extracellular region part;extracellular vesicular exosome;intracellular membrane-bounded organelle;intracellular organelle;intracellular organelle part;intracellular part;late endosome;membrane-bounded organelle;membrane-bounded vesicle;nuclear part;nucleoplasm;nucleus;organelle;organell…		4	4	3	18.1	18.1	15.3	31.814	0	24.459	1320000000	16	0.187983	1	0.120721	0.479351	D3Z754;A0A3Q4EG54;A0A3Q4EI24;Q3V156;Q91XL9-3;Q91XL9-2;Q91XL9;D3Z7I9;A0A3Q4L2S6;D3YZ66;A0A3Q4EG41	D3Z754;A0A3Q4EG54;A0A3Q4EI24;Q3V156;Q91XL9-3;Q91XL9-2;Q91XL9;D3Z7I9;A0A3Q4L2S6;D3YZ66	Oxysterol-binding protein;Oxysterol-binding protein-related protein 1	Osbpl1a
29.6801	29.9507	29.0843	29.5796	29.6606	29.5905	29.6262	29.4099			biological regulation;cellular macromolecule metabolic process;cellular metabolic process;cellular nitrogen compound metabolic process;cellular process;establishment of localization;establishment of RNA localization;macromolecule metabolic process;metabolic process;mRNA metabolic process;mRNA processing;mRNA transport;negative regulation of biological process;negative regulation of cellular metab…	binding;cation binding;ion binding;metal ion binding;nucleotide binding;transition metal ion binding;zinc ion binding	cell part;cytoplasm;extracellular membrane-bounded organelle;extracellular organelle;extracellular region part;extracellular vesicular exosome;intracellular organelle part;intracellular part;membrane-bounded organelle;membrane-bounded vesicle;nuclear part;nucleoplasm;organelle;organelle part;vesicle	Spliceosome	6	6	5	46	46	35.8	15.763	0	15.352	6777500000	26	0.00333982	1	-0.00189543	-0.0100081	A0A3Q4EH04;A0A3Q4L335;A0A3Q4L393;Q8BL97-3;Q8BL97-4;Q8BL97-2;Q8BL97;A0A3Q4EGP0	A0A3Q4EH04;A0A3Q4L335;A0A3Q4L393;Q8BL97-3;Q8BL97-4;Q8BL97-2;Q8BL97	Serine/arginine-rich splicing factor 7	Srsf7
25.6541	28.0652	24.7508	27.5812	28.1441	27.5785	26.6743	27.6828			biosynthetic process;carboxylic acid biosynthetic process;carboxylic acid metabolic process;cellular biosynthetic process;cellular ketone metabolic process;cellular lipid metabolic process;cellular metabolic process;cellular process;fatty acid biosynthetic process;fatty acid metabolic process;lipid biosynthetic process;lipid metabolic process;metabolic process;monocarboxylic acid metabolic proces…	2,4-dienoyl-CoA reductase (NADPH) activity;binding;catalytic activity;oxidoreductase activity;oxidoreductase activity, acting on the CH-CH group of donors;oxidoreductase activity, acting on the CH-CH group of donors, NAD or NADP as acceptor;protein binding;receptor binding;trans-2-enoyl-CoA reductase (NADPH) activity	cell part;cytoplasmic part;intracellular membrane-bounded organelle;intracellular organelle;intracellular organelle part;intracellular part;membrane;membrane-bounded organelle;microbody;microbody membrane;microbody part;organelle;organelle membrane;organelle part;peroxisomal membrane;peroxisomal part	Peroxisome	6	6	6	21.9	21.9	21.9	37.844	0	12.037	1702400000	16	0.557049	1	1.00712	1.19465	A0A494B909;Q9WV68;A0A494BB28;A0A494BAS6;A0A494B8Z4;A0A494B906	A0A494B909;Q9WV68;A0A494BB28;A0A494BAS6;A0A494B8Z4	Peroxisomal 2,4-dienoyl-CoA reductase	Decr2
26.4023	26.7223	23.9498	26.8669	26.5222	26.641	24.2602	26.6255			3'-phosphoadenosine 5'-phosphosulfate biosynthetic process;3'-phosphoadenosine 5'-phosphosulfate metabolic process;anatomical structure development;biological regulation;biosynthetic process;blood coagulation;bone development;cellular biosynthetic process;cellular metabolic process;cellular nitrogen compound biosynthetic process;cellular nitrogen compound metabolic process;cellular process;coagul…	adenyl nucleotide binding;adenyl ribonucleotide binding;adenylylsulfate kinase activity;adenylyltransferase activity;ATP binding;binding;catalytic activity;kinase activity;nucleotide binding;nucleotidyltransferase activity;phosphotransferase activity, alcohol group as acceptor;purine nucleotide binding;purine ribonucleoside triphosphate binding;purine ribonucleotide binding;ribonucleotide binding…		Purine metabolism;Selenocompound metabolism;Sulfur metabolism	3	3	3	7	7	7	69.484	0	12.372	743830000	6	0.0100435	1	0.0269089	0.0298703	A0A494B923;A0A494BB18;O88428	A0A494B923;A0A494BB18;O88428	Bifunctional 3-phosphoadenosine 5-phosphosulfate synthase 2;Sulfate adenylyltransferase;Adenylyl-sulfate kinase	Papss2
27.392	27.8722	27.4558	27.8082	27.4169	28.1506	28.0323	28.2167			biological regulation;catabolic process;cellular catabolic process;cellular chemical homeostasis;cellular homeostasis;cellular ion homeostasis;cellular macromolecule catabolic process;cellular macromolecule metabolic process;cellular metabolic process;cellular process;cellular protein metabolic process;chemical homeostasis;homeostatic process;ion homeostasis;macromolecule catabolic process;macrom…	acid-amino acid ligase activity;binding;catalytic activity;channel inhibitor activity;channel regulator activity;ion channel binding;ion channel inhibitor activity;ligase activity;ligase activity, forming carbon-nitrogen bonds;potassium channel inhibitor activity;potassium channel regulator activity;protein binding;small conjugating protein ligase activity;sodium channel inhibitor activity;sodium…	cell part;cytoplasm;extracellular membrane-bounded organelle;extracellular organelle;extracellular region part;extracellular vesicular exosome;intracellular membrane-bounded organelle;intracellular organelle;intracellular part;membrane;membrane-bounded organelle;membrane-bounded vesicle;nucleus;organelle;plasma membrane;vesicle	Aldosterone-regulated sodium reabsorption;Endocytosis;Ubiquitin mediated proteolysis	5	3	3	5.5	3	3	100.9	0	5.4169	2005800000	19	0.714118	1	0.322088	1.46547	A0A494BA39;A0A494B9F0;A0A494B953;A0A494BAG2;A0A494BAX0;Q8CFI0-3;Q8CFI0;A0A494BAE4;A0A494B9L5;E9PXB7;G3X9H8;Q8CFI0-2;A0A286YCR1	A0A494BA39;A0A494B9F0;A0A494B953;A0A494BAG2;A0A494BAX0;Q8CFI0-3;Q8CFI0;A0A494BAE4;A0A494B9L5;E9PXB7;G3X9H8;Q8CFI0-2	E3 ubiquitin-protein ligase NEDD4-like	Nedd4l
27.008	26.6137	25.1931	23.4675	26.5361	26.6887	26.5649	25.7806			arsonoacetate metabolic process;carboxylic acid metabolic process;cellular ketone metabolic process;cellular metabolic process;cellular process;metabolic process;methylation;one-carbon metabolic process;organic acid metabolic process;oxoacid metabolic process;response to arsenic-containing substance;response to chemical stimulus;response to inorganic substance;response to stimulus;secondary metab…	arsenite methyltransferase activity;catalytic activity;methylarsonite methyltransferase activity;methyltransferase activity;S-adenosylmethionine-dependent methyltransferase activity;transferase activity;transferase activity, transferring one-carbon groups	cell part;cytoplasmic part;cytosol;intracellular membrane-bounded organelle;intracellular organelle;intracellular part;membrane-bounded organelle;mitochondrion;organelle		2	2	2	7.7	7.7	7.7	30.492	0.00032446	3.1047	769170000	6	0.444552	1	0.822008	0.992467	A0A494B985;Q91WU5;A0A494B9D3	A0A494B985;Q91WU5;A0A494B9D3	Arsenite methyltransferase	As3mt
28.6763	28.807	28.2833	28.9438	28.6093	28.6031	28.8742	28.8231			behavior;biological regulation;cellular component organization;cellular component organization at cellular level;cellular component organization or biogenesis;cellular component organization or biogenesis at cellular level;cellular process;cognition;cytoplasmic microtubule organization;cytoskeleton organization;learning;learning or memory;memory;metabolic process;microtubule cytoskeleton organiza…	adenyl nucleotide binding;adenyl ribonucleotide binding;ATP binding;ATPase activity;ATPase activity, coupled;binding;catalytic activity;hydrolase activity;hydrolase activity, acting on acid anhydrides;hydrolase activity, acting on acid anhydrides, in phosphorus-containing anhydrides;microtubule-severing ATPase activity;nucleoside-triphosphatase activity;nucleotide binding;purine nucleotide bindin…	cell junction;cell part;cytoplasmic part;intracellular membrane-bounded organelle;intracellular organelle;intracellular organelle part;intracellular part;membrane;membrane-bounded organelle;microbody;microbody membrane;microbody part;mitochondrion;nucleus;organelle;organelle membrane;organelle part;peroxisomal membrane;peroxisomal part;postsynaptic membrane;synapse part;synaptic membrane		6	6	6	25.1	25.1	25.1	34.021	0	21.916	3558900000	26	0.11655	1	0.0498042	0.313341	A0A494B9L7;A0A494B9Y0;Q9D5T0;A0A494BAB5	A0A494B9L7;A0A494B9Y0;Q9D5T0;A0A494BAB5	ATPase family AAA domain-containing protein 1	Atad1
26.4166	26.6188	26.5591	26.5389	26.1768	26.7138	26.1086	25.476			anatomical structure morphogenesis;biological adhesion;biological regulation;cell adhesion;cell morphogenesis;cell morphogenesis involved in differentiation;cell surface receptor linked signaling pathway;cell-cell adhesion;cell-substrate adhesion;cellular component assembly;cellular component morphogenesis;cellular component organization;cellular component organization or biogenesis;cellular deve…	binding;integrin binding;protein binding;protein complex binding;receptor binding	cell junction;cell part;cell projection;cytoskeletal part;extracellular membrane-bounded organelle;extracellular organelle;extracellular region part;extracellular vesicular exosome;intracellular non-membrane-bounded organelle;intracellular organelle;intracellular organelle part;intracellular part;macromolecular complex;membrane;membrane-bounded organelle;membrane-bounded vesicle;non-membrane-boun…		2	2	2	10.9	10.9	10.9	30.627	0	9.6033	660940000	11	0.801764	1	-0.41451	-1.61311	A0A494BBJ8;A0A494B9W3;Q8K1B8;A0A494B9F7	A0A494BBJ8;A0A494B9W3;Q8K1B8;A0A494B9F7	Fermitin family homolog 3	Fermt3
27.8114	28.0027	25.3072	28.0722	28.4261	27.8283	27.7587	27.535			adenosine metabolic process;cellular metabolic process;cellular nitrogen compound metabolic process;cellular process;dephosphorylation;heterocycle metabolic process;IMP metabolic process;metabolic process;nitrogen compound metabolic process;nucleobase-containing compound metabolic process;nucleobase-containing small molecule metabolic process;nucleoside metabolic process;nucleoside monophosphate …	5'-nucleotidase activity;binding;catalytic activity;cation binding;hydrolase activity;hydrolase activity, acting on ester bonds;ion binding;metal ion binding;nucleotidase activity;nucleotide binding;phosphatase activity;phosphoric ester hydrolase activity	cell part;cytoplasm;intracellular part	Nicotinate and nicotinamide metabolism;Purine metabolism;Pyrimidine metabolism	6	6	6	16.6	16.6	16.6	67.764	0	41.482	1931600000	20	0.368556	1	0.588668	0.849872	A0A494B9X3;E9Q9M1;Q3V1L4;A0A494BBP6;G3X9J6;A0A494BBK9;A0A494BAU4;A0A494BAN2;A0A494BBI8;A0A494BBM7	A0A494B9X3;E9Q9M1;Q3V1L4;A0A494BBP6	Cytosolic purine 5-nucleotidase	Nt5c2
27.3279	27.4698	28.4181	28.6681	24.2144	27.9975	28.2481	27.762			anatomical structure development;antigen processing and presentation;antigen processing and presentation of endogenous antigen;antigen processing and presentation of endogenous peptide antigen;antigen processing and presentation of endogenous peptide antigen via MHC class I;antigen processing and presentation of endogenous peptide antigen via MHC class I via ER pathway;antigen processing and pres…	antigen binding;beta-2-microglobulin binding;binding;peptide antigen binding;peptide binding;protein binding;protein complex binding;receptor binding;T cell receptor binding;TAP binding	cell part;cell surface;cytoplasmic part;cytoplasmic vesicle membrane;cytoplasmic vesicle part;endocytic vesicle membrane;endoplasmic reticulum;endoplasmic reticulum exit site;endoplasmic reticulum part;external side of plasma membrane;extracellular membrane-bounded organelle;extracellular organelle;extracellular region part;extracellular vesicular exosome;Golgi apparatus;Golgi apparatus part;Golg…	Allograft rejection;Antigen processing and presentation;Autoimmune thyroid disease;Cell adhesion molecules (CAMs);Endocytosis;Graft-versus-host disease;Natural killer cell mediated cytotoxicity;Phagosome;Type I diabetes mellitus;Viral myocarditis	8	4	2	29.6	14.6	7	39.859	0	24.362	1889800000	13	0.398514	1	-0.91547	-0.906785	A0A494BA33;Q3TH01;P01901;A0A494BAT0;G3UXW2	A0A494BA33;Q3TH01;P01901;A0A494BAT0;G3UXW2	H-2 class I histocompatibility antigen, K-B alpha chain	H2-K1
28.7248	28.8983	28.3559	28.5114	28.6707	28.5498	28.7342	29.0023				binding;protein binding;protein domain specific binding;SH3 domain binding	cell part;cytoplasm;extracellular membrane-bounded organelle;extracellular organelle;extracellular region part;extracellular vesicular exosome;intracellular part;membrane-bounded organelle;membrane-bounded vesicle;organelle;vesicle		3	3	3	21.2	21.2	21.2	23.394	0	12.077	3529700000	16	0.324368	1	0.11665	0.763983	A0A494BA97;Q62422;A0A494B943	A0A494BA97;Q62422	Osteoclast-stimulating factor 1	Ostf1
30.6344	30.5782	30.6499	30.4693	30.8186	30.4309	30.2884	30.0769			alcohol metabolic process;biological regulation;biosynthetic process;cation homeostasis;cell differentiation;cellular aromatic compound metabolic process;cellular biosynthetic process;cellular component assembly;cellular component organization;cellular component organization or biogenesis;cellular developmental process;cellular metabolic process;cellular nitrogen compound biosynthetic process;cel…	2 iron, 2 sulfur cluster binding;binding;catalytic activity;cation binding;ferrochelatase activity;heme binding;ion binding;iron ion binding;iron-responsive element binding;iron-sulfur cluster binding;lyase activity;metal cluster binding;metal ion binding;mRNA binding;nucleic acid binding;RNA binding;tetrapyrrole binding;transition metal ion binding	cell part;cytoplasmic part;intracellular membrane-bounded organelle;intracellular organelle;intracellular organelle part;intracellular part;membrane;membrane-bounded organelle;mitochondrial inner membrane;mitochondrial membrane;mitochondrial part;mitochondrion;organelle;organelle inner membrane;organelle membrane;organelle part	Porphyrin and chlorophyll metabolism	12	12	12	35.7	35.7	35.7	46.96	0	123.63	12259000000	66	0.509364	1	-0.17929	-1.11003	A0A494BAI5;Q544X6;P22315;F6T2S0;Q91W09;A0A494B9Y8;A0A494BBL4;A0A494BAR8;A0A494BA61	A0A494BAI5;Q544X6;P22315;F6T2S0;Q91W09;A0A494B9Y8;A0A494BBL4	Ferrochelatase;Ferrochelatase, mitochondrial	Fech
27.7294	25.7101	27.7398	24.8645	27.8657	27.6883	28.2045	27.7013			anatomical structure development;anatomical structure morphogenesis;biological regulation;cell development;cell part morphogenesis;cell projection morphogenesis;cell projection organization;cell surface receptor linked signaling pathway;cellular component morphogenesis;cellular component movement;cellular component organization;cellular component organization at cellular level;cellular component …	binding;catalytic activity;cation binding;cytoskeletal protein binding;GDP binding;GTP binding;GTPase activity;guanyl nucleotide binding;guanyl ribonucleotide binding;hydrolase activity;hydrolase activity, acting on acid anhydrides;hydrolase activity, acting on acid anhydrides, in phosphorus-containing anhydrides;ion binding;metal ion binding;microtubule binding;nucleoside-triphosphatase activity…	cell part;cell projection;centrosome;cilium;cytoplasmic microtubule;cytoplasmic part;cytoskeletal part;extracellular membrane-bounded organelle;extracellular organelle;extracellular region part;extracellular vesicular exosome;Golgi apparatus;Golgi apparatus part;Golgi membrane;intracellular membrane-bounded organelle;intracellular non-membrane-bounded organelle;intracellular organelle;intracellul…		3	3	3	28.9	28.9	28.9	20.227	0	13.706	1609300000	11	0.935959	1	1.35397	1.83681	A0A494BAJ6;Q9WUL7	A0A494BAJ6;Q9WUL7	ADP-ribosylation factor-like protein 3	Arl3
29.3603	29.4916	29.3228	29.7795	29.2523	29.7083	29.712	29.5866			cellular process;ER to Golgi vesicle-mediated transport;establishment of localization;establishment of localization in cell;Golgi vesicle transport;intracellular transport;transport;vesicle-mediated transport		cell part;cytoplasmic part;endoplasmic reticulum membrane;endoplasmic reticulum part;endoplasmic reticulum-Golgi intermediate compartment;endoplasmic reticulum-Golgi intermediate compartment membrane;Golgi apparatus part;Golgi membrane;integral to membrane;intracellular membrane-bounded organelle;intracellular organelle;intracellular organelle part;intracellular part;intrinsic to membrane;membran…		7	7	7	44	44	44	21.445	0	23.221	6337500000	36	0.201554	1	0.0762534	0.509332	F6SLP4;A0A494BAW5;A0A494BAK4;Q9DC16;A0A494BAX4	F6SLP4;A0A494BAW5;A0A494BAK4;Q9DC16	Endoplasmic reticulum-Golgi intermediate compartment protein 1	Ergic1
31.3783	31.5431	31.8806	31.4872	31.2602	31.7796	31.8412	31.3221			acid secretion;alpha-beta T cell activation;alpha-beta T cell differentiation;anatomical structure development;anatomical structure formation involved in morphogenesis;androgen receptor signaling pathway;arachidonic acid secretion;ATP-dependent chromatin remodeling;biological regulation;biosynthetic process;blood vessel development;carboxylic acid transport;cardiac cell differentiation;cardiac ch…	ATPase activity;ATPase activity, coupled;binding;binding, bridging;calcium ion binding;calcium-dependent phospholipid binding;calcium-dependent protein binding;catalytic activity;cation binding;DNA binding;DNA-dependent ATPase activity;double-stranded DNA-dependent ATPase activity;enzyme inhibitor activity;enzyme regulator activity;helicase activity;hydrolase activity;hydrolase activity, acting o…	adherens junction;anchoring junction;basolateral plasma membrane;cell junction;cell part;cell projection;cell surface;cell-substrate adherens junction;cell-substrate junction;chromatin;chromatin remodeling complex;chromosomal part;cilium;cornified envelope;cytoplasm;cytoplasmic part;cytoskeleton;cytosol;endosome;extracellular membrane-bounded organelle;extracellular organelle;extracellular region…		17	17	17	64.6	64.6	64.6	33.944	0	211.46	25243000000	120	0.0402095	1	-0.0215182	-0.115824	A0A494BBD8;P10107;E9QAQ7;A2BH40-4;A2BH40-2;A2BH40-3;A2BH40	A0A494BBD8;P10107	Annexin A1	Anxa1
29.6365	29.6307	29.6621	29.5422	29.6458	29.6463	29.6489	29.6757			biological regulation;cell redox homeostasis;cellular homeostasis;cellular macromolecule metabolic process;cellular metabolic process;cellular process;cellular protein metabolic process;cellular response to chemical stimulus;cellular response to oxidative stress;cellular response to stimulus;cellular response to stress;glycerol ether metabolic process;homeostatic process;macromolecule metabolic p…	catalytic activity;disulfide oxidoreductase activity;oxidoreductase activity;oxidoreductase activity, acting on a sulfur group of donors;oxidoreductase activity, acting on a sulfur group of donors, disulfide as acceptor;protein disulfide oxidoreductase activity	cell part;cytoplasm;extracellular membrane-bounded organelle;extracellular organelle;extracellular region part;extracellular vesicular exosome;intracellular membrane-bounded organelle;intracellular organelle;intracellular part;macromolecular complex;membrane-bounded organelle;membrane-bounded vesicle;nucleus;organelle;proteasome complex;protein complex;vesicle		10	10	10	50.3	50.3	50.3	32.715	0	30.886	6725200000	47	0.639983	1	0.0363045	1.3389	A0A498WGD8;Q8CDN6;A0A494B955;A0A494BBI1;A0A494BB31	A0A498WGD8;Q8CDN6;A0A494B955;A0A494BBI1	Thioredoxin-like protein 1	Txnl1
29.1691	29.4341	29.1999	29.4318	29.2232	29.4651	29.4198	30.1498			amine metabolic process;amino acid activation;asparaginyl-tRNA aminoacylation;carboxylic acid metabolic process;cellular amine metabolic process;cellular amino acid metabolic process;cellular ketone metabolic process;cellular macromolecule metabolic process;cellular metabolic process;cellular nitrogen compound metabolic process;cellular process;macromolecule metabolic process;metabolic process;nc…	adenyl nucleotide binding;adenyl ribonucleotide binding;aminoacyl-tRNA ligase activity;asparagine-tRNA ligase activity;ATP binding;binding;catalytic activity;ligase activity;ligase activity, forming aminoacyl-tRNA and related compounds;ligase activity, forming carbon-oxygen bonds;nucleic acid binding;nucleotide binding;purine nucleotide binding;purine ribonucleoside triphosphate binding;purine ri…	cell part;cytoplasm;cytoplasmic part;extracellular membrane-bounded organelle;extracellular organelle;extracellular region part;extracellular vesicular exosome;intracellular membrane-bounded organelle;intracellular organelle;intracellular part;membrane-bounded organelle;membrane-bounded vesicle;mitochondrion;organelle;vesicle	Aminoacyl-tRNA biosynthesis	12	12	12	28	28	28	64.208	0	46.823	6115300000	47	0.555739	1	0.255736	1.19235	A0A498WGK2;Q8BP47;A0A494BAX5;A0A494BB89;A0A494B927;A0A494BAW6;A0A494B996	A0A498WGK2;Q8BP47;A0A494BAX5;A0A494BB89	Asparagine--tRNA ligase, cytoplasmic	Nars
28.1222	28.1826	27.8944	28.2596	27.8576	28.2334	28.3614	28.1945					cell part;integral to membrane;intrinsic to membrane;membrane part		6	6	6	9.9	9.9	9.9	67.507	0	16.805	2471100000	26	0.133093	1	0.0470271	0.353154	A0A498WGK6;Q9ET30	A0A498WGK6;Q9ET30	Transmembrane 9 superfamily member 3	Tm9sf3
29.609	26.7621	27.822	27.081	23.5031	24.824	25.7906	26.8299			aging;anatomical structure development;axon ensheathment;biological regulation;cellular component organization;cellular component organization or biogenesis;cellular process;developmental process;ensheathment of neurons;membrane organization;myelination;negative regulation of axonogenesis;negative regulation of biological process;negative regulation of cell development;negative regulation of cell…	binding;enzyme binding;protease binding;protein binding;structural constituent of myelin sheath;structural molecule activity	axon part;cell body;cell part;cell periphery;cell projection;cell projection part;compact myelin;cytoplasm;internode region of axon;intracellular membrane-bounded organelle;intracellular organelle;intracellular part;membrane;membrane-bounded organelle;myelin sheath;neuronal cell body;nucleus;organelle;plasma membrane		3	3	3	21.3	21.3	21.3	16.537	0	7.0135	1128900000	6	1.45485	1	-2.58162	-2.7104	A0A498WGS3;P04370-14;P04370-8;P04370-13;P04370-6;P04370-7;P04370-5;P04370-11;P04370-9;P04370-10;P04370-4;P04370;P04370-2	A0A498WGS3;P04370-14;P04370-8;P04370-13;P04370-6;P04370-7;P04370-5;P04370-11;P04370-9;P04370-10;P04370-4;P04370	Myelin basic protein	Mbp
31.7144	32.1405	32.8366	32.1837	32.0686	32.3207	32.374	32.4754					cell part;cytoplasm;cytoplasmic part;intracellular part;lipid particle;membrane;plasma membrane		30	30	30	53	53	53	158.67	0	181.79	46065000000	177	0.139207	1	0.0908866	0.367643	A0A571BEC9;O88492;O88492-2	A0A571BEC9;O88492;O88492-2	Perilipin-4	Plin4
30.6477	30.534	30.4852	30.4252	30.4856	30.4205	30.1679	30.5238			actin cytoskeleton organization;actin filament-based process;biological regulation;cellular component organization;cellular component organization at cellular level;cellular component organization or biogenesis;cellular component organization or biogenesis at cellular level;cellular process;cortical actin cytoskeleton organization;cortical cytoskeleton organization;cytoskeleton organization;organ…	1-phosphatidylinositol binding;actin binding;binding;cytoskeletal protein binding;lipid binding;phosphatidylinositol binding;phospholipid binding;protein binding;spectrin binding;structural molecule activity	actin cytoskeleton;cell cortex part;cell part;cortical cytoskeleton;cytoplasmic part;cytoskeleton;extrinsic to membrane;Golgi apparatus;intracellular membrane-bounded organelle;intracellular non-membrane-bounded organelle;intracellular organelle;intracellular part;macromolecular complex;membrane;membrane part;membrane-bounded organelle;non-membrane-bounded organelle;nucleus;organelle;plasma membr…	Tight junction	20	20	19	37	37	34.5	66.597	0	62.887	11946000000	80	0.634726	1	-0.123559	-1.32985	A0A571BEG4;A2A839;A2A838;A2A841;P48193-2;P48193;A2A842;A2AD32;A0A1D5RLV1;F6S4K9;F7BUB8;F7CR30	A0A571BEG4;A2A839;A2A838;A2A841;P48193-2;P48193;A2A842;A2AD32;A0A1D5RLV1	Protein 4.1	Epb4.1;Epb41
30.9169	29.8857	34.4707	27.8683	27.1577	26.8157	29.0474	32.2365			actin cytoskeleton organization;actin filament-based process;actomyosin structure organization;biological regulation;cellular component organization;cellular component organization at cellular level;cellular component organization or biogenesis;cellular component organization or biogenesis at cellular level;cellular process;cytoskeleton organization;organelle organization;regulation of actin cyto…		cell part;contractile fiber;contractile fiber part;cytoplasmic part;cytoskeletal part;extracellular membrane-bounded organelle;extracellular organelle;extracellular region part;extracellular vesicular exosome;intracellular non-membrane-bounded organelle;intracellular organelle;intracellular organelle part;intracellular part;macromolecular complex;membrane-bounded organelle;membrane-bounded vesicl…		161	161	161	33.5	33.5	33.5	867.08	0	323.31	26719000000	237	0.482063	1	-1.97107	-1.0609	A0A571BF46;A0A571BF58;E9Q1W3;A2AQA9;A2AQB2;F6RDH3;F6X9B6;G3UWS1;A0A1B0GSF5;A0A1B0GSI0	A0A571BF46;A0A571BF58;E9Q1W3;A2AQA9		Neb
30.2361	30.5057	30.3506	30.4728	29.7468	30.2164	30.0753	30.2347			acylglycerol metabolic process;biological adhesion;biological regulation;carboxylic acid metabolic process;cell adhesion;cell-cell adhesion;cell-matrix adhesion;cell-substrate adhesion;cellular component assembly;cellular component assembly at cellular level;cellular component organization;cellular component organization at cellular level;cellular component organization or biogenesis;cellular com…	binding;carbohydrate binding;catalytic activity;collagen binding;glycosaminoglycan binding;heparin binding;hydrolase activity;pattern binding;polysaccharide binding;protein binding	cell part;collagen;extracellular matrix;extracellular matrix part;extracellular membrane-bounded organelle;extracellular organelle;extracellular region;extracellular region part;extracellular space;extracellular vesicular exosome;fibrillar collagen;intracellular;membrane-bounded organelle;membrane-bounded vesicle;organelle;proteinaceous extracellular matrix;vesicle	ECM-receptor interaction;Focal adhesion	33	33	32	14.3	14.3	14.1	435.47	0	53.902	10225000000	104	1.33907	1	-0.322995	-2.51156	O35452;A0A571BG59;A0A5F8MPH8;E9Q2T3;A0A0G2JE11;Q8CH41;A2ACU7	O35452;A0A571BG59;A0A5F8MPH8;E9Q2T3		Tnxb
27.6659	27.3204	27.3487	27.642	27.543	27.4561	27.4935	27.6719			anatomical structure development;biological regulation;brain development;cell cycle;cell development;cell division;cell maturation;cellular component organization;cellular component organization at cellular level;cellular component organization or biogenesis;cellular component organization or biogenesis at cellular level;cellular developmental process;cellular process;cellular process involved in…	binding;GTP binding;guanyl nucleotide binding;guanyl ribonucleotide binding;nucleotide binding;purine nucleotide binding;purine ribonucleoside triphosphate binding;purine ribonucleotide binding;ribonucleotide binding	cell part;cell projection;cilium;cytoplasmic part;cytoskeleton;intracellular membrane-bounded organelle;intracellular non-membrane-bounded organelle;intracellular organelle;intracellular part;membrane-bounded organelle;mitochondrion;motile cilium;myelin sheath;non-membrane-bounded organelle;organelle		6	5	5	6.6	5.9	5.9	110.07	0	14.931	1553200000	13	0.17559	1	0.0468717	0.451579	A0A5F8MP96;P28661-5;P28661-4;P28661-3;P28661-2;P28661;Q5ND13;Q5ND09;P28661-6	A0A5F8MP96;P28661-5;P28661-4;P28661-3;P28661-2;P28661;Q5ND13;Q5ND09;P28661-6	Septin-4	2022-09-04
30.3954	30.1047	30.054	30.0612	29.9474	30.2934	30.3114	30.1944			anatomical structure development;anatomical structure morphogenesis;biological adhesion;biological regulation;brown fat cell differentiation;cell adhesion;cell adhesion mediated by integrin;cell communication;cell differentiation;cell migration;cell motility;cell projection assembly;cell projection organization;cell surface receptor linked signaling pathway;cell-cell adhesion;cell-matrix adhesion…	binding;cation binding;integrin binding;ion binding;metal ion binding;protein binding;protein complex binding;receptor binding	adherens junction;alpha6-beta4 integrin complex;anchoring junction;basal part of cell;basal plasma membrane;basement membrane;basolateral plasma membrane;cell junction;cell part;cell projection;cell surface;cell-cell adherens junction;cell-cell junction;cell-substrate adherens junction;cell-substrate junction;external side of plasma membrane;extracellular matrix part;extracellular region part;fil…	Arrhythmogenic right ventricular cardiomyopathy (ARVC);Cell adhesion molecules (CAMs);Dilated cardiomyopathy;ECM-receptor interaction;Focal adhesion;Hematopoietic cell lineage;Hypertrophic cardiomyopathy (HCM);Pathways in cancer;Regulation of actin cytoskeleton;Small cell lung cancer;Toxoplasmosis	22	22	22	25.8	25.8	25.8	126.72	0	113.14	9753600000	84	0.10334	1	0.0327907	0.280871	A0A5F8MPB5;Q61739-2;Q61739;F6VSK8	A0A5F8MPB5;Q61739-2;Q61739;F6VSK8	Integrin alpha-6;Integrin alpha-6 heavy chain;Integrin alpha-6 light chain	Itga6
30.72	30.9096	30.6747	30.8763	30.7728	30.83	30.7541	30.7862			actin filament capping;anatomical structure development;apical protein localization;asymmetric protein localization;biological regulation;cell development;cell projection assembly;cell projection organization;cellular component assembly;cellular component assembly at cellular level;cellular component organization;cellular component organization at cellular level;cellular component organization or…		adherens junction;anchoring junction;apical part of cell;cell division site part;cell junction;cell part;cell periphery;cell pole;cell projection;cell tip;cell-substrate adherens junction;cell-substrate junction;cleavage furrow;cytoplasm;cytoskeleton;extracellular membrane-bounded organelle;extracellular organelle;extracellular region part;extracellular space;extracellular vesicular exosome;extri…	Regulation of actin cytoskeleton	27	15	15	42.7	27.8	27.8	71.027	0	87.566	15221000000	101	0.0551917	1	-0.00937462	-0.156648	A0A5F8MPB9;P26043;Q7TSG6	A0A5F8MPB9;P26043;Q7TSG6	Radixin	Rdx
31.8569	31.8356	31.439	31.92	31.9408	31.854	31.7769	31.827			cellular lipid metabolic process;cellular metabolic process;cellular process;dephosphorylation;glycerolipid metabolic process;glycerophospholipid metabolic process;lipid metabolic process;lipid modification;metabolic process;organophosphate metabolic process;phosphate-containing compound metabolic process;phosphatidylinositol dephosphorylation;phosphatidylinositol metabolic process;phospholipid d…	catalytic activity;hydrolase activity;hydrolase activity, acting on ester bonds;inositol or phosphatidylinositol phosphatase activity;lipid phosphatase activity;phosphatase activity;phosphatidylinositol bisphosphate phosphatase activity;phosphatidylinositol monophosphate phosphatase activity;phosphatidylinositol-3-phosphatase activity;phosphatidylinositol-4-phosphate phosphatase activity;phosphor…	alpha-amino-3-hydroxy-5-methyl-4-isoxazolepropionic acid selective glutamate receptor complex;cell part;cytoplasmic part;endoplasmic reticulum membrane;endoplasmic reticulum part;Golgi apparatus;integral to endoplasmic reticulum membrane;integral to membrane;integral to organelle membrane;intracellular membrane-bounded organelle;intracellular organelle;intracellular organelle part;intracellular p…		26	26	26	47.5	47.5	47.5	69.372	0	93.212	32792000000	156	0.320619	1	0.0867796	0.756578	A0A5F8MPK9;Q9EP69;A0A1L1SR59	A0A5F8MPK9;Q9EP69	Phosphatidylinositide phosphatase SAC1	Sacm1l
33.0106	29.0935	32.1852	30.0963	27.8652	28.5774	28.6024	29.3297			cell junction maintenance;cell junction organization;cell-cell junction maintenance;cell-cell junction organization;cellular component maintenance;cellular component maintenance at cellular level;cellular component organization;cellular component organization at cellular level;cellular component organization or biogenesis;cellular component organization or biogenesis at cellular level;cellular pr…		cell part;integral to membrane;integral to plasma membrane;intrinsic to membrane;intrinsic to plasma membrane;membrane part;myelin sheath;plasma membrane part	Cell adhesion molecules (CAMs)	6	6	6	24.6	24.6	24.6	27.651	0	12.998	14777000000	23	1.40355	1	-2.50274	-2.62189	E9QK82;A0A5F8MPM4;P27573	E9QK82;A0A5F8MPM4;P27573	Myelin protein P0	Mpz
26.0117	26.1884	25.9539	26.2319	25.7327	26.1547	25.7452	26.4387			anatomical structure development;anatomical structure morphogenesis;biological regulation;biosynthetic process;cartilage development;cell morphogenesis;cell morphogenesis involved in differentiation;cell proliferation;cellular biosynthetic process;cellular component morphogenesis;cellular component organization;cellular component organization or biogenesis;cellular developmental process;cellular …	binding;cation binding;core promoter proximal region DNA binding;core promoter proximal region sequence-specific DNA binding;DNA binding;enhancer binding;enhancer sequence-specific DNA binding;ion binding;ligand-dependent nuclear receptor activity;lipid binding;metal ion binding;molecular transducer activity;nucleic acid binding;nucleic acid binding transcription factor activity;protein binding;p…	cell part;cytoskeleton;extracellular region part;intercellular bridge;intracellular membrane-bounded organelle;intracellular non-membrane-bounded organelle;intracellular organelle;intracellular organelle part;intracellular part;membrane-bounded organelle;microtubule cytoskeleton;non-membrane-bounded organelle;nuclear part;nucleolus;nucleus;organelle;organelle part		2	2	2	6.5	6.5	6.5	41.015	0	11.736	529600000	9	0.165072	1	-0.0786424	-0.427695	G3UY24;A0A668KLU7;O08580;E9QKA2;G5E8P8;Q61539	G3UY24;A0A668KLU7;O08580;E9QKA2;G5E8P8;Q61539	Steroid hormone receptor ERR1;Steroid hormone receptor ERR2	Esrra;Esrrb
29.0076	29.0781	27.953	29.0932	29.6783	29.2994	29.0173	28.7379			anion transport;bicarbonate transport;biological regulation;cation homeostasis;cation transport;cellular cation homeostasis;cellular chemical homeostasis;cellular homeostasis;cellular ion homeostasis;cellular monovalent inorganic cation homeostasis;cellular process;chemical homeostasis;establishment of localization;homeostatic process;inorganic anion transport;ion homeostasis;ion transmembrane tr…	active transmembrane transporter activity;anion transmembrane transporter activity;anion:anion antiporter activity;anion:cation symporter activity;antiporter activity;bicarbonate transmembrane transporter activity;cation transmembrane transporter activity;inorganic anion exchanger activity;inorganic anion transmembrane transporter activity;inorganic cation transmembrane transporter activity;ion t…	basolateral plasma membrane;cell part;extracellular membrane-bounded organelle;extracellular organelle;extracellular region part;extracellular vesicular exosome;integral to membrane;integral to plasma membrane;intrinsic to membrane;intrinsic to plasma membrane;membrane part;membrane-bounded organelle;membrane-bounded vesicle;organelle;plasma membrane part;vesicle	Bile secretion;Pancreatic secretion;Proximal tubule bicarbonate reclamation	9	9	9	12.2	12.2	12.2	120.46	0	43.974	4559800000	32	0.542415	1	0.400237	1.16883	A7E1Z5;A0A668KM61;O88343-2;O88343;E9Q8N8;D3Z7G8	A7E1Z5;A0A668KM61;O88343-2;O88343;E9Q8N8	Anion exchange protein;Electrogenic sodium bicarbonate cotransporter 1	Slc4a4
35.2472	35.3939	35.0649	35.4301	35.5709	35.1545	35.389	35.4183			biosynthetic process;carbohydrate metabolic process;carboxylic acid biosynthetic process;carboxylic acid metabolic process;cellular biosynthetic process;cellular ketone metabolic process;cellular metabolic process;cellular nitrogen compound metabolic process;cellular process;coenzyme metabolic process;cofactor metabolic process;heterocycle metabolic process;lactate biosynthetic process;lactate bi…	binding;catalytic activity;coenzyme binding;cofactor binding;lactate dehydrogenase activity;L-lactate dehydrogenase activity;NAD binding;nucleotide binding;oxidoreductase activity;oxidoreductase activity, acting on CH-OH group of donors;oxidoreductase activity, acting on the CH-OH group of donors, NAD or NADP as acceptor	cell part;cytoplasm;cytoplasmic part;extracellular membrane-bounded organelle;extracellular organelle;extracellular region part;extracellular vesicular exosome;intracellular membrane-bounded organelle;intracellular organelle;intracellular part;membrane;membrane-bounded organelle;membrane-bounded vesicle;mitochondrion;myelin sheath;organelle;vesicle	Cysteine and methionine metabolism;Glycolysis / Gluconeogenesis;Propanoate metabolism;Pyruvate metabolism	23	22	22	61.6	58.1	58.1	37.238	0	323.31	377800000000	329	0.357676	1	0.0991182	0.82895	A0A6I8MX27;P16125;D3Z7F0;A0A0N4SVV8	A0A6I8MX27;P16125;D3Z7F0	L-lactate dehydrogenase B chain;L-lactate dehydrogenase	Ldhb
27.6521	27.4106	27.6147	27.7752	28.0901	28.2868	27.7653	27.9027			aromatic compound biosynthetic process;biosynthetic process;cellular aromatic compound metabolic process;cellular biosynthetic process;cellular component organization;cellular component organization or biogenesis;cellular localization;cellular macromolecule localization;cellular macromolecule metabolic process;cellular membrane organization;cellular metabolic process;cellular nitrogen compound bi…	adenyl nucleotide binding;adenyl ribonucleotide binding;ATP binding;binding;cation binding;cytoskeletal protein binding;ion binding;metal ion binding;nucleotide binding;protein binding;purine nucleotide binding;purine ribonucleoside triphosphate binding;purine ribonucleotide binding;ribonucleotide binding	cell junction;cell part;cytoplasm;cytoskeleton;extrinsic to membrane;extrinsic to plasma membrane;inhibitory synapse;intracellular;intracellular non-membrane-bounded organelle;intracellular organelle;intracellular part;membrane;membrane part;non-membrane-bounded organelle;organelle;plasma membrane part;postsynaptic membrane;synapse;synapse part;synaptic membrane		8	8	8	14.9	14.9	14.9	83.665	0	24.909	1935800000	17	1.57392	1	0.398099	2.91879	A0JNY3;Q8BUV3	A0JNY3;Q8BUV3	Gephyrin;Molybdopterin adenylyltransferase;Molybdopterin molybdenumtransferase	Gphn
30.1425	29.9538	30.348	29.9867	29.8562	30.1714	30.0783	29.8082			actin crosslink formation;actin cytoskeleton organization;actin filament bundle assembly;actin filament organization;actin filament-based process;biological regulation;cell junction assembly;cell junction organization;cell-substrate junction assembly;cellular component assembly;cellular component assembly at cellular level;cellular component organization;cellular component organization at cellula…	actin binding;actin filament binding;binding;calcium ion binding;cation binding;cytoskeletal protein binding;double-stranded RNA binding;identical protein binding;integrin binding;ion binding;ion channel binding;ligand-dependent nuclear receptor transcription coactivator activity;metal ion binding;nucleic acid binding;protein binding;protein binding transcription factor activity;protein complex b…	actin filament bundle;actomyosin;adherens junction;anchoring junction;brush border;cell cortex part;cell junction;cell part;cell projection;cell projection part;cell-cell adherens junction;cell-cell junction;cell-substrate adherens junction;cell-substrate junction;contractile fiber part;cortical actin cytoskeleton;cortical cytoskeleton;cytoplasm;cytoplasmic membrane-bounded vesicle;cytoplasmic pa…	Adherens junction;Amoebiasis;Arrhythmogenic right ventricular cardiomyopathy (ARVC);Focal adhesion;Leukocyte transendothelial migration;Regulation of actin cytoskeleton;Systemic lupus erythematosus;Tight junction	39	17	17	52.6	28.2	28.2	102.72	0	100.18	9321800000	68	0.465843	1	-0.129252	-1.03145	A1BN54;Q7TPR4	A1BN54;Q7TPR4	Alpha-actinin-1	Actn1
26.3212	26.4797	23.9285	26.4723	22.56	23.299	24.3103	26.1234			activation of immune response;antigen receptor-mediated signaling pathway;biological regulation;calcium-mediated signaling;catabolic process;cell migration;cell motility;cell surface receptor linked signaling pathway;cellular catabolic process;cellular component movement;cellular lipid catabolic process;cellular lipid metabolic process;cellular metabolic process;cellular process;cellular response…	binding;calcium ion binding;catalytic activity;cation binding;cytokine receptor binding;enzyme binding;glutamate receptor binding;hydrolase activity;hydrolase activity, acting on ester bonds;ion binding;kinase binding;lipase activity;metal ion binding;molecular transducer activity;neurotrophin receptor binding;neurotrophin TRK receptor binding;neurotrophin TRKA receptor binding;phosphatidylinosit…	cell junction;cell part;cell projection;cell-cell junction;cytoplasm;cytoplasmic part;cytosol;intracellular organelle part;intracellular part;lamellipodium;macromolecular complex;membrane;nuclear part;organelle part;plasma membrane;protein complex;ruffle;signalosome	Calcium signaling pathway;Epithelial cell signaling in Helicobacter pylori infection;ErbB signaling pathway;Fc epsilon RI signaling pathway;Fc gamma R-mediated phagocytosis;Glioma;Inositol phosphate metabolism;Leukocyte transendothelial migration;Natural killer cell mediated cytotoxicity;Neurotrophin signaling pathway;Non-small cell lung cancer;Pathways in cancer;Phosphatidylinositol signaling sy…	4	4	4	5.3	5.3	5.3	148.53	0	9.2382	567080000	5	0.877232	1	-1.72727	-1.73914	A2A4A6;Q62077;G3UXP4	A2A4A6;Q62077;G3UXP4	Phosphoinositide phospholipase C;1-phosphatidylinositol 4,5-bisphosphate phosphodiesterase gamma-1	Plcg1
27.2348	27.5154	25.132	27.0621	26.7796	27.6157	23.4057	25.3929			apoptosis;biological regulation;cell cycle;cell death;cellular process;death;positive regulation of catalytic activity;positive regulation of endopeptidase activity;positive regulation of hydrolase activity;positive regulation of molecular function;positive regulation of peptidase activity;programmed cell death;regulation of biological process;regulation of catabolic process;regulation of catalyt…	binding;endopeptidase activator activity;endopeptidase regulator activity;enzyme activator activity;enzyme regulator activity;identical protein binding;p53 binding;peptidase activator activity;peptidase regulator activity;protein binding	cell part;cytoplasm;intracellular membrane-bounded organelle;intracellular organelle;intracellular organelle part;intracellular part;macromolecular complex;membrane;membrane-bounded organelle;nuclear part;nucleoplasm;nucleus;organelle;organelle part;proteasome activator complex;protein complex	Antigen processing and presentation;Hepatitis C;Proteasome	3	3	3	20.2	20.2	20.2	23.406	0	16.786	1221100000	7	0.383208	1	-0.937608	-0.87783	A2A4J1;P61290;A2A4J3	A2A4J1;P61290;A2A4J3	Proteasome activator complex subunit 3	Psme3
26.3856	27.2847	26.5915	27.0188	27.3937	27.4184	26.9076	28.2212			biological regulation;biosynthetic process;cellular biosynthetic process;cellular macromolecule biosynthetic process;cellular macromolecule metabolic process;cellular metabolic process;cellular nitrogen compound metabolic process;cellular process;endosome transport;endosome transport via multivesicular body sorting pathway;establishment of localization;establishment of localization in cell;establ…	binding;identical protein binding;protein binding;protein dimerization activity;protein homodimerization activity;protein N-terminus binding;structural molecule activity	cell part;cytoplasm;cytoplasmic part;endosomal part;endosome membrane;ESCRT II complex;extracellular membrane-bounded organelle;extracellular organelle;extracellular region part;extracellular vesicular exosome;intracellular membrane-bounded organelle;intracellular non-membrane-bounded organelle;intracellular organelle;intracellular organelle part;intracellular part;macromolecular complex;membrane…	Endocytosis	5	5	5	33.1	33.1	33.1	20.474	0	13.751	1545900000	11	1.00889	1	0.665046	1.95795	A2A4K0;Q9CQ80-2;Q9CQ80;A2A4J8;E9PXS9;A8XY17	A2A4K0;Q9CQ80-2;Q9CQ80;A2A4J8;E9PXS9;A8XY17	Vacuolar protein-sorting-associated protein 25	Vps25
28.7413	28.6787	28.7142	28.8898	28.9698	28.7061	28.5327	28.722			alanyl-tRNA aminoacylation;amine metabolic process;amino acid activation;biological regulation;carboxylic acid metabolic process;cellular amine metabolic process;cellular amino acid metabolic process;cellular ketone metabolic process;cellular macromolecule metabolic process;cellular metabolic process;cellular nitrogen compound metabolic process;cellular process;macromolecule metabolic process;met…	adenyl nucleotide binding;adenyl ribonucleotide binding;alanine-tRNA ligase activity;aminoacyl-tRNA editing activity;aminoacyl-tRNA ligase activity;ATP binding;binding;carboxylic ester hydrolase activity;catalytic activity;cation binding;hydrolase activity;hydrolase activity, acting on ester bonds;ion binding;ligase activity;ligase activity, forming aminoacyl-tRNA and related compounds;ligase act…	cell part;cytoplasm;intracellular membrane-bounded organelle;intracellular organelle;intracellular part;membrane-bounded organelle;nucleus;organelle		9	9	9	24	24	24	58.167	0	20.874	3893600000	28	0.0834335	1	-0.0233426	-0.230699	A2A4P3;A2A4P4;Q3THG9	A2A4P3;A2A4P4;Q3THG9	Alanyl-tRNA editing protein Aarsd1	Gm27029;Aarsd1
29.4817	29.2813	29.2353	29.5639	29.077	29.0934	28.7043	29.5163			biosynthetic process;cellular biosynthetic process;cellular macromolecule biosynthetic process;cellular macromolecule metabolic process;cellular metabolic process;cellular process;cellular protein metabolic process;macromolecule biosynthetic process;macromolecule metabolic process;metabolic process;primary metabolic process;protein metabolic process;translation	structural constituent of ribosome;structural molecule activity	adherens junction;anchoring junction;cell junction;cell part;cell-substrate adherens junction;cell-substrate junction;cytoplasm;cytosolic large ribosomal subunit;focal adhesion;intracellular non-membrane-bounded organelle;intracellular organelle;intracellular organelle part;intracellular part;large ribosomal subunit;macromolecular complex;membrane;non-membrane-bounded organelle;nuclear part;nucle…	Ribosome	5	5	5	25.8	25.8	25.8	23.247	0	26.125	5375300000	27	0.790447	1	-0.292802	-1.59414	A2A547;P84099	A2A547;P84099	Ribosomal protein L19;60S ribosomal protein L19	Rpl19
26.9458	26.8795	25.9765	26.8577	26.7898	26.5216	26.4219	26.8784			biological regulation;cellular component organization;cellular component organization at cellular level;cellular component organization or biogenesis;cellular component organization or biogenesis at cellular level;cellular macromolecule metabolic process;cellular membrane organization;cellular metabolic process;cellular process;cellular response to stimulus;endomembrane system organization;endoso…	ARF guanyl-nucleotide exchange factor activity;binding;enzyme regulator activity;GABA receptor binding;GTPase regulator activity;guanyl-nucleotide exchange factor activity;nucleoside-triphosphatase regulator activity;protein binding;protein kinase A binding;protein kinase A regulatory subunit binding;receptor binding;small GTPase regulator activity	asymmetric synapse;axonemal microtubule;axoneme part;cell junction;cell part;cell projection;cell projection part;cytoplasmic membrane-bounded vesicle;cytoplasmic part;cytoplasmic vesicle;cytoskeletal part;cytosol;dendritic spine;endosome;Golgi apparatus part;Golgi membrane;intracellular membrane-bounded organelle;intracellular organelle;intracellular organelle part;intracellular part;macromolecu…		6	6	4	3.9	3.9	2.5	202.24	0	13.873	858080000	17	0.0158897	1	-0.0119424	-0.046954	A2A5R2;F6YCJ0	A2A5R2	Brefeldin A-inhibited guanine nucleotide-exchange protein 2	Arfgef2
29.6947	28.626	32.084	27.9921	26.2292	23.5106	28.2678	30.2313			biological regulation;multicellular organismal process;muscle contraction;muscle system process;positive regulation of biological process;positive regulation of biosynthetic process;positive regulation of cellular biosynthetic process;positive regulation of cellular metabolic process;positive regulation of cellular process;positive regulation of gene expression;positive regulation of macromolecul…	binding;cation binding;cytoskeletal protein binding;ion binding;metal ion binding;protein binding;troponin T binding	cell part;contractile fiber part;cytoplasmic part;cytoskeletal part;intracellular membrane-bounded organelle;intracellular organelle;intracellular organelle part;intracellular part;macromolecular complex;membrane-bounded organelle;nucleus;organelle;organelle part;protein complex;troponin complex		7	7	7	28.9	28.9	28.9	22.2	0	25.514	7013800000	24	0.732932	1	-2.53948	-1.49732	A2A6J8;P13412;A2A6K0;A0A1B0GRY8	A2A6J8;P13412;A2A6K0;A0A1B0GRY8	Troponin I, fast skeletal muscle	Tnni2
30.9431	30.8883	30.7046	30.9416	31.1108	30.8325	30.6051	30.978			cell cycle;cell division;cellular component assembly;cellular component organization;cellular component organization or biogenesis;cellular process;macromolecular complex assembly;macromolecular complex subunit organization;protein complex assembly;protein complex subunit organization;protein heterooligomerization;protein oligomerization	binding;GTP binding;guanyl nucleotide binding;guanyl ribonucleotide binding;nucleotide binding;purine nucleotide binding;purine ribonucleoside triphosphate binding;purine ribonucleotide binding;ribonucleotide binding	actin cytoskeleton;actin filament bundle;actomyosin;cell part;cytoplasmic part;cytoskeletal part;cytoskeleton;intracellular non-membrane-bounded organelle;intracellular organelle;intracellular organelle part;intracellular part;macromolecular complex;microtubule;non-membrane-bounded organelle;organelle;organelle part;perinuclear region of cytoplasm;protein complex;stress fiber		17	17	17	42.1	42.1	42.1	63.772	0	56.432	15949000000	94	0.0344031	1	0.0121708	0.0996869	A2A6U3;Q80UG5-3;Q80UG5;Q80UG5-2;A2A6U5;A8Y5D3	A2A6U3;Q80UG5-3;Q80UG5;Q80UG5-2	Septin-9	2022-09-09
31.6677	31.992	31.7226	32.0125	31.6477	31.9457	32.1165	31.9506			alcohol catabolic process;alcohol metabolic process;carbohydrate catabolic process;carbohydrate metabolic process;catabolic process;cellular carbohydrate catabolic process;cellular carbohydrate metabolic process;cellular metabolic process;cellular nitrogen compound metabolic process;cellular process;coenzyme metabolic process;cofactor metabolic process;glucose catabolic process;glucose metabolic …	6-phosphogluconolactonase activity;binding;carbohydrate binding;carboxylic ester hydrolase activity;catalytic activity;coenzyme binding;cofactor binding;glucose 1-dehydrogenase [NAD(P)] activity;glucose-6-phosphate dehydrogenase activity;hydrolase activity;hydrolase activity, acting on ester bonds;NADP binding;nucleotide binding;oxidoreductase activity;oxidoreductase activity, acting on CH-OH gro…	cell part;cytoplasmic part;endoplasmic reticulum lumen;endoplasmic reticulum part;intracellular membrane-bounded organelle;intracellular organelle;intracellular organelle lumen;intracellular organelle part;intracellular part;membrane-bounded organelle;membrane-enclosed lumen;mitochondrion;organelle;organelle lumen;organelle part	Pentose phosphate pathway	27	27	27	43.7	43.7	43.7	89.909	0	152.35	32791000000	153	0.198071	1	0.0664186	0.501679	A2A7A7;Q8CFX1;A2A7A8	A2A7A7;Q8CFX1	GDH/6PGL endoplasmic bifunctional protein;Glucose 1-dehydrogenase;6-phosphogluconolactonase	H6pd
29.2037	28.9319	28.6666	28.974	28.8394	28.8932	28.9414	29.2923			amine metabolic process;amino acid activation;carboxylic acid metabolic process;cellular amine metabolic process;cellular amino acid metabolic process;cellular ketone metabolic process;cellular macromolecule metabolic process;cellular metabolic process;cellular nitrogen compound metabolic process;cellular process;macromolecule metabolic process;metabolic process;ncRNA metabolic process;nitrogen c…	adenyl nucleotide binding;adenyl ribonucleotide binding;aminoacyl-tRNA ligase activity;ATP binding;binding;catalytic activity;ligase activity;ligase activity, forming aminoacyl-tRNA and related compounds;ligase activity, forming carbon-oxygen bonds;nucleic acid binding;nucleotide binding;purine nucleotide binding;purine ribonucleoside triphosphate binding;purine ribonucleotide binding;ribonucleot…	cell part;cytoplasm;cytoplasmic part;cytosol;intracellular membrane-bounded organelle;intracellular organelle;intracellular part;membrane-bounded organelle;nucleus;organelle	Aminoacyl-tRNA biosynthesis	14	14	14	26.1	26.1	26.1	63.001	0	49.067	4344900000	44	0.117614	1	0.0474973	0.31593	A2A7S7;Q91WQ3;F6VXZ2	A2A7S7;Q91WQ3	Tyrosine--tRNA ligase;Tyrosine--tRNA ligase, cytoplasmic;Tyrosine--tRNA ligase, cytoplasmic, N-terminally processed	Yars
27.2226	25.8118	28.2055	27.5954	27.3903	27.7672	26.1967	25.0862					extracellular membrane-bounded organelle;extracellular organelle;extracellular region part;extracellular vesicular exosome;membrane-bounded organelle;membrane-bounded vesicle;organelle;vesicle		3	3	3	32.6	32.6	32.6	15.783	0	8.6416	1353300000	11	0.320072	1	-0.598685	-0.755495	A2A8E2;Q8BHG2;Q8BHG2-3;B7ZC72;B7ZC71;Q8BHG2-2;A2A8E4;D6REH4	A2A8E2;Q8BHG2;Q8BHG2-3;B7ZC72;B7ZC71;Q8BHG2-2	UPF0587 protein C1orf123 homolog	0610037L13Rik
26.6952	26.3474	26.2658	26.9115	26.5125	26.4905	26.5521	26.5669			biological regulation;macromolecule metabolic process;metabolic process;positive regulation of biological process;positive regulation of catabolic process;positive regulation of cellular catabolic process;positive regulation of cellular metabolic process;positive regulation of cellular process;positive regulation of cellular protein metabolic process;positive regulation of macromolecule metabolic…	binding;catalytic activity;cation binding;endopeptidase activity;hydrolase activity;ion binding;metal ion binding;metalloendopeptidase activity;metallopeptidase activity;peptidase activity;peptidase activity, acting on L-amino acid peptides	cell part;cytoplasmic part;intracellular membrane-bounded organelle;intracellular organelle;intracellular part;membrane-bounded organelle;mitochondrion;organelle		7	7	7	6.5	6.5	6.5	127.77	0	9.8889	795740000	21	0.0569011	1	-0.0245051	-0.161235	A6PWC3;A2A9Q2;Q8BHG1;Q3V3G9	A6PWC3;A2A9Q2;Q8BHG1	Nardilysin	Nrd1
26.7062	26.7473	24.5814	26.7389	26.7	27.1683	26.8339	27.1416			biological regulation;cellular process;ER to Golgi vesicle-mediated transport;establishment of localization;establishment of localization in cell;establishment of protein localization;Golgi vesicle transport;intracellular protein transport;intracellular transport;positive regulation of biological process;positive regulation of cellular process;positive regulation of cholesterol homeostasis;positi…	binding;cation binding;ion binding;metal ion binding;transition metal ion binding;zinc ion binding	cell part;COPII vesicle coat;cytoplasmic part;cytoplasmic vesicle part;endoplasmic reticulum membrane;endoplasmic reticulum part;Golgi apparatus part;Golgi membrane;intracellular organelle part;intracellular part;macromolecular complex;membrane;membrane coat;membrane part;organelle membrane;organelle part;perinuclear region of cytoplasm;protein complex;vesicle coat	Protein processing in endoplasmic reticulum	5	5	5	6.1	6.1	6.1	118.65	0	13.725	930460000	13	0.67343	1	0.767495	1.39624	A2AA71;Q3U2P1;A2AA72;Q3U2P1-2	A2AA71;Q3U2P1	Protein transport protein Sec24A	Sec24a
28.5311	28.8687	27.54	29.0289	29.1264	28.745	28.2641	29.1022			alcohol metabolic process;amine biosynthetic process;amine metabolic process;biosynthetic process;cellular amine metabolic process;cellular biogenic amine biosynthetic process;cellular biogenic amine metabolic process;cellular biosynthetic process;cellular lipid metabolic process;cellular metabolic process;cellular nitrogen compound biosynthetic process;cellular nitrogen compound metabolic proces…	catalytic activity;cytidylyltransferase activity;ethanolamine-phosphate cytidylyltransferase activity;nucleotidyltransferase activity;transferase activity;transferase activity, transferring phosphorus-containing groups		Glycerophospholipid metabolism;Phosphonate and phosphinate metabolism	7	7	7	21.5	21.5	21.5	43.446	0	34.733	3803600000	30	0.349633	1	0.317266	0.813393	A2ABY3;Q922E4	A2ABY3;Q922E4	Ethanolamine-phosphate cytidylyltransferase	Pcyt2
26.8277	26.9833	26.4786	27.1709	26.8538	27.2132	27.0573	27.3714			alcohol metabolic process;carbohydrate metabolic process;cellular carbohydrate metabolic process;cellular component assembly;cellular component organization;cellular component organization or biogenesis;cellular metabolic process;cellular nitrogen compound metabolic process;cellular process;coenzyme metabolic process;cofactor metabolic process;D-xylose metabolic process;glucose metabolic process;…	catalytic activity;L-xylulose reductase (NADP+) activity;oxidoreductase activity;oxidoreductase activity, acting on CH-OH group of donors;oxidoreductase activity, acting on NADH or NADPH;oxidoreductase activity, acting on NADH or NADPH, quinone or similar compound as acceptor;oxidoreductase activity, acting on the CH-OH group of donors, NAD or NADP as acceptor	apical plasma membrane;brush border;cell part;cell projection;cytoplasmic microtubule;cytoplasmic part;cytoskeletal part;extracellular membrane-bounded organelle;extracellular organelle;extracellular region part;extracellular vesicular exosome;intracellular membrane-bounded organelle;intracellular organelle;intracellular organelle part;intracellular part;macromolecular complex;membrane part;membr…	Pentose and glucuronate interconversions	3	3	3	19.1	19.1	19.1	24.99	0	15.428	1116900000	20	0.680835	1	0.258802	1.40888	A2AC16;Q91X52	A2AC16;Q91X52	L-xylulose reductase	Dcxr
32.0743	31.8835	32.0933	31.6524	31.9918	32.2447	32.1381	31.9087			aging;carbohydrate metabolic process;cellular carbohydrate metabolic process;cellular macromolecule metabolic process;cellular metabolic process;cellular process;cellular protein metabolic process;developmental process;glycosylation;macromolecule glycosylation;macromolecule metabolic process;macromolecule modification;metabolic process;primary metabolic process;protein glycosylation;protein metab…	binding;catalytic activity;ribonucleoprotein binding;ribosome binding;transferase activity;transferase activity, transferring glycosyl groups	autophagic vacuole membrane;cell part;cytoplasmic part;endoplasmic reticulum;endoplasmic reticulum part;integral to membrane;intracellular membrane-bounded organelle;intracellular organelle;intracellular organelle part;intracellular part;intrinsic to membrane;macromolecular complex;membrane;membrane part;membrane-bounded organelle;nucleus;oligosaccharyltransferase complex;organelle;organelle memb…	N-Glycan biosynthesis;Protein processing in endoplasmic reticulum;Various types of N-glycan biosynthesis	20	20	20	45.5	45.5	45.5	67.501	0	323.31	34161000000	127	0.526346	1	0.144958	1.14033	A2ACG7;Q9DBG6	A2ACG7;Q9DBG6	Dolichyl-diphosphooligosaccharide--protein glycosyltransferase subunit 2	Rpn2
28.0298	27.9688	24.7114	27.8624	28.016	27.8511	28.1529	28.1588			biological regulation;cation transport;cell redox homeostasis;cellular homeostasis;cellular process;cognition;divalent inorganic cation transport;divalent metal ion transport;establishment of localization;homeostatic process;ion transport;magnesium ion transport;metal ion transport;multicellular organismal process;neurological system process;regulation of biological process;regulation of biologic…	cation transmembrane transporter activity;divalent inorganic cation transmembrane transporter activity;inorganic cation transmembrane transporter activity;ion transmembrane transporter activity;magnesium ion transmembrane transporter activity;metal ion transmembrane transporter activity;substrate-specific transmembrane transporter activity;substrate-specific transporter activity;transmembrane tra…	cell part;cytoplasmic part;endoplasmic reticulum part;integral to membrane;intracellular organelle part;intracellular part;intrinsic to membrane;macromolecular complex;membrane;membrane part;oligosaccharyltransferase complex;organelle part;plasma membrane;protein complex		3	3	3	8.4	8.4	8.4	41.637	0	7.7504	2085300000	9	0.507609	1	0.901592	1.10689	A2ADH1;Q9CQY5;Q9CQY5-2;Q9CQY5-3	A2ADH1;Q9CQY5;Q9CQY5-2;Q9CQY5-3	Magnesium transporter protein 1	Magt1
27.1625	23.9225	25.3425	26.8548	27.0481	27.2308	27.0714	26.9812				aspartic-type endopeptidase activity;aspartic-type peptidase activity;catalytic activity;endopeptidase activity;hydrolase activity;peptidase activity;peptidase activity, acting on L-amino acid peptides			4	4	4	13.5	13.5	13.5	44.59	0	7.7408	1465500000	14	0.844698	1	1.26229	1.6849	A2ADY9	A2ADY9	Protein DDI1 homolog 2	Ddi2
26.7477	26.5699	26.061	26.6733	26.3645	26.6176	26.7455	26.6494			AMP metabolic process;ATP metabolic process;biological regulation;biosynthetic process;cellular biosynthetic process;cellular metabolic compound salvage;cellular metabolic process;cellular nitrogen compound biosynthetic process;cellular nitrogen compound metabolic process;cellular process;cyclic nucleotide metabolic process;cyclic purine nucleotide metabolic process;energy homeostasis;GTP metabol…	AMP deaminase activity;binding;catalytic activity;cation binding;deaminase activity;hydrolase activity;hydrolase activity, acting on carbon-nitrogen (but not peptide) bonds;hydrolase activity, acting on carbon-nitrogen (but not peptide) bonds, in cyclic amidines;ion binding;metal ion binding		Purine metabolism	3	3	3	3.3	3.3	3.3	94.695	0	4.5165	816510000	10	0.181326	1	0.0812912	0.464481	A2AE27;Q9DBT5	A2AE27;Q9DBT5	AMP deaminase 2	Ampd2
31.0058	30.5555	32.8521	29.4352	28.172	28.3682	29.788	30.7155			biological regulation;cell differentiation;cellular developmental process;cellular process;developmental process;multicellular organismal development;multicellular organismal process;negative regulation of biological process;negative regulation of cell cycle;negative regulation of cell cycle process;negative regulation of cell growth;negative regulation of cellular process;negative regulation of …	binding;cation binding;ion binding;ion channel binding;metal ion binding;protein binding;transition metal ion binding;zinc ion binding	adherens junction;anchoring junction;cell junction;cell part;cell-substrate adherens junction;cell-substrate junction;cytoplasm;focal adhesion;intracellular membrane-bounded organelle;intracellular organelle;intracellular part;membrane;membrane-bounded organelle;nucleus;organelle;plasma membrane		8	8	8	32.4	32.4	32.4	33.563	0	69.137	13286000000	34	0.927835	1	-1.70122	-1.82331	A2AEX8;A2AEX6;P97447;A2AEY1;A2AEY2;A2AEX7;P97447-2;A2AEY0;A2AEX9	A2AEX8;A2AEX6;P97447;A2AEY1;A2AEY2;A2AEX7;P97447-2	Four and a half LIM domains protein 1	Fhl1
28.7372	29.1386	25.2365	28.3175	28.3465	28.2163	27.8422	28.8976			biological regulation;biosynthetic process;cellular biosynthetic process;cellular component organization;cellular component organization at cellular level;cellular component organization or biogenesis;cellular component organization or biogenesis at cellular level;cellular heat acclimation;cellular macromolecule biosynthetic process;cellular macromolecule metabolic process;cellular metabolic proc…	binding;nucleic acid binding;RNA binding	cell part;chromatin remodeling complex;ESC/E(Z) complex;histone deacetylase complex;histone methyltransferase complex;intracellular membrane-bounded organelle;intracellular organelle;intracellular organelle part;intracellular part;macromolecular complex;membrane-bounded organelle;methyltransferase complex;nuclear part;nucleoplasm;nucleoplasm part;nucleus;NuRD complex;organelle;organelle part;PcG …		9	4	4	28.1	20.2	20.2	46.908	0	14.125	2969400000	11	0.202371	1	0.468209	0.511124	A2AFJ1;Q60973;A2AFI9;F6U539;F6ZLC6	A2AFJ1;Q60973;A2AFI9	Histone-binding protein RBBP7	Rbbp7
27.438	26.9573	27.0983	27.3369	27.3208	27.5684	27.3099	27.3228			biological regulation;cellular process;cellular response to stimulus;endosome transport;establishment of localization;establishment of localization in cell;establishment of protein localization;intracellular protein transport;intracellular signal transduction;intracellular transport;metabolic process;positive regulation of biological process;positive regulation of cellular process;positive regula…	binding;catalytic activity;GDP binding;GTP binding;GTPase activity;guanyl nucleotide binding;guanyl ribonucleotide binding;hydrolase activity;hydrolase activity, acting on acid anhydrides;hydrolase activity, acting on acid anhydrides, in phosphorus-containing anhydrides;nucleoside-triphosphatase activity;nucleotide binding;purine nucleotide binding;purine ribonucleoside triphosphate binding;purin…	cell part;cytoplasmic membrane-bounded vesicle;cytoplasmic part;cytoplasmic vesicle;cytoplasmic vesicle membrane;cytoplasmic vesicle part;endocytic vesicle;endocytic vesicle membrane;endosome;extracellular membrane-bounded organelle;extracellular organelle;extracellular region part;extracellular vesicular exosome;intracellular membrane-bounded organelle;intracellular organelle;intracellular organ…	Measles	4	4	4	25.7	25.7	25.7	22.946	0	6.4232	1331600000	11	0.656892	1	0.172859	1.36794	A2AFP5;Q9R0M6;A2AFP4	A2AFP5;Q9R0M6;A2AFP4	Ras-related protein Rab-9A	Rab9;Rab9a
27.0351	27.3736	25.6943	27.4289	27.5505	27.2755	27.1314	27.2608			base-excision repair;cell differentiation;cellular component organization;cellular component organization at cellular level;cellular component organization or biogenesis;cellular component organization or biogenesis at cellular level;cellular developmental process;cellular macromolecule metabolic process;cellular metabolic process;cellular nitrogen compound metabolic process;cellular process;cell…	acid-amino acid ligase activity;binding;catalytic activity;DNA binding;ligase activity;ligase activity, forming carbon-nitrogen bonds;nucleic acid binding;small conjugating protein ligase activity;ubiquitin-protein ligase activity	cell part;cytoplasm;extracellular membrane-bounded organelle;extracellular organelle;extracellular region part;extracellular vesicular exosome;intracellular membrane-bounded organelle;intracellular organelle;intracellular organelle part;intracellular part;membrane;membrane-bounded organelle;membrane-bounded vesicle;nuclear part;nucleoplasm;nucleus;organelle;organelle part;vesicle	Ubiquitin mediated proteolysis	8	8	8	2	2	2	482.69	0	12.356	1249600000	17	0.457125	1	0.421578	1.01553	A2AFQ0;Q7TMY8-3;Q7TMY8;Q7TMY8-4;Q7TMY8-2;F6XP90;A0A668KL97	A2AFQ0;Q7TMY8-3;Q7TMY8;Q7TMY8-4;Q7TMY8-2;F6XP90	E3 ubiquitin-protein ligase HUWE1	Huwe1
29.6582	29.7098	29.7724	29.7348	29.6555	29.8393	30.0747	29.7991			biological regulation;cellular process;cellular response to stimulus;intracellular signal transduction;positive regulation of catalytic activity;positive regulation of GTPase activity;positive regulation of hydrolase activity;positive regulation of molecular function;regulation of biological process;regulation of catabolic process;regulation of catalytic activity;regulation of cellular catabolic …	enzyme activator activity;enzyme regulator activity;GTPase activator activity;GTPase regulator activity;nucleoside-triphosphatase regulator activity	cell leading edge;cell part;cell projection;cytoplasm;extracellular membrane-bounded organelle;extracellular organelle;extracellular region part;extracellular vesicular exosome;intracellular part;membrane;membrane-bounded organelle;membrane-bounded vesicle;organelle;plasma membrane;ruffle;vesicle		11	11	11	30.3	30.3	30.3	54.437	0	54.39	7497100000	48	0.65632	1	0.123323	1.36696	A2AH25;Q5FWK3	A2AH25;Q5FWK3	Rho GTPase-activating protein 1	Arhgap1
29.3825	29.5893	29.3013	29.2269	29.2469	29.4291	29.4604	29.2669			cellular macromolecule metabolic process;cellular metabolic process;cellular nitrogen compound metabolic process;cellular process;macromolecule metabolic process;metabolic process;mRNA metabolic process;mRNA processing;nitrogen compound metabolic process;nucleic acid metabolic process;nucleobase-containing compound metabolic process;primary metabolic process;RNA metabolic process;RNA processing;R…	binding;catalytic activity;GTP binding;GTPase activity;guanyl nucleotide binding;guanyl ribonucleotide binding;hydrolase activity;hydrolase activity, acting on acid anhydrides;hydrolase activity, acting on acid anhydrides, in phosphorus-containing anhydrides;nucleic acid binding;nucleoside-triphosphatase activity;nucleotide binding;purine nucleotide binding;purine ribonucleoside triphosphate bind…	Cajal body;catalytic step 2 spliceosome;cell part;cytoplasm;intracellular membrane-bounded organelle;intracellular organelle;intracellular organelle part;intracellular part;macromolecular complex;membrane;membrane-bounded organelle;nuclear body;nuclear part;nuclear speck;nucleoplasm;nucleoplasm part;nucleus;organelle;organelle part;ribonucleoprotein complex;spliceosomal complex	Spliceosome	16	15	15	21.5	20.5	20.5	108.34	0	75.577	5864100000	61	0.092252	1	-0.0241599	-0.253118	G3UZ34;A2AH85;O08810;G3UXK8	G3UZ34;A2AH85;O08810	116 kDa U5 small nuclear ribonucleoprotein component	Eftud2
27.2724	27.0023	27.9128	24.8097	27.4685	24.3884	25.8011	27.3739			carbohydrate metabolic process;cellular carbohydrate metabolic process;cellular glucan metabolic process;cellular macromolecule metabolic process;cellular metabolic process;cellular polysaccharide metabolic process;cellular process;cellular protein metabolic process;energy derivation by oxidation of organic compounds;energy reserve metabolic process;generation of precursor metabolites and energy;…	catalytic activity;hydrolase activity;hydrolase activity, acting on glycosyl bonds;hydrolase activity, hydrolyzing O-glycosyl compounds	cell part;cytoplasmic part;intracellular part;macromolecular complex;membrane;phosphorylase kinase complex;plasma membrane;protein complex	Calcium signaling pathway;Insulin signaling pathway	3	3	3	2.8	2.8	2.8	132.32	0.00031756	2.8007	1144000000	9	0.194606	1	-0.491309	-0.494038	A2AI91;A2AI89;A2AI88;A2AI87;P18826-2;P18826	A2AI91;A2AI89;A2AI88;A2AI87;P18826-2;P18826	Phosphorylase b kinase regulatory subunit alpha, skeletal muscle isoform	Phka1
27.0724	26.9436	27.1677	27.045	26.2985	26.6054	25.0295	27.214			cellular macromolecule metabolic process;cellular metabolic process;cellular process;cellular protein metabolic process;dephosphorylation;macromolecule metabolic process;macromolecule modification;metabolic process;peptidyl-threonine dephosphorylation;phosphate-containing compound metabolic process;phosphorus metabolic process;primary metabolic process;protein dephosphorylation;protein metabolic …	[pyruvate dehydrogenase (lipoamide)] phosphatase activity;binding;calcium ion binding;catalytic activity;cation binding;hydrolase activity;hydrolase activity, acting on ester bonds;ion binding;metal ion binding;phosphatase activity;phosphoprotein phosphatase activity;phosphoric ester hydrolase activity;protein serine/threonine phosphatase activity	cell part;cytoplasmic part;intracellular membrane-bounded organelle;intracellular organelle;intracellular organelle lumen;intracellular organelle part;intracellular part;membrane-bounded organelle;membrane-enclosed lumen;mitochondrial matrix;mitochondrial part;mitochondrion;organelle;organelle lumen;organelle part		5	5	5	11.2	11.2	11.2	63.835	0	7.8119	869950000	13	0.832951	1	-0.770309	-1.66529	A2AJP9;A8Y5Q0;A2AJQ0;Q3UV70	A2AJP9;A8Y5Q0;A2AJQ0;Q3UV70	[Pyruvate dehydrogenase [acetyl-transferring]]-phosphatase 1, mitochondrial	Pdp1
30.6545	30.7281	30.7845	30.8627	30.3958	30.9133	30.8325	31.051			biological adhesion;cell adhesion;cellular process	structural molecule activity	basement membrane;collagen;extracellular matrix part;extracellular membrane-bounded organelle;extracellular organelle;extracellular region part;extracellular space;extracellular vesicular exosome;membrane-bounded organelle;membrane-bounded vesicle;organelle;vesicle	Protein digestion and absorption	14	14	14	14	14	14	138.29	0	103.83	16063000000	92	0.100853	1	0.0407081	0.274688	A2AJY2;O35206;A2AJY7;A2AJY5	A2AJY2;O35206;A2AJY7;A2AJY5	Collagen alpha-1(XV) chain;Restin	Col15a1
25.3547	26.5369	26.6366	26.5742	26.8451	26.546	26.2345	26.3364					cell part;cytoplasmic part;integral to membrane;intracellular membrane-bounded organelle;intracellular organelle;intracellular organelle part;intracellular part;intrinsic to membrane;membrane;membrane part;membrane-bounded organelle;microbody;microbody membrane;microbody part;organelle;organelle membrane;organelle part;peroxisomal membrane;peroxisomal part;peroxisome	Peroxisome	2	2	2	27.2	27.2	27.2	10.365	0	5.5464	722450000	11	0.262909	1	0.214943	0.639913	A2AKD6;Q9JJW0	A2AKD6;Q9JJW0	Peroxisomal membrane protein 4	Pxmp4
24.2488	27.3409	24.9291	27.3744	25.4225	26.9947	27.3657	27.1874			biological regulation;cellular chemical homeostasis;cellular component organization;cellular component organization or biogenesis;cellular homeostasis;cellular ion homeostasis;cellular process;chemical homeostasis;homeostatic process;ion homeostasis;neuromuscular junction development;regulation of biological process;regulation of biological quality;regulation of cardiac muscle contraction;regulat…	ATPase binding;binding;channel regulator activity;enzyme binding;ion channel binding;nitric-oxide synthase binding;protein binding;sodium channel regulator activity	cell junction;cell part;cytoplasm;cytoskeleton;intracellular;intracellular non-membrane-bounded organelle;intracellular organelle;intracellular part;macromolecular complex;membrane;neuromuscular junction;non-membrane-bounded organelle;organelle;plasma membrane;postsynaptic membrane;protein complex;sarcolemma;synapse;synapse part;synaptic membrane		3	3	3	9.6	9.6	9.6	53.282	0	15.236	1040400000	7	0.358604	1	0.769279	0.830741	A2AKD7;Q61234	A2AKD7;Q61234	Alpha-1-syntrophin	Snta1
31.3139	31.408	30.5805	31.5546	31.4978	31.2197	31.1285	31.2326			activated T cell proliferation;biological adhesion;biological regulation;cell activation;cell adhesion;cell proliferation;cell surface receptor linked signaling pathway;cell-cell adhesion;cellular process;cellular response to stimulus;establishment of localization;heterotypic cell-cell adhesion;immune system process;integrin-mediated signaling pathway;leukocyte activation;leukocyte proliferation;…	binding;cation binding;ion binding;metal ion binding	cell part;cytoplasmic part;integral to membrane;integrin complex;intracellular membrane-bounded organelle;intracellular organelle;intracellular organelle part;intracellular part;intrinsic to membrane;macromolecular complex;membrane;membrane part;membrane-bounded organelle;mitochondrial inner membrane;mitochondrial membrane;mitochondrial part;mitochondrion;organelle;organelle inner membrane;organe…		13	13	13	46.7	46.7	46.7	35.489	0	119.37	22117000000	100	0.0869965	1	0.0554142	0.239795	A2AKW0;Q5HZI9;A2AKV9;G3UYJ3;Q3V0T4	A2AKW0;Q5HZI9;A2AKV9;G3UYJ3	Solute carrier family 25 member 51	Slc25a51
32.0897	31.9503	31.8191	31.843	31.8872	32.1564	32.0097	31.875			cellular macromolecule metabolic process;cellular metabolic process;cellular nitrogen compound metabolic process;cellular process;macromolecule metabolic process;metabolic process;mRNA metabolic process;mRNA processing;nitrogen compound metabolic process;nucleic acid metabolic process;nucleobase-containing compound metabolic process;primary metabolic process;RNA metabolic process;RNA processing;R…	binding;nucleic acid binding;nucleotide binding;RNA binding	cell part;intracellular organelle part;intracellular part;macromolecular complex;nuclear part;organelle part;ribonucleoprotein complex;spliceosomal complex	Spliceosome	17	17	3	50	50	9.7	34.476	0	91.594	34638000000	115	0.257205	1	0.0565658	0.628083	A2AL12;Q8BG05;A2AL13;V9GX38	A2AL12;Q8BG05	Heterogeneous nuclear ribonucleoprotein A3	Hnrnpa3
28.8158	29.1918	29.0263	29.1645	28.8332	29.3619	29.4694	29.2877			activation of store-operated calcium channel activity;anatomical structure development;anatomical structure morphogenesis;appendage morphogenesis;biological regulation;calcium ion transmembrane transport;calcium ion transport;cation transport;cellular macromolecule metabolic process;cellular metabolic process;cellular process;cellular protein metabolic process;cellular response to calcium ion;cel…	binding;calcium ion binding;catalytic activity;cation binding;ion binding;metal ion binding;oxidoreductase activity;oxidoreductase activity, acting on paired donors, with incorporation or reduction of molecular oxygen;oxidoreductase activity, acting on paired donors, with incorporation or reduction of molecular oxygen, 2-oxoglutarate as one donor, and incorporation of one atom each of oxygen into…	cell cortex part;cell part;cortical endoplasmic reticulum;cytoplasm;cytoplasmic part;endoplasmic reticulum;endoplasmic reticulum membrane;endoplasmic reticulum part;integral to endoplasmic reticulum membrane;integral to membrane;integral to organelle membrane;intracellular membrane-bounded organelle;intracellular organelle;intracellular organelle part;intracellular part;intrinsic to endoplasmic r…		14	14	14	27.4	27.4	27.4	75.127	0	79.404	5129900000	44	0.530246	1	0.188471	1.14726	Q8CBM2;A2AL85;Q8BSY0	Q8CBM2;A2AL85;Q8BSY0	Aspartyl/asparaginyl beta-hydroxylase	Asph
25.291	27.1401	27.1383	26.8506	25.8716	27.3252	27.0733	26.3446			alcohol metabolic process;anatomical structure development;anatomical structure formation involved in morphogenesis;angiogenesis;anterior/posterior pattern specification;biological regulation;carbohydrate metabolic process;cell surface receptor linked signaling pathway;cellular carbohydrate metabolic process;cellular macromolecule metabolic process;cellular metabolic process;cellular process;cell…	catalytic activity;fucosyltransferase activity;peptide-O-fucosyltransferase activity;transferase activity;transferase activity, transferring glycosyl groups;transferase activity, transferring hexosyl groups	cell part;cytoplasmic part;endoplasmic reticulum;intracellular membrane-bounded organelle;intracellular organelle;intracellular part;membrane;membrane-bounded organelle;organelle	Other types of O-glycan biosynthesis	5	5	5	21.6	21.6	21.6	40.02	0	9.217	992760000	7	0.0301466	1	0.048666	0.0877387	A2AMC3;Q3UXG7;Q91ZW2;E9PZ15;E9Q686	A2AMC3;Q3UXG7;Q91ZW2;E9PZ15;E9Q686	GDP-fucose protein O-fucosyltransferase 1	Pofut1
25.3548	25.4428	26.9252	26.6255	25.0209	26.2385	26.1233	26.4746			amine transport;cation transport;choline transport;establishment of localization;ion transport;nitrogen compound transport;organic alcohol transport;organic cation transport;organic substance transport;quaternary ammonium group transport;transport	active transmembrane transporter activity;amine transmembrane transporter activity;choline transmembrane transporter activity;substrate-specific transmembrane transporter activity;substrate-specific transporter activity;transmembrane transporter activity;transporter activity	cell part;cytoplasmic part;extracellular membrane-bounded organelle;extracellular organelle;extracellular region part;extracellular vesicular exosome;integral to membrane;intracellular organelle part;intracellular part;intrinsic to membrane;membrane;membrane part;membrane-bounded organelle;membrane-bounded vesicle;mitochondrial membrane;mitochondrial outer membrane;mitochondrial part;organelle;or…		2	2	2	5.3	5.3	5.3	59.117	0	4.234	648100000	6	0.0862503	1	-0.122743	-0.237894	A2AMH3;A2AMH5;A2AMH4;Q6X893;Q6X893-2	A2AMH3;A2AMH5;A2AMH4;Q6X893;Q6X893-2	Choline transporter-like protein 1	Slc44a1
28.9646	28.5454	24.2338	28.407	28.6823	28.4694	28.9626	28.535			acylglycerol biosynthetic process;acylglycerol metabolic process;biological regulation;biosynthetic process;carbohydrate metabolic process;CDP-diacylglycerol biosynthetic process;CDP-diacylglycerol metabolic process;cellular biosynthetic process;cellular lipid metabolic process;cellular metabolic process;cellular process;cellular response to stimulus;detection of abiotic stimulus;detection of ext…	catalytic activity;cytidylyltransferase activity;nucleotidyltransferase activity;phosphatidate cytidylyltransferase activity;transferase activity;transferase activity, transferring phosphorus-containing groups	cell part;cytoplasmic part;endoplasmic reticulum;endoplasmic reticulum membrane;endoplasmic reticulum part;integral to membrane;intracellular membrane-bounded organelle;intracellular organelle;intracellular organelle part;intracellular part;intrinsic to membrane;membrane;membrane part;membrane-bounded organelle;mitochondrial inner membrane;mitochondrial membrane;mitochondrial part;organelle;organ…	Glycerophospholipid metabolism;Phosphatidylinositol signaling system	3	3	3	13.3	13.3	13.3	49.293	0	44.796	3163500000	11	0.45431	1	1.12463	1.01038	A2AMQ5;Q99L43;F6S4G2;Q6PBC0	A2AMQ5;Q99L43;F6S4G2	Phosphatidate cytidylyltransferase;Phosphatidate cytidylyltransferase 2	Cds2
29.2028	29.4403	29.0832	29.2464	29.211	29.3873	29.3186	29.6857			cellular macromolecule metabolic process;cellular metabolic process;cellular process;cellular protein metabolic process;macromolecule metabolic process;macromolecule modification;metabolic process;primary metabolic process;protein metabolic process;protein modification by small protein conjugation;protein modification by small protein conjugation or removal;protein modification process;protein ub…	acid-amino acid ligase activity;binding;catalytic activity;cation binding;ion binding;ligase activity;ligase activity, forming carbon-nitrogen bonds;metal ion binding;small conjugating protein ligase activity;transition metal ion binding;ubiquitin-protein ligase activity;zinc ion binding	cell part;centrosome;cytoplasm;cytoplasmic part;cytoskeletal part;integral to membrane;intracellular non-membrane-bounded organelle;intracellular organelle;intracellular organelle part;intracellular part;intrinsic to membrane;membrane;membrane part;microtubule organizing center;non-membrane-bounded organelle;nuclear part;nucleoplasm;organelle;organelle part		23	23	23	5.9	5.9	5.9	570.29	0	92.498	5615900000	66	0.589021	1	0.157458	1.25066	A2AN08-3;A2AN08;A2AN08-5;A2AN08-2;Z4YMA7;F6SSP6	A2AN08-3;A2AN08;A2AN08-5;A2AN08-2	E3 ubiquitin-protein ligase UBR4	Ubr4
28.284	28.6421	28.2079	28.2645	28.2237	28.2471	28.5504	28.302			biological regulation;regulation of anatomical structure morphogenesis;regulation of biological process;regulation of biological quality;regulation of cell morphogenesis;regulation of cell shape;regulation of cellular component organization;regulation of cellular process;regulation of developmental process		cell part;membrane		6	6	6	11.5	11.5	11.5	101.6	0	25.084	2734800000	22	0.0533851	1	-0.0188293	-0.151786	A2API8;F7AA26;O54931-5;O54931-4;O54931-3;O54931-2;O54931;A0A5F8MPZ6	A2API8;F7AA26;O54931-5;O54931-4;O54931-3;O54931-2;O54931	A-kinase anchor protein 2	Akap2;Pakap
30.4238	30.5564	30.4359	30.5997	30.4451	30.2023	30.2907	30.4335					cell part;integral to membrane;intrinsic to membrane;membrane part		18	18	18	44.6	44.6	44.6	83.589	0	145.78	11801000000	58	1.15625	1	-0.161057	-2.20331	A2APT9	A2APT9	Kelch domain-containing protein 7A	Klhdc7a
25.1613	28.4928	27.8998	28.0001	28.194	25.9128	28.319	28.3783			anatomical structure development;apoptosis;behavior;biological regulation;brain development;cell activation;cell death;cell development;cellular component organization;cellular component organization at cellular level;cellular component organization or biogenesis;cellular component organization or biogenesis at cellular level;cellular developmental process;cellular process;cellular process involv…	beta-amyloid binding;binding;cysteine-type endopeptidase inhibitor activity;endopeptidase inhibitor activity;endopeptidase regulator activity;enzyme binding;enzyme inhibitor activity;enzyme regulator activity;identical protein binding;peptidase inhibitor activity;peptidase regulator activity;protease binding;protein binding	axon;basement membrane;cell body;cell part;cell projection;contractile fiber;cytoplasmic part;endoplasmic reticulum;endosome;extracellular matrix part;extracellular membrane-bounded organelle;extracellular organelle;extracellular region;extracellular region part;extracellular space;extracellular vesicular exosome;intracellular membrane-bounded organelle;intracellular non-membrane-bounded organell…	Salivary secretion	2	2	2	27.5	27.5	27.5	11.141	0	5.7963	2547500000	14	0.12136	1	0.312539	0.325013	A2APX3;P21460	A2APX3;P21460	Cystatin-C	Cst3
28.5108	28.3742	28.676	28.4079	29.0477	28.5248	28.5399	28.194			cellular component assembly;cellular component assembly at cellular level;cellular component biogenesis;cellular component organization;cellular component organization at cellular level;cellular component organization or biogenesis;cellular component organization or biogenesis at cellular level;cellular macromolecular complex assembly;cellular macromolecular complex subunit organization;cellular …	catalytic activity;methyltransferase activity;transferase activity;transferase activity, transferring one-carbon groups	cell part;cytoplasmic part;extrinsic to membrane;extrinsic to mitochondrial inner membrane;extrinsic to organelle membrane;intracellular membrane-bounded organelle;intracellular organelle;intracellular organelle part;intracellular part;membrane part;membrane-bounded organelle;mitochondrial membrane part;mitochondrial part;mitochondrion;organelle;organelle part		5	5	5	19.8	19.8	19.8	38.404	0	11.33	3132200000	21	0.173601	1	0.0843849	0.447084	A2APY7;A2APY7-2	A2APY7	NADH dehydrogenase [ubiquinone] 1 alpha subcomplex assembly factor 5	Ndufaf5
29.1138	29.3542	27.3365	29.0639	28.9923	29.0114	28.63	28.6018			anatomical structure development;developmental process;embryonic skeletal system development;skeletal system development;system development		cell part;cytoplasm;intracellular part		4	4	4	3.9	3.9	3.9	146.61	0	8.0214	3901900000	12	0.0685232	1	0.0917578	0.192051	D3Z781;E9QAU4;A2AQ25-8;A2AQ25-4;A2AQ25-3;A2AQ25;A2AQ25-9;A2AQ25-6;A2AQ25-5;A2AQ25-2;Q8BHR1;A0A5F8MPV1;A2AQ25-7	D3Z781;E9QAU4;A2AQ25-8;A2AQ25-4;A2AQ25-3;A2AQ25;A2AQ25-9;A2AQ25-6;A2AQ25-5;A2AQ25-2;Q8BHR1	Sickle tail protein	Etl4;Skt
31.4585	32.1266	31.7642	32.4827	32.3108	32.1906	31.6184	32.8428			acetate biosynthetic process;acetate metabolic process;acetyl-CoA biosynthetic process;acetyl-CoA metabolic process;biosynthetic process;carboxylic acid biosynthetic process;carboxylic acid metabolic process;cellular biosynthetic process;cellular ketone metabolic process;cellular metabolic process;cellular process;coenzyme biosynthetic process;coenzyme metabolic process;cofactor biosynthetic proc…	acetate-CoA ligase activity;acid-thiol ligase activity;adenyl nucleotide binding;adenyl ribonucleotide binding;ATP binding;binding;catalytic activity;CoA-ligase activity;ligase activity;ligase activity, forming carbon-sulfur bonds;nucleotide binding;purine nucleotide binding;purine ribonucleoside triphosphate binding;purine ribonucleotide binding;ribonucleotide binding	cell part;cytoplasm;intracellular membrane-bounded organelle;intracellular organelle;intracellular organelle part;intracellular part;membrane-bounded organelle;nuclear part;nucleoplasm;organelle;organelle part	Carbon fixation pathways in prokaryotes;Glycolysis / Gluconeogenesis;Methane metabolism;Propanoate metabolism;Pyruvate metabolism	26	26	26	41.5	41.5	41.5	80.386	0	131.67	40551000000	117	0.365109	1	0.282625	0.843259	A2AQN4;Q9QXG4;A2AQN5;D6RHA7;F7CU63	A2AQN4;Q9QXG4;A2AQN5	Acetyl-coenzyme A synthetase, cytoplasmic	Acss2
26.9375	26.684	26.8815	26.9532	26.9178	26.7362	26.8379	26.9434			biological regulation;cell redox homeostasis;cellular homeostasis;cellular macromolecule metabolic process;cellular metabolic process;cellular process;cellular protein metabolic process;cellular response to stimulus;cellular response to stress;homeostatic process;macromolecule metabolic process;metabolic process;oxidation-reduction process;primary metabolic process;protein folding;protein metabol…	catalytic activity;intramolecular oxidoreductase activity;intramolecular oxidoreductase activity, interconverting keto- and enol-groups;intramolecular oxidoreductase activity, transposing S-S bonds;isomerase activity;protein disulfide isomerase activity	cell part;cytoplasmic part;endoplasmic reticulum;integral to membrane;intracellular membrane-bounded organelle;intracellular organelle;intracellular part;intrinsic to membrane;membrane part;membrane-bounded organelle;organelle		2	2	2	13.7	13.7	13.7	20.522	0	6.0957	994880000	14	0.023109	1	-0.00525331	-0.0677573	A2ARI0;Q8C0L0	A2ARI0;Q8C0L0	Thioredoxin-related transmembrane protein 4	Tmx4
26.641	24.5083	26.1921	26.4246	26.1481	26.0808	25.1616	26.6228			alcohol metabolic process;carbohydrate metabolic process;cellular carbohydrate metabolic process;cellular metabolic process;cellular process;inositol metabolic process;metabolic process;polyol metabolic process;primary metabolic process;small molecule metabolic process	acid phosphatase activity;adenyl nucleotide binding;adenyl ribonucleotide binding;ATP binding;binding;catalytic activity;diphosphoinositol-pentakisphosphate kinase activity;hydrolase activity;hydrolase activity, acting on ester bonds;inositol 1,3,4,5,6-pentakisphosphate kinase activity;inositol hexakisphosphate 1-kinase activity;inositol hexakisphosphate 3-kinase activity;inositol hexakisphosphat…	cell part;cytoplasm;cytoplasmic part;cytosol;intracellular organelle part;intracellular part;membrane;nuclear part;nucleoplasm;organelle part;plasma membrane		3	3	3	2.8	2.8	2.8	157.55	0	5.0012	465160000	7	0.0372525	1	0.0618176	0.107629	A2ARP1-3;A2ARP1-2;A2ARP1;A2ARP1-7;E9Q9J4;Q6ZQB6-2;Q6ZQB6-3;Q6ZQB6	A2ARP1-3;A2ARP1-2;A2ARP1;A2ARP1-7	Inositol hexakisphosphate and diphosphoinositol-pentakisphosphate kinase 1	Ppip5k1
29.209	29.06	28.3172	29.2203	28.8395	29.2002	29.0193	29.1941			actin cytoskeleton organization;actin filament-based process;actin polymerization-dependent cell motility;activation of immune response;ameboidal cell migration;anatomical structure development;anatomical structure formation involved in morphogenesis;anatomical structure morphogenesis;anterior/posterior axis specification;anterior/posterior axis specification, embryo;anterior/posterior pattern sp…	binding;enzyme activator activity;enzyme regulator activity;GTPase activator activity;GTPase regulator activity;kinase activator activity;kinase regulator activity;nucleoside-triphosphatase regulator activity;protein binding;protein complex binding;protein kinase activator activity;protein kinase regulator activity	adherens junction;anchoring junction;cell junction;cell part;cell projection;cell projection membrane;cell projection part;cell-substrate adherens junction;cell-substrate junction;cytoplasmic part;cytosol;extracellular membrane-bounded organelle;extracellular organelle;extracellular region part;extracellular vesicular exosome;focal adhesion;integral to membrane;intracellular part;intrinsic to mem…	Regulation of actin cytoskeleton	15	15	15	15.3	15.3	15.3	129.51	0	45.68	4639200000	50	0.189672	1	0.11162	0.483106	A2AS98;P28660;P28660-2;Q8K1X4	A2AS98;P28660;P28660-2	Nck-associated protein 1	Nckap1
28.5475	28.0257	27.5289	28.0138	28.1658	27.7284	28.2255	27.8187			biological regulation;cell communication;cell differentiation;cell surface receptor linked signaling pathway;cell-cell signaling;cellular component organization;cellular component organization or biogenesis;cellular developmental process;cellular localization;cellular macromolecule localization;cellular macromolecule metabolic process;cellular membrane organization;cellular metabolic process;cell…	acetylcholine receptor regulator activity;ATPase inhibitor activity;ATPase regulator activity;binding;calcium ion binding;carbohydrate binding;cation binding;chondroitin sulfate binding;dystroglycan binding;enzyme inhibitor activity;enzyme regulator activity;glycoprotein binding;glycosaminoglycan binding;heparan sulfate proteoglycan binding;ion binding;ion channel binding;metal ion binding;monosa…	basal lamina;basement membrane;cell junction;cell part;cell surface;cytoplasm;cytoplasmic part;extracellular matrix;extracellular matrix part;extracellular membrane-bounded organelle;extracellular organelle;extracellular region;extracellular region part;extracellular space;extracellular vesicular exosome;Golgi apparatus part;Golgi lumen;integral to membrane;intracellular organelle lumen;intracell…	ECM-receptor interaction	9	9	9	6.3	6.3	6.3	204.95	0	28.76	2266600000	32	0.0652389	1	-0.0443988	-0.183406	Z4YK85;M0QWP1;A2ASQ1-3;A2ASQ1-2;A2ASQ1;Z4YJS5	Z4YK85;M0QWP1;A2ASQ1-3;A2ASQ1-2;A2ASQ1	Agrin;Agrin N-terminal 110 kDa subunit;Agrin C-terminal 110 kDa subunit;Agrin C-terminal 90 kDa fragment;Agrin C-terminal 22 kDa fragment	Agrn
34.7827	33.5064	37.4214	30.8249	30.2909	30.4902	32.3714	35.5474			actin cytoskeleton organization;actin filament organization;actin filament-based process;actomyosin structure organization;adult heart development;anatomical structure development;anatomical structure formation involved in morphogenesis;anatomical structure morphogenesis;anterior/posterior pattern specification;biological regulation;cardiac muscle contraction;cardiac muscle fiber development;card…	actin binding;actin filament binding;actinin binding;adenyl nucleotide binding;adenyl ribonucleotide binding;alpha-actinin binding;ankyrin binding;ATP binding;binding;calcium ion binding;calmodulin binding;catalytic activity;cation binding;cytoskeletal protein binding;enzyme binding;identical protein binding;ion binding;kinase activity;kinase binding;metal ion binding;muscle alpha-actinin binding…	A band;cell part;chromosome;condensed chromosome;condensed nuclear chromosome;contractile fiber part;cytoplasm;cytoplasmic part;cytoskeletal part;extracellular membrane-bounded organelle;extracellular organelle;extracellular region part;extracellular vesicular exosome;I band;intracellular membrane-bounded organelle;intracellular non-membrane-bounded organelle;intracellular organelle;intracellular…	Dilated cardiomyopathy;Hypertrophic cardiomyopathy (HCM)	938	938	10	36.9	36.9	0.5	3906.4	0	323.31	220170000000	1534	0.485971	1	-1.95888	-1.06796	A2ASS6;A0A5K1VVQ9;A0A5K1VVQ1;A2ASS6-2;F7CR78;A2ASS6-3;Q8BUJ6;F6Q6Z0;A0A087WRP0;F6ZRX7;A2AT61;F6ZZ75;A2AT62;REV__F7BWD7;REV__Q8BQ48-4;REV__Q8BQ48-6;REV__Q8BQ48-5;REV__Q8BQ48-3;REV__E9QPW4;REV__Q8BQ48-2;REV__Q8BQ48;REV__A0A1N9NPH8	A2ASS6;A0A5K1VVQ9;A0A5K1VVQ1;A2ASS6-2	Titin	Ttn
26.8282	27.3414	23.0816	27.2014	26.483	26.9883	27.0988	27.068			biological regulation;catabolic process;cellular process;cellular response to stimulus;intracellular signal transduction;lipid catabolic process;lipid metabolic process;metabolic process;primary metabolic process;regulation of biological process;regulation of cellular process;response to stimulus;signal transduction	binding;calcium ion binding;catalytic activity;cation binding;hydrolase activity;hydrolase activity, acting on ester bonds;ion binding;lipase activity;metal ion binding;molecular transducer activity;phosphatidylinositol phospholipase C activity;phospholipase activity;phospholipase C activity;phosphoric diester hydrolase activity;phosphoric ester hydrolase activity;signal transducer activity	cell part;cell projection;cytoplasmic part;cytoskeletal part;dendrite;endoplasmic reticulum;intracellular membrane-bounded organelle;intracellular organelle;intracellular organelle part;intracellular part;membrane-bounded organelle;neuron projection;nucleus;organelle;organelle part;postsynaptic density;smooth endoplasmic reticulum;synapse part	African trypanosomiasis;Alzheimer's disease;Amoebiasis;Calcium signaling pathway;Chagas disease (American trypanosomiasis);Chemokine signaling pathway;Endocrine and other factor-regulated calcium reabsorption;Gap junction;Gastric acid secretion;GnRH signaling pathway;Huntington's disease;Inositol phosphate metabolism;Long-term depression;Long-term potentiation;Melanogenesis;Pancreatic secretion;P…	3	3	3	3.6	3.6	3.6	100.65	0	8.3021	1049500000	17	0.330386	1	0.796367	0.775828	A2AT91;V9GXQ9;Q91UZ1	A2AT91;V9GXQ9;Q91UZ1	Phosphoinositide phospholipase C	Plcb4
28.2801	28.7887	26.2448	28.4774	28.7465	28.7929	28.5453	28.6412				binding;identical protein binding;protein binding;protein dimerization activity;protein heterodimerization activity;protein homodimerization activity	cell part;cytoplasm;cytoplasmic part;intracellular part;perinuclear region of cytoplasm		5	5	5	45.3	45.3	45.3	17.619	0	14.52	3350700000	11	0.597402	1	0.733695	1.26525	F6VQ81;Q3TUJ9;Q8BKP1;Q3TAI4;A2AUD5;Q9CYZ2;V9GWU5	F6VQ81;Q3TUJ9;Q8BKP1;Q3TAI4;A2AUD5;Q9CYZ2;V9GWU5	Tumor protein D54	Tpd52l2
27.9892	28.5329	27.8699	28.3507	28.2373	28.2455	28.2945	28.5728			catabolic process;cell differentiation;cellular developmental process;cellular process;developmental process;epithelial cell differentiation;metabolic process	binding;catalytic activity;cation binding;hydrolase activity;hydrolase activity, acting on ester bonds;ion binding;metal ion binding;transition metal ion binding;zinc ion binding	extracellular membrane-bounded organelle;extracellular organelle;extracellular region part;extracellular vesicular exosome;membrane-bounded organelle;membrane-bounded vesicle;organelle;vesicle		6	6	6	24.3	24.3	24.3	35.855	0	28.261	2651700000	14	0.381463	1	0.151861	0.874514	A2AUR3;Q60866;A2AUR5;Q60866-2	A2AUR3;Q60866;A2AUR5;Q60866-2	Phosphotriesterase-related protein	Pter
26.3445	26.2467	25.1269	26.4068	25.1217	26.9598	26.1061	26.6431			activation of JUN kinase activity;activation of MAPK activity;activation of MAPKKK activity;activation of protein kinase activity;anatomical structure development;anatomical structure formation involved in morphogenesis;anatomical structure morphogenesis;angiogenesis;apoptosis;apoptosis in response to endoplasmic reticulum stress;associative learning;behavior;biological regulation;catabolic proce…	14-3-3 protein binding;binding;binding, bridging;cytokine receptor binding;death receptor binding;enzyme activator activity;enzyme binding;enzyme regulator activity;growth factor receptor binding;GTPase activator activity;GTPase regulator activity;identical protein binding;kinase binding;lipid binding;mitogen-activated protein kinase kinase binding;mitogen-activated protein kinase kinase kinase b…	axon;cell body;cell body membrane;cell junction;cell part;cell projection;cell projection part;cerebellar mossy fiber;climbing fiber;cytoplasm;cytoplasmic membrane-bounded vesicle;cytoplasmic part;cytoplasmic vesicle;dendrite;dendritic shaft;endocytic vesicle;extracellular membrane-bounded organelle;extracellular organelle;extracellular region part;extracellular vesicular exosome;intracellular me…		4	4	4	3.8	3.8	3.8	119.53	0	5.6081	500130000	13	0.1318	1	0.176443	0.350075	F6RK07;A2AUX5;A2AUX3;B7ZD29;Q3UHC7-2;Q3UHC7-4;Q3UHC7-3;Q3UHC7;F6QQP6;A0A338P799;A0A2R8VH83;D3YUS5;A0A140T8K9;A0A0A6YVS6;A0A0J9YVH8;E9PW37;A0A0J9YUM2;A0A2R8VHH2;J3QQ18;F6SEU4	F6RK07;A2AUX5;A2AUX3;B7ZD29;Q3UHC7-2;Q3UHC7-4;Q3UHC7-3;Q3UHC7;F6QQP6	Disabled homolog 2-interacting protein	Dab2ip
30.0534	30.2823	30.251	30.1047	30.1192	30.22	30.3175	30.1826			biological regulation;cell differentiation;cellular developmental process;cellular process;cellular response to stimulus;developmental process;establishment of localization;establishment of protein localization;osteoblast differentiation;protein transport;regulation of biological process;regulation of cellular process;response to stimulus;signal transduction;transport		cell part;cytoplasmic part;endoplasmic reticulum part;integral to endoplasmic reticulum membrane;integral to membrane;integral to organelle membrane;intracellular organelle part;intracellular part;intrinsic to endoplasmic reticulum membrane;intrinsic to membrane;intrinsic to organelle membrane;membrane part;organelle part	Protein processing in endoplasmic reticulum	19	19	19	18.2	18.2	18.2	158.39	0	79.473	9918400000	72	0.212488	1	0.0369616	0.533177	A2AVJ7;Q99PL5;Q99PL5-12;Q99PL5-11;Q99PL5-10;Q99PL5-9;Q99PL5-8;Q99PL5-7;Q99PL5-6;Q99PL5-5;Q99PL5-4;Q99PL5-3;Q99PL5-2	A2AVJ7;Q99PL5	Ribosome-binding protein 1	Rrbp1
28.8072	28.9312	28.8252	28.9247	28.9287	29.2068	28.8344	28.9508					cell part;cytoplasm;intracellular membrane-bounded organelle;intracellular organelle;intracellular organelle part;intracellular part;membrane-bounded organelle;nuclear part;nucleoplasm;nucleus;organelle;organelle part	Endocytosis	9	9	8	27.3	27.3	25.1	41.81	0	76.897	4099500000	36	0.592369	1	0.108091	1.25649	A2AWI9;A2AWI7;Q8R3V5-3;Q8R3V5-1;Q8R3V5	A2AWI9;A2AWI7;Q8R3V5-3;Q8R3V5-1;Q8R3V5	Endophilin-B2	Sh3glb2
28.7393	28.6674	28.8216	28.3187	28.7223	28.3705	28.3028	28.714			biological regulation;cellular component assembly;cellular component assembly at cellular level;cellular component organization;cellular component organization at cellular level;cellular component organization or biogenesis;cellular component organization or biogenesis at cellular level;cellular macromolecular complex assembly;cellular macromolecular complex subunit organization;cellular process;…	binding;DNA binding;nucleic acid binding	cell part;cytoplasm;cytoplasmic part;cytosol;endoplasmic reticulum;intracellular membrane-bounded organelle;intracellular organelle;intracellular organelle part;intracellular part;macromolecular complex;membrane-bounded organelle;nuclear part;nucleoplasm;nucleus;organelle;organelle part;perinuclear region of cytoplasm;protein complex		5	5	5	26	26	26	24.923	0	28.456	3271100000	19	0.291223	1	-0.109348	-0.697808	A2BE93;Q9EQU5-2;Q9EQU5;A2BE92;Q9EQU5-3	A2BE93;Q9EQU5-2;Q9EQU5;A2BE92	Protein SET	Set
28.323	28.0451	28.4457	28.4889	28.5866	28.143	28.5483	28.3729			cellular component movement;cellular process;establishment of localization;microtubule-based movement;microtubule-based process;transport	catalytic activity;hydrolase activity;hydrolase activity, acting on acid anhydrides;hydrolase activity, acting on acid anhydrides, in phosphorus-containing anhydrides;motor activity;nucleoside-triphosphatase activity;pyrophosphatase activity	cell part;centrosome;cytoplasmic dynein complex;cytoplasmic part;cytoskeletal part;dynein complex;intracellular non-membrane-bounded organelle;intracellular organelle;intracellular organelle part;intracellular part;macromolecular complex;microtubule;microtubule associated complex;microtubule organizing center;non-membrane-bounded organelle;organelle;organelle part;protein complex;vesicle	Phagosome;Vasopressin-regulated water reabsorption	5	5	5	13.3	13.3	13.3	68.265	0	59.313	2816900000	27	0.249564	1	0.0870576	0.612143	A2BFF8;Q3TPJ8;A2BFF5;A2BFF9;O88487	A2BFF8;Q3TPJ8;A2BFF5;A2BFF9;O88487	Cytoplasmic dynein 1 intermediate chain 2	Dync1i2
28.5363	28.4955	28.5129	28.6872	23.587	28.8855	29.1579	28.3572			aerobic respiration;anatomical structure morphogenesis;behavior;biological regulation;carbohydrate homeostasis;cell communication;cell part morphogenesis;cell surface receptor linked signaling pathway;cellular component morphogenesis;cellular component organization;cellular component organization at cellular level;cellular component organization or biogenesis;cellular component organization or bi…	binding;catalytic activity;insulin-activated receptor activity;kinase activity;molecular transducer activity;odorant binding;pheromone binding;phosphotransferase activity, alcohol group as acceptor;protein kinase activity;protein tyrosine kinase activity;receptor activity;signal transducer activity;signaling receptor activity;transferase activity;transferase activity, transferring phosphorus-cont…	cell part;cytoplasmic part;cytosol;extracellular region;extracellular region part;extracellular space;intracellular membrane-bounded organelle;intracellular organelle;intracellular part;membrane-bounded organelle;nucleus;organelle		4	4	4	31.7	31.7	31.7	20.681	0	21.031	3240300000	23	0.346422	1	-1.06107	-0.807158	A2BIN1;Q4FZE8;P11589;A2BIN0;B8JI96;L7MUC7;Q58EV3;A9R9W0;A2CEL1;A2CEK7;A2AKN9;A2AKN8;A2BIM8;A9C497;E9QA79;E9PVW0;A9C496;A2CEL0;P11588;P02762;B5X0G2;P04938;A2CEK6;L7N222	A2BIN1;Q4FZE8;P11589;A2BIN0;B8JI96;L7MUC7;Q58EV3;A9R9W0;A2CEL1;A2CEK7;A2AKN9;A2AKN8;A2BIM8;A9C497;E9QA79;E9PVW0;A9C496;A2CEL0;P11588;P02762;B5X0G2;P04938;A2CEK6;L7N222	Major urinary protein 2;Major urinary protein 1;Major urinary protein 6;Major urinary protein 17;Major urinary proteins 11 and 8	Mup10;Mup1;Mup2;Mup11;Mup14;Mup7;Mup15;Mup4;Mup8;Mup9;Mup19;Mup6;Mup17;Mup13
27.4674	27.4288	27.4488	27.1533	27.5542	27.3186	27.8178	27.4989			cellular macromolecule metabolic process;cellular metabolic process;cellular nitrogen compound metabolic process;cellular process;macromolecule metabolic process;metabolic process;mRNA metabolic process;mRNA processing;nitrogen compound metabolic process;nuclear mRNA splicing, via spliceosome;nucleic acid metabolic process;nucleobase-containing compound metabolic process;primary metabolic process…	binding;nucleic acid binding;nucleotide binding;RNA binding;snRNA binding	catalytic step 2 spliceosome;cell part;intracellular non-membrane-bounded organelle;intracellular organelle;intracellular organelle part;intracellular part;macromolecular complex;non-membrane-bounded organelle;nuclear part;nucleolus;nucleoplasm;organelle;organelle part;ribonucleoprotein complex;spliceosomal complex	Spliceosome	4	4	3	35	35	29.4	16.009	0	8.376	1487600000	12	0.651936	1	0.172801	1.35944	A2CES4;Q9CQI7	A2CES4;Q9CQI7	U2 small nuclear ribonucleoprotein B	Snrpb2
29.0605	29.0474	28.9823	28.8795	29.1598	28.8826	28.6252	29.0884				binding;mRNA binding;nucleic acid binding;nucleotide binding;poly(A) RNA binding;poly(U) RNA binding;poly-purine tract binding;poly-pyrimidine tract binding;RNA binding;single-stranded RNA binding	cell part;cytoplasm;cytoplasmic part;intracellular membrane-bounded organelle;intracellular non-membrane-bounded organelle;intracellular organelle;intracellular part;macromolecular complex;membrane-bounded organelle;non-membrane-bounded organelle;nucleus;organelle;ribonucleoprotein complex;RNA granule;stress granule	mRNA surveillance pathway;RNA degradation;RNA transport	15	8	8	29.8	16.4	16.4	67.852	0	13.153	4369700000	27	0.162122	1	-0.0534124	-0.420942	Q91YZ8;A3KFU5;A3KFU8;Q6PHQ9;V9GXG3	Q91YZ8;A3KFU5;A3KFU8;Q6PHQ9	Polyadenylate-binding protein	Pabpc4
31.6348	31.3973	31.1224	31.5626	31.8954	31.7111	31.917	31.5125					extracellular membrane-bounded organelle;extracellular organelle;extracellular region part;extracellular vesicular exosome;membrane-bounded organelle;membrane-bounded vesicle;organelle;vesicle		21	21	21	57.4	57.4	57.4	52.223	0	146.45	26539000000	115	1.1735	1	0.329708	2.23217	A3KMP2;A3KMP2-2;D6RH59	A3KMP2;A3KMP2-2	Tetratricopeptide repeat protein 38	Ttc38
28.3156	28.1929	27.8303	28.4082	28.3948	27.8138	27.801	27.8174			cell differentiation;cellular developmental process;cellular process;developmental process;neuron differentiation		cell part;cytoplasmic part;endoplasmic reticulum;endoplasmic reticulum membrane;endoplasmic reticulum part;integral to membrane;intracellular membrane-bounded organelle;intracellular organelle;intracellular organelle part;intracellular part;intrinsic to membrane;membrane;membrane part;membrane-bounded organelle;organelle;organelle membrane;organelle part;smooth endoplasmic reticulum		2	2	2	7.7	7.7	7.7	23.557	0.0023952	2.0281	2297200000	14	0.554016	1	-0.229973	-1.18931	Q7M6W1;A3QM89;Q8K0T0	Q7M6W1;A3QM89;Q8K0T0	Reticulon;Reticulon-1	Rtn1
30.1285	29.3706	29.276	29.4787	29.6574	30.792	30.1561	29.2106			anatomical structure development;biological regulation;carbohydrate homeostasis;cellular chemical homeostasis;cellular glucose homeostasis;cellular homeostasis;cellular metabolic process;cellular process;cellular response to carbohydrate stimulus;cellular response to chemical stimulus;cellular response to glucose stimulus;cellular response to hexose stimulus;cellular response to monosaccharide st…	binding;catalytic activity;endopeptidase activity;hydrolase activity;peptidase activity;peptidase activity, acting on L-amino acid peptides;peptide binding;serine hydrolase activity;serine-type endopeptidase activity;serine-type peptidase activity	cell part;extracellular matrix;extracellular region part;extracellular space;intracellular	Renin-angiotensin system	8	8	8	42.7	42.7	42.7	29.051	0	42.979	7787800000	32	0.448712	1	0.390569	1.00011	A4QPC5;P21844	A4QPC5;P21844	Chymase	Cma1
30.215	30.203	29.7052	30.1583	30.2695	30.0917	30.1311	30.1623				binding;catalytic activity;cation binding;endopeptidase activity;hydrolase activity;ion binding;metal ion binding;metalloendopeptidase activity;metallopeptidase activity;peptidase activity;peptidase activity, acting on L-amino acid peptides	cell part;cytoplasmic part;intracellular membrane-bounded organelle;intracellular organelle;intracellular organelle lumen;intracellular organelle part;intracellular part;membrane-bounded organelle;membrane-enclosed lumen;mitochondrial matrix;mitochondrial part;mitochondrion;organelle;organelle lumen;organelle part		16	16	16	32.5	32.5	32.5	80.851	0	57.818	9936900000	74	0.30615	1	0.0932622	0.727812	A6H611;A0A286YDC5;A0A286YCX4	A6H611;A0A286YDC5	Mitochondrial intermediate peptidase	Mipep
26.9263	26.4606	26.0254	27.1368	26.6699	26.6232	25.4356	25.1667			biological regulation;cellular component organization;cellular component organization or biogenesis;cellular localization;cellular macromolecule localization;cellular membrane organization;cellular process;cellular protein localization;cellular response to chemical stimulus;cellular response to endogenous stimulus;cellular response to hormone stimulus;cellular response to insulin stimulus;cellula…	enzyme regulator activity;GTPase regulator activity;guanyl-nucleotide exchange factor activity;nucleoside-triphosphatase regulator activity;Rab guanyl-nucleotide exchange factor activity;Ras guanyl-nucleotide exchange factor activity;small GTPase regulator activity	cell part;cytoplasmic membrane-bounded vesicle;cytoplasmic part;cytoplasmic vesicle;cytoplasmic vesicle membrane;cytoplasmic vesicle part;cytosol;insulin-responsive compartment;intracellular membrane-bounded organelle;intracellular organelle;intracellular organelle part;intracellular part;macromolecular complex;membrane;membrane part;membrane-bounded organelle;membrane-bounded vesicle;organelle;o…		5	5	5	3.7	3.7	3.7	211.46	0	9.4378	700020000	11	0.692647	1	-0.663391	-1.429	A6H8H2;A6H8H2-2;E9Q449	A6H8H2;A6H8H2-2;E9Q449	DENN domain-containing protein 4C	Dennd4c
38.0111	38.0334	37.7594	38.097	38.015	37.5954	38.1018	37.9703			biological regulation;negative regulation of biological process;negative regulation of biosynthetic process;negative regulation of cellular biosynthetic process;negative regulation of cellular macromolecule biosynthetic process;negative regulation of cellular metabolic process;negative regulation of cellular process;negative regulation of gene expression;negative regulation of macromolecule biosy…	binding;cation binding;heme binding;ion binding;iron ion binding;metal ion binding;oxygen binding;oxygen transporter activity;substrate-specific transporter activity;tetrapyrrole binding;transition metal ion binding;transporter activity	blood microparticle;cell part;cytoplasmic part;cytosolic part;extracellular region part;hemoglobin complex;intracellular part;macromolecular complex;myelin sheath;protein complex	African trypanosomiasis;Malaria	20	20	14	96.6	96.6	83.7	15.748	0	323.31	2337200000000	681	0.156078	1	-0.0546179	-0.407033	A8DUK4;P02088;E9Q223;CON__Q3SX09;CON__P02070;P02104	A8DUK4;P02088;E9Q223	Hemoglobin subunit beta-1	Hbbt1;Hbb-b1;Hbb-bs
24.7455	26.9389	23.8471	26.8469	27.2251	23.3095	27.3636	26.964			amine metabolic process;amino acid activation;carboxylic acid metabolic process;cellular amine metabolic process;cellular amino acid metabolic process;cellular ketone metabolic process;cellular macromolecule metabolic process;cellular metabolic process;cellular nitrogen compound metabolic process;cellular process;macromolecule metabolic process;metabolic process;ncRNA metabolic process;nitrogen c…	adenyl nucleotide binding;adenyl ribonucleotide binding;aminoacyl-tRNA ligase activity;ATP binding;binding;catalytic activity;ligase activity;ligase activity, forming aminoacyl-tRNA and related compounds;ligase activity, forming carbon-oxygen bonds;nucleotide binding;proline-tRNA ligase activity;purine nucleotide binding;purine ribonucleoside triphosphate binding;purine ribonucleotide binding;rib…	cell part;cytoplasmic part;intracellular membrane-bounded organelle;intracellular organelle;intracellular organelle lumen;intracellular organelle part;intracellular part;membrane-bounded organelle;membrane-enclosed lumen;mitochondrial matrix;mitochondrial part;mitochondrion;organelle;organelle lumen;organelle part	Aminoacyl-tRNA biosynthesis	4	4	4	11.9	11.9	11.9	57.735	0	11.09	906280000	11	0.197411	1	0.620974	0.500226	A8Y5T6;Q8CFI5;A2AVQ7	A8Y5T6;Q8CFI5	Probable proline--tRNA ligase, mitochondrial	Pars2
27.5065	28.2804	27.8873	28.4195	28.3179	28.2025	28.2761	28.1589			biological regulation;calcium ion-dependent exocytosis;cation homeostasis;cellular cation homeostasis;cellular chemical homeostasis;cellular component assembly;cellular component organization;cellular component organization at cellular level;cellular component organization or biogenesis;cellular component organization or biogenesis at cellular level;cellular homeostasis;cellular ion homeostasis;c…	binding;calcium ion binding;calcium-dependent protein binding;cation binding;cytoskeletal protein binding;enzyme binding;enzyme inhibitor activity;enzyme regulator activity;ion binding;kinase binding;kinase inhibitor activity;kinase regulator activity;metal ion binding;microtubule binding;protein binding;protein kinase inhibitor activity;protein kinase regulator activity;transporter activity;tubu…	adherens junction;anchoring junction;cell junction;cell part;cell-substrate adherens junction;cell-substrate junction;cytoplasm;cytoplasmic membrane-bounded vesicle;cytoplasmic part;cytoplasmic vesicle;cytoskeleton;cytosol;endoplasmic reticulum;endoplasmic reticulum-Golgi intermediate compartment;extracellular membrane-bounded organelle;extracellular organelle;extracellular region part;extracellu…	Alzheimer's disease;Amyotrophic lateral sclerosis (ALS);Apoptosis;Axon guidance;B cell receptor signaling pathway;Calcium signaling pathway;ko05152;Long-term potentiation;MAPK signaling pathway;Natural killer cell mediated cytotoxicity;Oocyte meiosis;T cell receptor signaling pathway;VEGF signaling pathway;Wnt signaling pathway	6	6	6	39.8	39.8	39.8	21.997	0	18.203	2433900000	18	0.465584	1	0.215435	1.03097	B0R091;P61022	B0R091;P61022	Calcineurin B homologous protein 1	Chp1
29.0888	28.7728	29.407	28.8906	29.0996	28.6535	29.0402	28.9634			biological regulation;cellular macromolecule metabolic process;cellular metabolic process;cellular process;cellular protein metabolic process;chordate embryonic development;dephosphorylation;developmental process;embryo development;embryo development ending in birth or egg hatching;in utero embryonic development;inactivation of MAPK activity;macromolecule metabolic process;macromolecule modificat…	binding;catalytic activity;enzyme binding;hydrolase activity;hydrolase activity, acting on ester bonds;kinase binding;MAP kinase phosphatase activity;phosphatase activity;phosphoprotein phosphatase activity;phosphoric ester hydrolase activity;protein binding;protein kinase binding;protein tyrosine phosphatase activity;protein tyrosine/serine/threonine phosphatase activity	cell part;cytoplasm;cytoplasmic part;cytosol;extracellular membrane-bounded organelle;extracellular organelle;extracellular region part;extracellular vesicular exosome;immunological synapse;intracellular membrane-bounded organelle;intracellular organelle;intracellular organelle part;intracellular part;membrane part;membrane-bounded organelle;membrane-bounded vesicle;nuclear part;nucleoplasm;nucle…	MAPK signaling pathway	5	5	5	32.9	32.9	32.9	23.223	0	33.862	4473200000	30	0.239092	1	-0.100623	-0.59012	B1AQF4;Q9D7X3;H3BKL8;Q3V2Y9;H3BKD1	B1AQF4;Q9D7X3;H3BKL8;Q3V2Y9	Dual specificity protein phosphatase 3	Dusp3
27.0291	26.6475	26.7849	26.3079	24.3672	23.3708	27.1153	26.1055			biological adhesion;cell adhesion;cell-cell adhesion;cellular process;heterophilic cell-cell adhesion	binding;carbohydrate binding;galactoside binding;monosaccharide binding;sugar binding	cell part;cytoplasm;extracellular region;intracellular part		4	4	4	15.3	15.3	15.3	39.907	0	27.272	811260000	14	0.851956	1	-1.45266	-1.69701	B1AQR8;G3X9T7;O08573-3;O08573-2;O08573	B1AQR8;G3X9T7;O08573-3;O08573-2;O08573	Galectin;Galectin-9	Lgals9
28.2042	28.622	28.2303	28.2343	27.6606	28.1179	28.5482	28.3616				binding;GTP binding;guanyl nucleotide binding;guanyl ribonucleotide binding;nucleotide binding;purine nucleotide binding;purine ribonucleoside triphosphate binding;purine ribonucleotide binding;ribonucleotide binding	cell part;cytoplasm;cytoskeleton;intracellular non-membrane-bounded organelle;intracellular organelle;intracellular part;myelin sheath;non-membrane-bounded organelle;organelle		6	4	4	17.9	14.5	14.5	51.145	0	10.864	2648300000	13	0.290345	1	-0.150622	-0.696033	B1AQY9;B1AQZ0;Q8CHH9;Q8CHH9-2;B7ZC46;E0CYM4	B1AQY9;B1AQZ0;Q8CHH9;Q8CHH9-2;B7ZC46	Septin-8	2022-09-08
30.2089	30.1728	29.7164	30.3661	30.8037	30.0751	29.9272	29.5348				2 iron, 2 sulfur cluster binding;binding;cation binding;ion binding;iron-sulfur cluster binding;metal cluster binding;metal ion binding	cell part;cytoplasmic part;intracellular membrane-bounded organelle;intracellular organelle;intracellular part;membrane-bounded organelle;mitochondrion;organelle		8	8	8	57.4	57.4	57.4	13.155	0	15.077	9660100000	43	0.0355484	1	-0.0308414	-0.102884	Z4YKM2;B2RWE3;B1AR13	Z4YKM2;B2RWE3;B1AR13	CDGSH iron-sulfur domain-containing protein 3, mitochondrial	Cisd3
28.4793	28.4613	28.9104	28.3663	28.307	28.5074	28.4624	27.9928			biological adhesion;biological regulation;cell adhesion;cell migration;cell motility;cellular component movement;cellular component organization;cellular component organization or biogenesis;cellular membrane organization;cellular process;cellular response to stimulus;diapedesis;endocytosis;establishment of localization;immune system process;intracellular signal transduction;leukocyte migration;l…		cell junction;cell part;cell periphery;contractile fiber;contractile fiber part;cytoplasmic part;external side of plasma membrane;extracellular membrane-bounded organelle;extracellular organelle;extracellular region part;extracellular space;extracellular vesicular exosome;integral to membrane;intracellular non-membrane-bounded organelle;intracellular organelle;intracellular part;intrinsic to memb…	Cell adhesion molecules (CAMs);Leukocyte transendothelial migration;Malaria	7	7	7	15	15	15	81.917	0	31.01	2850400000	21	0.68128	1	-0.236958	-1.40964	B1ARB3;Q08481-4;Q08481-2;Q08481-3;Q08481;B1ARA9	B1ARB3;Q08481-4;Q08481-2;Q08481-3;Q08481	Platelet endothelial cell adhesion molecule	Pecam1
26.9626	26.7186	26.3998	26.5623	26.4695	26.9268	26.6854	26.6186			anatomical structure formation involved in morphogenesis;anatomical structure morphogenesis;axon cargo transport;axonogenesis;biological adhesion;biological regulation;cell adhesion;cell cycle arrest;cell cycle process;cell part morphogenesis;cell projection morphogenesis;cell projection organization;cell surface receptor linked signaling pathway;cellular component morphogenesis;cellular componen…	actin binding;ATPase activity;binding;calcium ion binding;catalytic activity;cation binding;cytoskeletal protein binding;hydrolase activity;hydrolase activity, acting on acid anhydrides;hydrolase activity, acting on acid anhydrides, in phosphorus-containing anhydrides;identical protein binding;ion binding;metal ion binding;microtubule binding;microtubule plus-end binding;nucleoside-triphosphatase…	actin cytoskeleton;actin filament bundle;actomyosin;adherens junction;anchoring junction;axon;cell cortex;cell junction;cell part;cell projection;cell projection membrane;cell projection part;cell-cell contact zone;cell-cell junction;cell-substrate adherens junction;cell-substrate junction;contractile fiber part;cytoplasm;cytoplasmic membrane-bounded vesicle;cytoplasmic part;cytoplasmic vesicle;c…		8	7	7	1.5	1.4	1.4	831.93	0	7.0076	897960000	12	0.0321984	1	0.0143137	0.0935108	E9QA63;B1ARU4;E9PVY8;Q9QXZ0;A0A571BGC6;A0A571BF93;A0A0A0MQA6;Q9QXZ0-3;Q9QXZ0-2;F7ACR9;Q9QXZ0-4;F6XCT0;F6Q750;E9QNP1;A0A5F8MP99;A0A0A0MQH5;F6RCJ3;F6YKN8;S4R1Y6;F6SHS0;A0A087WSP0;S4R1P5;Q91ZU6-2;Q91ZU6;Q91ZU6-4	E9QA63;B1ARU4;E9PVY8;Q9QXZ0;A0A571BGC6;A0A571BF93;A0A0A0MQA6;Q9QXZ0-3;Q9QXZ0-2	Microtubule-actin cross-linking factor 1	Macf1
28.5954	28.4739	27.9535	28.9506	29.9607	29.2562	28.5848	28.4354			acylglycerol metabolic process;alcohol biosynthetic process;alcohol catabolic process;alcohol metabolic process;alditol biosynthetic process;alditol catabolic process;alditol metabolic process;biological regulation;biosynthetic process;carbohydrate biosynthetic process;carbohydrate catabolic process;carbohydrate homeostasis;carbohydrate metabolic process;catabolic process;cellular biosynthetic pr…	adenyl nucleotide binding;adenyl ribonucleotide binding;ATP binding;binding;catalytic activity;glycerol kinase activity;kinase activity;nucleotide binding;phosphotransferase activity, alcohol group as acceptor;purine nucleotide binding;purine ribonucleoside triphosphate binding;purine ribonucleotide binding;ribonucleotide binding;transferase activity;transferase activity, transferring phosphorus-…	cell part;cytoplasmic part;cytosol;extracellular membrane-bounded organelle;extracellular organelle;extracellular region part;extracellular vesicular exosome;intracellular membrane-bounded organelle;intracellular organelle;intracellular organelle part;intracellular part;membrane;membrane-bounded organelle;membrane-bounded vesicle;mitochondrial membrane;mitochondrial outer membrane;mitochondrial p…	Glycerolipid metabolism;Plant-pathogen interaction;PPAR signaling pathway	11	11	11	18.7	18.7	18.7	59.832	0	24.224	4089200000	34	0.67226	1	0.565918	1.39424	B1ASZ3;Q64516-1;Q64516-2;Q64516;Q8C635;Q9WU65	B1ASZ3;Q64516-1;Q64516-2;Q64516	Glycerol kinase	Gyk;Gk
26.7696	26.7281	26.5337	26.5257	25.8261	26.6997	26.3232	26.7907			anatomical structure development;cell development;cellular developmental process;cellular process;developmental process;stem cell development	binding;nucleic acid binding;nucleotide binding;poly(U) RNA binding;poly-pyrimidine tract binding;RNA binding;single-stranded RNA binding	cell part;cytoplasm;intracellular part;macromolecular complex;polysome;ribonucleoprotein complex	mRNA surveillance pathway	3	3	3	38.1	38.1	38.1	12.821	0	11.762	723360000	8	0.450856	1	-0.229369	-1.00405	B1AT10;B1AT13;Q920Q6-3;Q920Q6-2;Q920Q6	B1AT10;B1AT13;Q920Q6-3;Q920Q6-2;Q920Q6	RNA-binding protein Musashi homolog 2	Msi2
26.6096	26.5512	26.1837	26.8083	26.4226	26.6442	26.7938	24.7593			aging;anatomical structure formation involved in morphogenesis;anatomical structure morphogenesis;biological regulation;branching involved in embryonic placenta morphogenesis;cell differentiation;cell surface receptor linked signaling pathway;cellular component assembly;cellular component organization;cellular component organization or biogenesis;cellular developmental process;cellular macromolec…	binding;binding, bridging;cytokine receptor binding;enzyme binding;ephrin receptor binding;epidermal growth factor receptor binding;growth factor receptor binding;identical protein binding;insulin receptor substrate binding;kinase binding;neurotrophin receptor binding;neurotrophin TRK receptor binding;neurotrophin TRKA receptor binding;phosphatase binding;protein binding;protein binding, bridging…	cell junction;cell part;cell-cell junction;cytoplasm;cytoplasmic part;cytosol;endosome;extracellular membrane-bounded organelle;extracellular organelle;extracellular region part;extracellular vesicular exosome;Golgi apparatus;Grb2-EGFR complex;intracellular membrane-bounded organelle;intracellular non-membrane-bounded organelle;intracellular organelle;intracellular organelle part;intracellular pa…	Acute myeloid leukemia;B cell receptor signaling pathway;Chemokine signaling pathway;Chronic myeloid leukemia;Dorso-ventral axis formation;Endometrial cancer;ErbB signaling pathway;Fc epsilon RI signaling pathway;Focal adhesion;Gap junction;Glioma;GnRH signaling pathway;Hepatitis C;Insulin signaling pathway;Jak-STAT signaling pathway;MAPK signaling pathway;MAPK signaling pathway - fly;Natural kil…	6	6	6	27.1	27.1	27.1	23.587	0	5.0317	707720000	13	0.334346	1	-0.383268	-0.783597	B1AT92;Q60631;Q60631-2;B1AT95	B1AT92;Q60631;Q60631-2	Growth factor receptor-bound protein 2	Grb2
30.536	30.7491	30.3249	30.6091	30.6005	30.7398	30.7137	30.5772			aging;alcohol metabolic process;anatomical structure development;biological regulation;cellular aldehyde metabolic process;cellular lipid metabolic process;cellular metabolic process;cellular process;central nervous system development;developmental process;epidermis development;isoprenoid metabolic process;lipid metabolic process;metabolic process;oxidation-reduction process;peripheral nervous sy…	3-chloroallyl aldehyde dehydrogenase activity;alcohol dehydrogenase (NADP+) activity;aldehyde dehydrogenase (NAD) activity;aldehyde dehydrogenase [NAD(P)+] activity;aldo-keto reductase (NADP) activity;benzaldehyde dehydrogenase (NAD+) activity;catalytic activity;long-chain-alcohol oxidase activity;long-chain-aldehyde dehydrogenase activity;oxidoreductase activity;oxidoreductase activity, acting o…	cell part;cytoplasm;cytoplasmic part;cytosol;endoplasmic reticulum;endoplasmic reticulum membrane;endoplasmic reticulum part;extracellular membrane-bounded organelle;extracellular organelle;extracellular region part;extracellular space;extracellular vesicular exosome;integral to membrane;intracellular membrane-bounded organelle;intracellular organelle;intracellular organelle part;intracellular pa…	Arginine and proline metabolism;Ascorbate and aldarate metabolism;beta-Alanine metabolism;Chloroalkane and chloroalkene degradation;Drug metabolism - cytochrome P450;Fatty acid metabolism;Glycerolipid metabolism;Glycolysis / Gluconeogenesis;Histidine metabolism;Limonene and pinene degradation;Lysine degradation;Metabolism of xenobiotics by cytochrome P450;Pentose and glucuronate interconversions;…	12	12	12	30.4	30.4	30.4	54.33	0	37.864	13785000000	68	0.481215	1	0.103055	1.05936	B1AV77;B1ATI0;P47740;P47739	B1AV77;B1ATI0;P47740	Aldehyde dehydrogenase;Fatty aldehyde dehydrogenase	Aldh3a2
31.2986	31.1189	33.8218	29.811	26.509	25.8345	31.2068	32.4755				active transmembrane transporter activity;adenyl nucleotide binding;adenyl ribonucleotide binding;ATP binding;ATPase activity;ATPase activity, coupled;ATPase activity, coupled to movement of substances;ATPase activity, coupled to transmembrane movement of ions;ATPase activity, coupled to transmembrane movement of ions, phosphorylative mechanism;ATPase activity, coupled to transmembrane movement o…	cell part;cytoplasmic part;endoplasmic reticulum;endoplasmic reticulum membrane;endoplasmic reticulum part;integral to membrane;intracellular membrane-bounded organelle;intracellular organelle;intracellular organelle part;intracellular part;intrinsic to membrane;membrane;membrane part;membrane-bounded organelle;nuclear membrane;nuclear part;organelle;organelle membrane;organelle part;sarcoplasmic…	Alzheimer's disease;Calcium signaling pathway;Pancreatic secretion	11	2	2	9	2.3	2.3	107.6	0	49.181	23818000000	23	0.644073	1	-2.50611	-1.34594	B1ATS4;B1ATS5;E9Q559;Q64518;Q64518-3;Q64518-1	B1ATS4;B1ATS5;E9Q559;Q64518;Q64518-3;Q64518-1	Calcium-transporting ATPase;Sarcoplasmic/endoplasmic reticulum calcium ATPase 3	Atp2a3
27.7138	25.6895	28.2656	27.9997	28.1635	28.0623	27.8974	28.0956			anatomical structure morphogenesis;biological regulation;biosynthetic process;cellular biosynthetic process;cellular component organization;cellular component organization or biogenesis;cellular macromolecule biosynthetic process;cellular macromolecule metabolic process;cellular metabolic process;cellular nitrogen compound metabolic process;cellular process;developmental maturation;developmental …	binding;chromatin binding;core promoter proximal region DNA binding;core promoter proximal region sequence-specific DNA binding;DNA binding;double-stranded DNA binding;nucleic acid binding;nucleic acid binding transcription factor activity;protein binding;regulatory region DNA binding;regulatory region nucleic acid binding;RNA polymerase II core promoter proximal region sequence-specific DNA bind…	cell junction;cell part;intracellular membrane-bounded organelle;intracellular non-membrane-bounded organelle;intracellular organelle;intracellular organelle part;intracellular part;membrane-bounded organelle;non-membrane-bounded organelle;nuclear part;nucleolus;nucleoplasm;nucleus;organelle;organelle part		3	3	2	16.4	16.4	11.6	25.912	0	6.4288	2141800000	12	0.493491	1	0.63756	1.08153	B1AUB6;B1AUB8;B1AUB9;B1AUC0;Q02780-6;Q02780-2;Q02780-5;Q02780-3;Q02780-7;Q02780-4;Q02780;A0A1Y7VK55;P70255-7;P70255-6;P70255-5;P70255-4;P70255-3;P70255-2;P70255	B1AUB6;B1AUB8;B1AUB9;B1AUC0;Q02780-6;Q02780-2;Q02780-5;Q02780-3;Q02780-7;Q02780-4;Q02780;A0A1Y7VK55;P70255-7;P70255-6;P70255-5;P70255-4;P70255-3;P70255-2;P70255	Nuclear factor 1;Nuclear factor 1 A-type;Nuclear factor 1 C-type	Nfia;Nfic
28.0532	28.0862	27.9619	27.8931	28.0334	28.2112	27.9923	27.9273			biological regulation;cell cycle;cellular component organization;cellular component organization at cellular level;cellular component organization or biogenesis;cellular component organization or biogenesis at cellular level;cellular macromolecule metabolic process;cellular metabolic process;cellular process;cellular protein metabolic process;chromatin modification;chromatin organization;chromoso…	acetyltransferase activity;binding;catalytic activity;chromatin binding;H4 histone acetyltransferase activity;histone acetyltransferase activity;histone acetyltransferase activity (H4-K16 specific);histone acetyltransferase activity (H4-K5 specific);histone acetyltransferase activity (H4-K8 specific);identical protein binding;lysine N-acetyltransferase activity;N-acetyltransferase activity;N-acyl…	Ada2/Gcn5/Ada3 transcription activator complex;cell body;cell part;chromatin remodeling complex;cytoplasm;cytoplasmic part;histone acetyltransferase complex;histone methyltransferase complex;intracellular membrane-bounded organelle;intracellular organelle;intracellular organelle part;intracellular part;macromolecular complex;membrane;membrane-bounded organelle;methyltransferase complex;mitochondr…		9	9	9	5.3	5.3	5.3	215.05	0	37.435	2242600000	21	0.227854	1	0.042448	0.566244	B1AUX2;Q61191;F6SJS2	B1AUX2;Q61191	Host cell factor 1;HCF N-terminal chain 1;HCF N-terminal chain 2;HCF N-terminal chain 3;HCF N-terminal chain 4;HCF N-terminal chain 5;HCF N-terminal chain 6;HCF C-terminal chain 1;HCF C-terminal chain 2;HCF C-terminal chain 3;HCF C-terminal chain 4;HCF C-terminal chain 5;HCF C-terminal chain 6	Hcfc1
25.8844	26.0701	25.8742	26.0318	25.8476	25.9837	24.2466	25.8088			anatomical structure development;anatomical structure formation involved in morphogenesis;anatomical structure homeostasis;anatomical structure morphogenesis;biological regulation;carbohydrate metabolic process;catabolic process;cell development;cell part morphogenesis;cellular carbohydrate metabolic process;cellular chemical homeostasis;cellular component assembly;cellular component assembly at …	binding;catalytic activity;hydrolase activity;hydrolase activity, acting on ester bonds;identical protein binding;inositol or phosphatidylinositol phosphatase activity;intermediate filament binding;lipid binding;lipid phosphatase activity;phosphatase activity;phosphatidylinositol binding;phosphatidylinositol bisphosphate phosphatase activity;phosphatidylinositol monophosphate phosphatase activity…	axon;cell part;cell projection;cell projection part;clathrin-coated vesicle;coated vesicle;contractile fiber part;cytoplasm;cytoplasmic membrane-bounded vesicle;cytoplasmic part;cytoplasmic vesicle;cytosol;dendritic spine;early endosome membrane;endosomal part;endosome;endosome membrane;extracellular membrane-bounded organelle;extracellular organelle;extracellular region part;extracellular vesicu…	Fructose and mannose metabolism	5	5	5	9.4	9.4	9.4	65.962	0	7.1225	456120000	14	0.556928	1	-0.49348	-1.19444	B1AW21;Q9Z2C5;Q3UDN6;Q6P572;Q9Z2D1	B1AW21;Q9Z2C5;Q3UDN6	Myotubularin	Mtm1
28.8758	28.8773	29.0768	29.0312	29.174	29.1229	29.0718	29.3307			activation of immune response;activation of innate immune response;anatomical structure development;apoptosis;biological regulation;brain renin-angiotensin system;cardiac muscle cell apoptosis;cell cycle;cell death;cell maturation;cell proliferation;cellular developmental process;cellular macromolecule metabolic process;cellular metabolic process;cellular process;cellular process involved in repr…	adenyl nucleotide binding;adenyl ribonucleotide binding;ATP binding;binding;caspase inhibitor activity;caspase regulator activity;catalytic activity;cation binding;cysteine-type endopeptidase inhibitor activity;endopeptidase inhibitor activity;endopeptidase regulator activity;enzyme binding;enzyme inhibitor activity;enzyme regulator activity;ion binding;kinase activity;kinase binding;magnesium io…	cell part;cytoplasm;cytoplasmic part;cytoskeletal part;cytosol;intracellular membrane-bounded organelle;intracellular non-membrane-bounded organelle;intracellular organelle;intracellular organelle part;intracellular part;membrane;membrane-bounded organelle;mitochondrion;non-membrane-bounded organelle;nuclear membrane;nuclear part;nucleolus;nucleoplasm;nucleus;organelle;organelle membrane;organell…	Long-term potentiation;MAPK signaling pathway;mTOR signaling pathway;Neurotrophin signaling pathway;Oocyte meiosis;Progesterone-mediated oocyte maturation	16	16	16	28.1	28.1	28.1	80.669	0	32.703	4676500000	31	1.47268	1	0.209576	2.74134	B1AXN9;P18654;B1AXP0;B1AXN5;E9PWV3;Q505N6;F6RQA2;F6Q8A4;P18653;B1AXN8;A0A338P701;G3UZI3;Q9WUT3;F6UG16;A2CEE6;A2CEE5;E9PUP0;A2CEE7;E9QK39;Q7TPS0-2;Q7TPS0-3;Q7TPS0;B1AXN7;B2GVN8	B1AXN9;P18654	Ribosomal protein S6 kinase alpha-3	Rps6ka3
25.0571	25.2362	24.5367	25.4993	25.5008	26.1571	25.543	25.3932			developmental process;multicellular organismal development;multicellular organismal process	receptor activity	cell part;extracellular membrane-bounded organelle;extracellular organelle;extracellular region part;extracellular vesicular exosome;integral to membrane;intrinsic to membrane;membrane;membrane part;membrane-bounded organelle;membrane-bounded vesicle;organelle;plasma membrane;vesicle		3	3	3	5.7	5.7	5.7	59.388	0	4.4582	344940000	3	1.10887	1	0.56621	2.12424	B1AY85;Q9DC11;B1AY86	B1AY85;Q9DC11;B1AY86	Plexin domain-containing protein 2	Plxdc2
26.7927	26.5065	24.9757	25.1247	26.7564	25.7989	25.851	25.9927			anatomical structure development;anatomical structure morphogenesis;biological regulation;blastocyst development;cell division;cell morphogenesis;cellular component morphogenesis;cellular component organization;cellular component organization or biogenesis;cellular developmental process;cellular macromolecule metabolic process;cellular metabolic process;cellular nitrogen compound metabolic proces…	binding;mRNA binding;nucleic acid binding;RNA binding	cell part;intracellular membrane-bounded organelle;intracellular organelle;intracellular organelle part;intracellular part;macromolecular complex;membrane-bounded organelle;nuclear body;nuclear part;nuclear speck;nucleoplasm;nucleoplasm part;nucleus;organelle;organelle part;protein complex;THO complex;THO complex part of transcription export complex;transcription export complex	RNA transport;Spliceosome	4	4	4	2.7	2.7	2.7	182.77	0	5.3825	408710000	11	0.189834	1	0.249865	0.483466	B1AZI6;E9Q5E2	B1AZI6;E9Q5E2	THO complex subunit 2	Thoc2;BC005561
28.6331	28.5258	28.3559	28.1305	28.1915	28.2789	28.4089	28.411			actin cytoskeleton organization;actin filament organization;actin filament-based process;anatomical structure morphogenesis;aorta smooth muscle tissue morphogenesis;biological regulation;bleb assembly;cell projection assembly;cell projection organization;cellular component assembly;cellular component assembly at cellular level;cellular component organization;cellular component organization at cel…	adenyl nucleotide binding;adenyl ribonucleotide binding;ATP binding;binding;calmodulin-dependent protein kinase activity;catalytic activity;cation binding;enzyme binding;ion binding;kinase activity;metal ion binding;myosin light chain kinase activity;nucleotide binding;phosphotransferase activity, alcohol group as acceptor;protein binding;protein kinase activity;protein serine/threonine kinase ac…	actin filament bundle;actomyosin;cell division site part;cell junction;cell part;cell projection;cell-cell junction;cleavage furrow;cytoplasm;cytoskeletal part;extracellular membrane-bounded organelle;extracellular organelle;extracellular region part;extracellular vesicular exosome;intracellular organelle part;intracellular part;lamellipodium;membrane-bounded organelle;membrane-bounded vesicle;or…	Calcium signaling pathway;Focal adhesion;Gastric acid secretion;Regulation of actin cytoskeleton;Vascular smooth muscle contraction	12	12	12	6.5	6.5	6.5	213.61	0	23.531	3361700000	30	0.305974	1	-0.0887542	-0.72746	B1B1A8;Q6PDN3-3;Q6PDN3;Q6PDN3-2;Q6PDN3-4	B1B1A8;Q6PDN3-3;Q6PDN3;Q6PDN3-2	Myosin light chain kinase, smooth muscle;Myosin light chain kinase, smooth muscle, deglutamylated form	Mylk
28.1802	28.0833	27.3455	28.2021	28.6241	28.0214	27.7761	28.273			biosynthetic process;cellular biosynthetic process;cellular macromolecule biosynthetic process;cellular macromolecule metabolic process;cellular metabolic process;cellular process;cellular protein metabolic process;macromolecule biosynthetic process;macromolecule metabolic process;metabolic process;primary metabolic process;protein metabolic process;translation	structural constituent of ribosome;structural molecule activity	cell part;cytoplasmic part;intracellular membrane-bounded organelle;intracellular organelle;intracellular organelle part;intracellular part;large ribosomal subunit;macromolecular complex;membrane-bounded organelle;mitochondrial large ribosomal subunit;mitochondrial part;mitochondrion;organellar large ribosomal subunit;organelle;organelle part;ribonucleoprotein complex		4	4	4	20.1	20.1	20.1	33.099	0	17.136	2325100000	15	0.347482	1	0.220835	0.809217	B1B1D8;Q9D773;B1B1D7	B1B1D8;Q9D773;B1B1D7	39S ribosomal protein L2, mitochondrial	Mrpl2
28.3956	28.4098	28.2427	28.4945	28.8053	28.6852	28.5766	28.8966			amide biosynthetic process;amine biosynthetic process;amine catabolic process;amine metabolic process;anatomical structure development;anatomical structure morphogenesis;arginine biosynthetic process;arginine metabolic process;biological regulation;biosynthetic process;body fluid secretion;carbamoyl phosphate biosynthetic process;carbamoyl phosphate metabolic process;carboxylic acid biosynthetic …	adenyl nucleotide binding;adenyl ribonucleotide binding;amine binding;amino acid binding;aspartate carbamoyltransferase activity;ATP binding;binding;carbamoyl-phosphate synthase (ammonia) activity;carbamoyl-phosphate synthase (glutamine-hydrolyzing) activity;carbon-nitrogen ligase activity, with glutamine as amido-N-donor;carboxyl- or carbamoyltransferase activity;carboxylic acid binding;catalyti…	axon part;cell body;cell part;cell projection part;cytoplasm;cytoplasmic part;cytosol;extracellular membrane-bounded organelle;extracellular organelle;extracellular region part;extracellular vesicular exosome;intracellular membrane-bounded organelle;intracellular organelle;intracellular organelle part;intracellular part;macromolecular complex;membrane;membrane-bounded organelle;membrane-bounded v…	Alanine, aspartate and glutamate metabolism;Pyrimidine metabolism	14	14	14	9.2	9.2	9.2	236.25	0	45.383	3251400000	41	2.18219	0.599429	0.355298	4.07028	E9QAI5;B2RQC6;G3UWN2;B2RQC6-2;E9QAT6	E9QAI5;B2RQC6;G3UWN2;B2RQC6-2	CAD protein;Glutamine-dependent carbamoyl-phosphate synthase;Aspartate carbamoyltransferase;Dihydroorotase	Cad
27.5641	27.4732	27.678	27.4633	27.579	27.4145	27.6417	27.3069			biological regulation;negative regulation of biological process;negative regulation of biosynthetic process;negative regulation of cell communication;negative regulation of cellular biosynthetic process;negative regulation of cellular macromolecule biosynthetic process;negative regulation of cellular metabolic process;negative regulation of cellular process;negative regulation of estrogen recepto…	armadillo repeat domain binding;binding;enzyme binding;nucleic acid binding transcription factor activity;phosphatase binding;protein binding;protein complex binding;protein domain specific binding;protein phosphatase 2A binding;protein phosphatase binding;sequence-specific DNA binding transcription factor activity	cell body;cell part;cell projection;cell projection part;cytoplasm;cytoplasmic part;dendrite;dendritic spine;Golgi apparatus;intracellular membrane-bounded organelle;intracellular organelle;intracellular organelle part;intracellular part;macromolecular complex;membrane;membrane-bounded organelle;neuron projection;neuron spine;neuronal cell body;nuclear part;nucleoplasm;nucleus;organelle;organelle…		4	4	3	7.6	7.6	6.6	77.731	0	8.6727	1535300000	15	0.266854	1	-0.0591512	-0.648061	B2RQS1;Q9ERG2;V9GXT1;P58404-2;P58404	B2RQS1;Q9ERG2	Striatin-3	Strn3
27.0656	26.9576	27.1501	27.0444	26.9316	27.3338	27.3039	27.0116			anatomical structure development;biological regulation;calcium ion homeostasis;cAMP-mediated signaling;cation homeostasis;cell cycle;cell development;cell division;cell proliferation;cell surface receptor linked signaling pathway;cellular calcium ion homeostasis;cellular cation homeostasis;cellular chemical homeostasis;cellular developmental process;cellular divalent inorganic cation homeostasis;…	binding;catalytic activity;cation binding;G-protein beta/gamma-subunit complex binding;G-protein coupled photoreceptor activity;G-protein coupled receptor activity;G-protein-coupled receptor binding;GTP binding;GTPase activity;guanyl nucleotide binding;guanyl ribonucleotide binding;hydrolase activity;hydrolase activity, acting on acid anhydrides;hydrolase activity, acting on acid anhydrides, in p…	acrosomal vesicle;apical plasma membrane;axoneme;cell body;cell part;cell projection;cell projection part;centrosome;cilium;cytoplasm;cytoplasmic membrane-bounded vesicle;cytoplasmic part;cytoplasmic vesicle;cytoskeletal part;extracellular membrane-bounded organelle;extracellular organelle;extracellular region part;extracellular vesicular exosome;extrinsic to internal side of plasma membrane;extr…	Amoebiasis;Axon guidance;Calcium signaling pathway;Chagas disease (American trypanosomiasis);Chemokine signaling pathway;Gap junction;Gastric acid secretion;Leukocyte transendothelial migration;Long-term depression;Melanogenesis;Olfactory transduction;Phototransduction;Progesterone-mediated oocyte maturation;Tight junction;Toxoplasmosis	7	3	3	22	10.7	10.7	40.361	0	26.515	1152000000	16	0.359222	1	0.0908175	0.831932	B2RSH2;A2AE32;P20612;Q3V3I2;P50149;A2AE31;Q8C040;Q8BHK8;F6QPU5	B2RSH2	Guanine nucleotide-binding protein G(i) subunit alpha-1	Gnai1
29.4075	29.0352	29.0724	29.1053	29.4766	29.0739	29.3908	29.1221			anatomical structure development;biological regulation;cell development;cellular developmental process;cellular macromolecule metabolic process;cellular metabolic process;cellular nitrogen compound metabolic process;cellular process;cellular process involved in reproduction;developmental process;developmental process involved in reproduction;female gamete generation;gamete generation;germ cell de…	binding;chromatin binding;DNA binding;lipid binding;mRNA 3'-UTR binding;mRNA binding;nucleic acid binding;ribonucleoprotein binding;RNA binding;translation regulator activity	cell part;cytoplasm;intracellular non-membrane-bounded organelle;intracellular organelle;intracellular organelle part;intracellular part;macromolecular complex;non-membrane-bounded organelle;nuclear part;nucleolus;organelle;organelle part;polysome;ribonucleoprotein complex		7	7	5	35.4	35.4	26.5	38.08	0	47.309	5027800000	36	0.367181	1	0.110713	0.847236	B2RUF0;A0A0A0MQD2;Q9Z2C8;Q9Z2C8-2;J3QNB9	B2RUF0;A0A0A0MQD2;Q9Z2C8;Q9Z2C8-2	Y-box-binding protein 2	Ybx2
27.6002	27.6907	27.1914	27.9178	27.4659	27.6457	27.7206	27.9861			cellular process;establishment of localization;transport;vesicle-mediated transport		cell part;cytoplasmic part;Golgi apparatus;intracellular membrane-bounded organelle;intracellular organelle;intracellular part;membrane-bounded organelle;organelle		4	4	4	4.2	4.2	4.2	128.39	0	11.656	1793100000	23	0.225671	1	0.104568	0.561577	B2RXC1	B2RXC1	Trafficking protein particle complex subunit 11	Trappc11
26.6995	26.9539	25.8195	26.4467	26.7427	26.8112	26.4414	24.7074			apoptosis;biological regulation;cell death;cellular macromolecule metabolic process;cellular metabolic process;cellular nitrogen compound metabolic process;cellular process;death;macromolecule metabolic process;metabolic process;mRNA metabolic process;mRNA processing;nitrogen compound metabolic process;nucleic acid metabolic process;nucleobase-containing compound metabolic process;primary metabol…	binding;mRNA binding;nucleic acid binding;nucleotide binding;RNA binding	cell part;cytoplasm;intracellular organelle part;intracellular part;nuclear body;nuclear part;nuclear speck;nucleoplasm part;organelle part	Spliceosome	4	4	4	6.2	6.2	6.2	99.551	0	4.9084	661850000	11	0.220622	1	-0.304238	-0.550744	B2RY56;S4R2B0;S4R2J1;S4R2A4	B2RY56;S4R2B0	RNA-binding protein 25	Rbm25
33.1514	32.9086	33.305	32.6784	32.6654	33.0891	32.9734	32.8658			actin crosslink formation;actin cytoskeleton organization;actin cytoskeleton reorganization;actin filament organization;actin filament-based process;anatomical structure formation involved in morphogenesis;anatomical structure morphogenesis;biological adhesion;biological regulation;biosynthetic process;cAMP-mediated signaling;cell adhesion;cell cycle process;cell morphogenesis;cell morphogenesis …	actin binding;actin filament binding;binding;cytoskeletal protein binding;enzyme binding;Fc-gamma receptor I complex binding;glycoprotein binding;GTPase binding;identical protein binding;immunoglobulin receptor binding;kinase binding;molecular transducer activity;protein binding;protein dimerization activity;protein homodimerization activity;protein kinase binding;protein kinase C binding;Rac GTP…	actin cytoskeleton;actin filament;actin filament bundle;adherens junction;anchoring junction;brush border;cell body;cell cortex;cell cortex part;cell junction;cell part;cell projection;cell projection part;cell-substrate adherens junction;cell-substrate junction;chromosomal part;cortical cytoskeleton;cytoplasm;cytoplasmic part;cytoskeletal part;cytoskeleton;cytosol;dendritic shaft;extracellular m…	Focal adhesion;MAPK signaling pathway	87	87	79	46.9	46.9	44.8	280.5	0	323.31	66241000000	416	0.284237	1	-0.112431	-0.683646	B7FAU9;Q8BTM8;B7FAV1;F6XC15;J3JS91;F6Z2C0;Q8BTM8-2;A0A668KLG7;F7AVL7	B7FAU9;Q8BTM8;B7FAV1	Filamin-A	Flna
29.4262	29.3081	29.3313	29.665	29.1989	29.0773	29.1192	29.4364			biological regulation;catabolic process;cellular catabolic process;cellular macromolecule catabolic process;cellular macromolecule metabolic process;cellular metabolic process;cellular nitrogen compound metabolic process;cellular process;cellular protein metabolic process;cellular response to stimulus;cellular response to stress;DNA catabolic process;DNA catabolic process, exonucleolytic;DNA doub…	acid-amino acid ligase activity;binding;catalytic activity;enzyme binding;ligase activity;ligase activity, forming carbon-nitrogen bonds;protein binding;small conjugating protein ligase activity;ubiquitin conjugating enzyme binding;ubiquitin protein ligase binding	cell part;cytoplasm;extracellular membrane-bounded organelle;extracellular organelle;extracellular region part;extracellular vesicular exosome;intracellular membrane-bounded organelle;intracellular organelle;intracellular part;macromolecular complex;membrane-bounded organelle;membrane-bounded vesicle;nucleus;organelle;protein complex;UBC13-MMS2 complex;UBC13-UEV1A complex;ubiquitin conjugating en…		6	6	2	28.9	28.9	13.3	19.339	0	14.826	5971000000	29	1.01282	1	-0.22471	-1.96447	B7ZBY7;E9PY39;Q9CZY3;Q9CZY3-2;Q9D2M8-2;B2KF55;B7ZBY6	B7ZBY7;E9PY39;Q9CZY3;Q9CZY3-2;Q9D2M8-2	Ubiquitin-conjugating enzyme E2 variant 1;Ubiquitin-conjugating enzyme E2 variant 2	Ube2v1;Gm20431;Ube2v2
25.9867	24.7837	25.8931	26.5323	25.6727	26.3552	26.7852	27.2802			apoptosis;attachment of GPI anchor to protein;cell death;cell differentiation;cellular developmental process;cellular macromolecule metabolic process;cellular metabolic process;cellular process;cellular protein metabolic process;death;developmental process;macromolecule metabolic process;macromolecule modification;metabolic process;neuron apoptosis;neuron death;neuron differentiation;primary meta…		cell part;cytoplasm;cytoplasmic membrane-bounded vesicle;cytoplasmic part;cytoplasmic vesicle;endoplasmic reticulum part;GPI-anchor transamidase complex;intracellular membrane-bounded organelle;intracellular organelle;intracellular organelle part;intracellular part;macromolecular complex;membrane;membrane part;membrane-bounded organelle;membrane-bounded vesicle;organelle;organelle part;protein co…	Glycosylphosphatidylinositol(GPI)-anchor biosynthesis	4	4	4	12.4	12.4	12.4	49.149	0	10.335	710200000	6	0.703462	1	0.724396	1.44739	B7ZC19;Q8BXQ2	B7ZC19;Q8BXQ2	GPI transamidase component PIG-T	Pigt
30.6759	30.8573	30.7639	30.7884	30.8385	30.4623	30.3031	30.8273			anatomical structure development;biological regulation;blastocyst development;catabolic process;cellular catabolic process;cellular macromolecule catabolic process;cellular macromolecule metabolic process;cellular metabolic process;cellular process;developmental process;ER-associated protein catabolic process;macromolecule catabolic process;macromolecule metabolic process;metabolic process;modifi…	adenyl nucleotide binding;adenyl ribonucleotide binding;ATP binding;binding;nucleotide binding;protein binding;purine nucleotide binding;purine ribonucleoside triphosphate binding;purine ribonucleotide binding;ribonucleotide binding;TBP-class protein binding;transcription factor binding	cell part;cytoplasmic mRNA processing body;cytoplasmic part;cytosolic part;cytosolic proteasome complex;intracellular membrane-bounded organelle;intracellular non-membrane-bounded organelle;intracellular organelle;intracellular organelle part;intracellular part;macromolecular complex;membrane;membrane-bounded organelle;non-membrane-bounded organelle;nuclear part;nuclear proteasome complex;nucleus…	Proteasome	18	18	6	53.4	53.4	14	50.395	0	224.6	14752000000	103	0.546394	1	-0.163577	-1.17586	B7ZCF1;O88685;A2AGN7;F6Q2E3	B7ZCF1;O88685;A2AGN7	26S protease regulatory subunit 6A	Psmc3
28.5645	27.8482	28.1048	30.525	28.3986	28.5792	25.9548	26.5869			biosynthetic process;cellular biosynthetic process;cellular ketone metabolic process;cellular metabolic process;cellular process;coenzyme biosynthetic process;coenzyme metabolic process;cofactor biosynthetic process;cofactor metabolic process;metabolic process;oxidoreduction coenzyme metabolic process;quinone cofactor biosynthetic process;quinone cofactor metabolic process;small molecule metaboli…		cell part;cytoplasmic part;extrinsic to membrane;extrinsic to mitochondrial inner membrane;extrinsic to organelle membrane;intracellular membrane-bounded organelle;intracellular organelle;intracellular organelle part;intracellular part;membrane;membrane part;membrane-bounded organelle;mitochondrial inner membrane;mitochondrial membrane;mitochondrial membrane part;mitochondrial part;mitochondrion;…		4	4	4	24.1	24.1	24.1	22.35	0	9.3048	3492800000	9	0.762833	1	-1.38072	-1.54774	B7ZCV4;Q8BGB8;D6RJJ8	B7ZCV4;Q8BGB8;D6RJJ8	Ubiquinone biosynthesis protein COQ4 homolog, mitochondrial	Coq4
28.9298	29.349	29.1036	29.177	29.4631	29.2473	29.2994	28.989			glomerular filtration;macromolecule metabolic process;metabolic process;multicellular organismal process;primary metabolic process;protein maturation;protein metabolic process;protein processing;renal system process;system process	aminopeptidase activity;binding;catalytic activity;cation binding;exopeptidase activity;hydrolase activity;ion binding;manganese ion binding;metal ion binding;peptidase activity;peptidase activity, acting on L-amino acid peptides;transition metal ion binding	cell part;cytoplasmic part;extracellular membrane-bounded organelle;extracellular organelle;extracellular region part;extracellular vesicular exosome;intracellular membrane-bounded organelle;intracellular organelle;intracellular part;membrane-bounded organelle;membrane-bounded vesicle;mitochondrion;organelle;vesicle		8	8	8	24.9	24.9	24.9	56.677	0	27.918	5214800000	48	0.362156	1	0.109875	0.837582	B7ZMP1;B7ZMP1-2	B7ZMP1;B7ZMP1-2	Probable Xaa-Pro aminopeptidase 3	Xpnpep3
30.5406	30.8788	31.1743	30.2291	30.2474	31.6204	31.1365	30.7994			anatomical structure development;anatomical structure homeostasis;biological adhesion;biological regulation;cardiac muscle tissue development;cell adhesion;cellular component organization;cellular component organization at cellular level;cellular component organization or biogenesis;cellular component organization or biogenesis at cellular level;cellular process;collagen fibril organization;devel…		collagen;extracellular matrix;extracellular matrix part;extracellular membrane-bounded organelle;extracellular organelle;extracellular region part;extracellular space;extracellular vesicular exosome;interstitial matrix;membrane-bounded organelle;membrane-bounded vesicle;organelle;proteinaceous extracellular matrix;vesicle	Protein digestion and absorption	29	29	29	21.1	21.1	21.1	192.75	0	211.12	15945000000	119	0.288674	1	0.245256	0.692651	B7ZNH7;K3W4R4;Q80X19-2;Q80X19;F7D5Y4	B7ZNH7;K3W4R4;Q80X19-2;Q80X19	Collagen alpha-1(XIV) chain	Col14a1
[truncated: 2,182 more rows]

## Sheet: analysis_6sample
WT_01	WT_02	WT_03	KO_01	KO_02	KO_03	Student's T-test Significant KO_WT	Student's T-test significant	GOBP name	GOMF name	GOCC name	KEGG name	Peptides	Razor + unique peptides	Unique peptides	Sequence coverage [%]	Unique + razor sequence coverage [%]	Unique sequence coverage [%]	Mol. weight [kDa]	Q-value	Score	Intensity	MS/MS count	-Log Student's T-test p-value KO_WT	Student's T-test q-value KO_WT	Student's T-test Difference KO_WT	Student's T-test Test statistic KO_WT	Protein IDs	Majority protein IDs	Protein names	Gene names
[truncated: 2,386 more rows]

[truncated: 1 more sheets: original matrix]
